# Supplementary material for: An early ABA-induced stomatal closure, Na+ sequestration in leaf vein and K+ retention in mesophyll confer salt tissue tolerance in Cucurbita species
Source: J Exp Bot. 2018 Jul 10;69(20):4945–60. doi: 10.1093/jxb/ery251 (PMC6137988; doi:10.1093/jxb/ery251)
Supplement: Supplementary Tables S2-S5 [file ery251_suppl_supplementary_tables_s2-s5.xlsx]

## Sheet: Table S2
Table S2. Significant differentially expressed (padj < 0.05, |log2FoldChange| > 1) genes in the leaf mesophyll of C. maxima under NaCl compared with Control
DESeq2							FPKM_all							Readcount_average			Annotation
gene_id	baseMean	log2FoldChange	lfcSE	stat	pvalue	padj	gene_id	C.maxima_Leaf_Mesophyll_NaCl_R1	C.maxima_Leaf_Mesophyll_NaCl_R2	C.maxima_Leaf_Mesophyll_NaCl_R3	C.maxima_Leaf_Mesophyll_Control_R1	C.maxima_Leaf_Mesophyll_Control_R2	C.maxima_Leaf_Mesophyll_Control_R3	gene_id_readcount	C.maxima_Leaf_Mesophyll_NaCl	C.maxima_Leaf_Mesophyll_Control	gene_id	annotation
CmaCh11G017030	379.932	1.72183	0.432006	3.98566	6.73e-05	0.00157753	CmaCh11G017030	77.1623	45.5357	42.0564	11.0227	11.4007	27.4584	CmaCh11G017030	802.333	236.667	CmaCh11G017030	Zinc-finger protein 1
CmaCh12G002170	350.485	1.14552	0.325907	3.51488	0.000439951	0.00710523	CmaCh12G002170	39.5583	37.371	30.7362	11.562	9.88934	27.0722	CmaCh12G002170	494.667	219.333	CmaCh12G002170	Zinc ion-binding protein
CmaCh08G008610	124.296	1.55983	0.41345	3.7727	0.000161488	0.00327239	CmaCh08G008610	7.63074	6.27219	5.44416	0.703903	2.06749	3.75141	CmaCh08G008610	84.3333	27.3333	CmaCh08G008610	Zinc ion binding protein
CmaCh14G021570	2018.1	-1.13219	0.289638	-3.90897	9.27e-05	0.00205807	CmaCh14G021570	12.2783	12.1421	12.1589	33.8475	29.4252	16.9147	CmaCh14G021570	1290	2609.67	CmaCh14G021570	Zinc ion binding / DNA binding protein
CmaCh11G002340	34.8144	-3.54986	0.818357	-4.33779	1.44e-05	0.000448884	CmaCh11G002340	0.0335715	0.0615704	0.0688188	1.08802	0.784201	0.0485609	CmaCh11G002340	6.33333	67	CmaCh11G002340	zinc ion binding
CmaCh14G005940	423.018	1.16462	0.172441	6.75373	1.44e-11	2.3e-09	CmaCh14G005940	35.2441	33.8886	32.4754	12.6838	13.7891	18.758	CmaCh14G005940	660	279.667	CmaCh14G005940	Zinc finger-homeodomain protein 1
CmaCh20G009620	41.1491	1.09539	0.326833	3.35152	0.000803698	0.0112673	CmaCh20G009620	0.511236	0.990377	0.746297	0.388708	0.366976	0.298788	CmaCh20G009620	47	20.6667	CmaCh20G009620	Zinc finger with UFM1-specific peptidase domain protein
CmaCh02G008270	62.8512	1.74139	0.533592	3.26353	0.00110032	0.0142583	CmaCh02G008270	7.86716	4.65589	3.60486	0.677331	2.80146	1.42805	CmaCh02G008270	57	15.3333	CmaCh02G008270	Zinc finger protein, putative
CmaCh01G001760	56.4918	-1.38581	0.461615	-3.00209	0.00268128	0.0273877	CmaCh01G001760	0.52091	0.545915	1.35531	3.30941	1.74017	1.27514	CmaCh01G001760	19.6667	48.3333	CmaCh01G001760	Zinc finger protein, putative
CmaCh19G004610	555.643	-1.04299	0.322733	-3.23175	0.00123034	0.0154562	CmaCh19G004610	7.22622	6.46005	6.74489	14.8263	20.472	6.84795	CmaCh19G004610	319.667	589.667	CmaCh19G004610	Zinc finger protein LSD1
CmaCh18G013150	50.6516	4.10072	0.567481	7.22619	4.97e-13	1.13e-10	CmaCh18G013150	2.32818	0.903682	1.23733	0.0901482	0.0378259	0.124729	CmaCh18G013150	102	5.66667	CmaCh18G013150	Zinc finger protein CONSTANS-LIKE 5
CmaCh10G002360	2309.81	-1.06691	0.258074	-4.13411	3.56e-05	0.000936806	CmaCh10G002360	45.6959	60.4856	39.8787	133.058	108.593	64.356	CmaCh10G002360	1614.33	3136.67	CmaCh10G002360	Zinc finger protein CONSTANS-LIKE 16
CmaCh20G006360	7.35795	5.11364	1.27911	3.99783	6.39e-05	0.00152277	CmaCh20G006360	0.243437	0.170082	0.249513	0.0169668	0	0	CmaCh20G006360	13.3333	0.333333	CmaCh20G006360	Zinc finger protein CONSTANS-LIKE 12
CmaCh07G005620	13.7047	1.35483	0.482786	2.80628	0.00501167	0.0430328	CmaCh07G005620	1.34448	1.40902	0.958633	0.366676	0.38464	0.676445	CmaCh07G005620	20.6667	7.66667	CmaCh07G005620	Zinc finger homeodomain protein 1
CmaCh20G006370	2059.99	1.83942	0.207637	8.85885	8.08e-19	4.65e-16	CmaCh20G006370	56.2301	75.776	47.8827	16.1682	14.3143	19.7559	CmaCh20G006370	3641.33	973	CmaCh20G006370	Zinc finger family protein
CmaCh04G026630	74.6006	-1.08407	0.383258	-2.82856	0.00467585	0.040919	CmaCh04G026630	2.04641	2.24213	0.921621	3.92227	4.97813	2.18271	CmaCh04G026630	54.6667	105.333	CmaCh04G026630	Zinc finger CONSTANS-LIKE 7-like protein
CmaCh15G003740	430.418	-1.28975	0.361448	-3.56829	0.000359325	0.00608744	CmaCh15G003740	9.64065	10.5734	7.44541	22.0328	34.5209	11.1561	CmaCh15G003740	200.667	437.667	CmaCh15G003740	Zinc finger CONSTANS-LIKE 7-like protein
CmaCh02G011150	74.6986	3.23868	0.605822	5.34592	9e-08	5.79e-06	CmaCh02G011150	0.788292	0.487207	0.372908	0.0422627	0.0265999	0.097458	CmaCh02G011150	26.6667	2.66667	CmaCh02G011150	Zinc finger CONSTANS-LIKE 5-like protein
CmaCh05G001120	773.722	2.47178	0.419825	5.88763	3.92e-09	3.55e-07	CmaCh05G001120	102.763	75.6583	62.6182	8.40786	20.1153	14.9666	CmaCh05G001120	1673	275.333	CmaCh05G001120	Zinc finger CCCH domain-containing protein 49
CmaCh12G012840	60.3548	2.32016	0.642106	3.61336	0.000302252	0.00532163	CmaCh12G012840	2.72083	2.73739	3.68113	0.22756	0.0954835	1.46931	CmaCh12G012840	82	16.6667	CmaCh12G012840	Zinc finger CCCH domain-containing protein 49
CmaCh01G002270	1501.61	1.20154	0.154983	7.75275	8.99e-15	2.79e-12	CmaCh01G002270	50.8434	42.9593	38.1778	19.5028	16.4298	21.4009	CmaCh01G002270	2092	864.333	CmaCh01G002270	Zinc finger CCCH domain-containing protein 30
CmaCh11G006710	936.186	2.3099	0.370903	6.22777	4.73e-10	5.42e-08	CmaCh11G006710	87.8345	78.1802	62.0475	12.7362	7.91718	25.2726	CmaCh11G006710	1976.67	393.667	CmaCh11G006710	Zinc finger CCCH domain-containing protein
CmaCh10G006900	1097.51	1.97548	0.370357	5.33399	9.61e-08	6.09e-06	CmaCh10G006900	42.5001	36.3017	31.231	7.72109	4.35279	15.8606	CmaCh10G006900	1583.33	399.333	CmaCh10G006900	Zinc finger CCCH domain-containing protein
CmaCh08G005370	1476.25	2.18606	0.58542	3.73418	0.000188328	0.00369923	CmaCh08G005370	286.766	250.261	225.108	31.6991	11.2952	124.383	CmaCh08G005370	3096.67	697.667	CmaCh08G005370	Zinc finger A20 and AN1 domain-containing stress-associated protein 8
CmaCh12G003270	50.5616	-2.17653	0.492166	-4.42234	9.76e-06	0.000330816	CmaCh12G003270	0.542803	0.455087	0.3709	2.53472	2.85733	0.837504	CmaCh12G003270	12.3333	50.3333	CmaCh12G003270	Zinc finger (Ran-binding) family protein
CmaCh12G012220	89.0551	-3.4736	0.643333	-5.39939	6.69e-08	4.43e-06	CmaCh12G012220	0.911908	1.91137	0.867906	28.6688	8.82914	3.4547	CmaCh12G012220	18.3333	193	CmaCh12G012220	Zinc finger (Ran-binding) family protein
CmaCh12G001720	39.8283	-3.40796	0.769416	-4.42928	9.45e-06	0.000323402	CmaCh12G001720	0.0312861	0.049182	0.0962009	0.327081	1.39987	0.165936	CmaCh12G001720	3.66667	33	CmaCh12G001720	Zinc finger (C3HC4-type RING finger) family protein
CmaCh14G006280	197.994	1.01738	0.34876	2.91714	0.00353258	0.0333218	CmaCh14G006280	20.3838	14.5264	17.5498	5.0612	6.03568	14.7425	CmaCh14G006280	336	161.667	CmaCh14G006280	zinc finger (AN1-like) family protein
CmaCh01G014020	8.31748	3.87906	1.20459	3.22024	0.00128082	0.0158852	CmaCh01G014020	0.0769372	0.228453	0.105143	0.0268114	0	0	CmaCh01G014020	10.3333	0.666667	CmaCh01G014020	Xyloglucan galactosyltransferase KATAMARI1, putative
CmaCh10G004060	10958.1	-1.30922	0.244972	-5.34437	9.07e-08	5.83e-06	CmaCh10G004060	78.7115	74.0883	79.8792	197.062	119.538	259.924	CmaCh10G004060	3119.33	7531	CmaCh10G004060	Xyloglucan endotransglucosylase/hydrolase 2
CmaCh10G004050	172.916	2.75878	0.609389	4.52712	5.98e-06	0.000221747	CmaCh10G004050	2.21761	0.833631	1.33412	0.0252	0.380659	0.25569	CmaCh10G004050	59.6667	8	CmaCh10G004050	Xyloglucan endotransglucosylase/hydrolase
CmaCh02G001420	2115.54	1.29505	0.348545	3.71559	0.000202731	0.00391235	CmaCh02G001420	84.108	111.945	99.2614	19.7845	33.7595	66.7691	CmaCh02G001420	3193.33	1263	CmaCh02G001420	Xyloglucan endotransglucosylase/hydrolase
CmaCh04G000370	228.872	1.17349	0.338321	3.46857	0.000523239	0.00808926	CmaCh04G000370	5.84868	5.92512	5.75849	1.927	1.53938	4.27276	CmaCh04G000370	322	140	CmaCh04G000370	Xyloglucan endotransglucosylase/hydrolase
CmaCh15G008840	1298.69	-1.40156	0.380672	-3.68181	0.000231582	0.00433906	CmaCh15G008840	21.6807	20.1996	16.9835	56.8332	28.3209	70.3247	CmaCh15G008840	836.667	2164.33	CmaCh15G008840	Xyloglucan endotransglucosylase/hydrolase
CmaCh04G008490	5778.7	-1.54692	0.318467	-4.8574	1.19e-06	5.39e-05	CmaCh04G008490	61.0602	43.5685	58.6543	168.351	221.676	87.1466	CmaCh04G008490	1681.67	4416.67	CmaCh04G008490	Xyloglucan endotransglucosylase/hydrolase
CmaCh13G007210	212.083	-3.50864	1.12673	-3.11399	0.00184575	0.0206512	CmaCh13G007210	0.545643	0.0439874	0.0860401	1.22865	6.32454	0.161901	CmaCh13G007210	10.6667	97.6667	CmaCh13G007210	Xyloglucan endotransglucosylase/hydrolase
CmaCh19G010690	44.3584	-3.8939	0.865121	-4.50098	6.76e-06	0.000246119	CmaCh19G010690	0.168938	0.0354095	0.0346308	0.353233	1.06715	2.15043	CmaCh19G010690	2.33333	33.3333	CmaCh19G010690	Xyloglucan endotransglucosylase/hydrolase
CmaCh11G003110	94.311	1.03904	0.191269	5.43234	5.56e-08	3.78e-06	CmaCh11G003110	2.1891	2.00911	1.96493	1.04273	1.03984	0.924347	CmaCh11G003110	155	70.6667	CmaCh11G003110	WUSCHEL-related homeobox 1-like protein
CmaCh13G009320	33.7693	-1.14807	0.377834	-3.03855	0.00237723	0.0249833	CmaCh13G009320	0.392068	0.427324	0.434001	1.29525	0.557241	0.907397	CmaCh13G009320	26	55.3333	CmaCh13G009320	WRKY transcription factor 68
CmaCh11G019030	76.0678	-1.12102	0.387549	-2.89259	0.00382076	0.0353325	CmaCh11G019030	1.10971	0.639639	1.09949	1.66288	1.41171	3.10336	CmaCh11G019030	50.3333	106	CmaCh11G019030	WRKY transcription factor 65 family protein
CmaCh02G007090	26.7173	1.73664	0.549314	3.16147	0.00156974	0.018408	CmaCh02G007090	0.853945	0.354889	0.69417	0.200101	0.155007	0.21297	CmaCh02G007090	42.3333	12	CmaCh02G007090	WRKY transcription factor 1
CmaCh09G004130	16.7215	-1.94293	0.691421	-2.81005	0.00495331	0.042663	CmaCh09G004130	0.0672255	0.0469684	0.0459356	0.23427	0.265408	0.129655	CmaCh09G004130	2.33333	8.33333	CmaCh09G004130	WRKY transcription factor
CmaCh16G008110	76.9948	1.08113	0.299051	3.61521	0.000300106	0.00529498	CmaCh16G008110	12.0586	13.6351	11.8716	3.15166	6.47294	8.10929	CmaCh16G008110	77	34.3333	CmaCh16G008110	Wound-responsive family protein
CmaCh03G003110	127.162	-2.32279	0.441802	-5.25753	1.46e-07	8.79e-06	CmaCh03G003110	2.81936	1.25351	1.83892	6.43093	15.7407	7.57966	CmaCh03G003110	22.6667	101.333	CmaCh03G003110	Wound-induced protein 1
CmaCh05G012040	28.5222	-3.14189	1.05574	-2.97602	0.00292018	0.0291171	CmaCh05G012040	0.271146	0.213122	0.0694784	1.62996	3.30068	0	CmaCh05G012040	2.66667	20	CmaCh05G012040	Wound-induced protein
CmaCh05G013370	1477.2	2.75177	0.485379	5.66933	1.43e-08	1.15e-06	CmaCh05G013370	82.5389	79.483	58.5328	6.97325	5.31568	20.424	CmaCh05G013370	2703	400	CmaCh05G013370	winged-helix DNA-binding transcription factor family protein
CmaCh10G006130	110.874	2.35075	0.336813	6.97938	2.96e-12	5.47e-10	CmaCh10G006130	11.2805	8.26768	8.08587	1.07912	1.45541	2.84395	CmaCh10G006130	244.667	46	CmaCh10G006130	winged-helix DNA-binding transcription factor family protein
CmaCh15G012030	206.712	2.32256	0.44927	5.16963	2.35e-07	1.34e-05	CmaCh15G012030	8.01043	8.55042	8.66648	0.886192	0.752984	3.37188	CmaCh15G012030	387.333	77.3333	CmaCh15G012030	winged-helix DNA-binding transcription factor family protein
CmaCh03G009810	425.627	1.89995	0.462661	4.10658	4.02e-05	0.0010333	CmaCh03G009810	12.8274	10.4341	14.2696	1.57643	1.73974	6.71276	CmaCh03G009810	592.333	158	CmaCh03G009810	winged-helix DNA-binding transcription factor family protein
CmaCh01G019700	710.366	2.52832	0.667149	3.78974	0.000150804	0.00309333	CmaCh01G019700	3.31268	5.05971	2.96692	0.360527	0.0825144	1.5116	CmaCh01G019700	352	63	CmaCh01G019700	WEB family protein
CmaCh09G006530	70.2267	2.07163	0.424559	4.87949	1.06e-06	4.92e-05	CmaCh09G006530	1.19434	0.589959	1.03701	0.246543	0.100112	0.315443	CmaCh09G006530	121.333	28	CmaCh09G006530	WD-repeat protein, putative
CmaCh12G001470	1098.89	1.47196	0.21521	6.83962	7.94e-12	1.34e-09	CmaCh12G001470	7.68467	11.2797	11.3634	2.71471	3.7144	4.50004	CmaCh12G001470	1308	446.667	CmaCh12G001470	WD-repeat protein, putative
CmaCh11G003030	577.223	-2.56619	0.716144	-3.58334	0.000339232	0.00583362	CmaCh11G003030	1.1629	0.506949	0.300485	2.70225	8.45571	0.518303	CmaCh11G003030	132.333	651.333	CmaCh11G003030	WD-repeat protein, putative
CmaCh03G011990	37553.9	-2.0124	0.337618	-5.96058	2.51e-09	2.4e-07	CmaCh03G011990	374.951	273.949	261.878	1027.23	1985.92	661.481	CmaCh03G011990	11640	41472	CmaCh03G011990	Water-selective transport intrinsic membrane protein 1
CmaCh04G011550	367.568	-1.32143	0.307169	-4.30197	1.69e-05	0.000509618	CmaCh04G011550	3.36968	3.83107	3.37005	12.4046	9.4603	4.56896	CmaCh04G011550	168.333	388.333	CmaCh04G011550	WAS/WASL-interacting protein family member 2, putative isoform 1
CmaCh11G002750	7.50476	2.31234	0.681919	3.39094	0.000696541	0.0100972	CmaCh11G002750	1.07394	1.06297	0.73383	0.249501	0.0785175	0.23014	CmaCh11G002750	15.6667	3	CmaCh11G002750	VQ motif-containing protein, putative
CmaCh03G001350	26.8504	-1.76033	0.491972	-3.5781	0.000346102	0.00592061	CmaCh03G001350	0.452196	0.124711	0.243938	0.845973	1.25283	0.711476	CmaCh03G001350	11.3333	35	CmaCh03G001350	VQ motif-containing protein, putative
CmaCh07G002370	20.7738	-1.29643	0.472271	-2.74509	0.00604939	0.0492165	CmaCh07G002370	0.837951	1.08083	0.528532	2.08901	2.79929	1.18101	CmaCh07G002370	12.3333	27.6667	CmaCh07G002370	VQ motif-containing protein
CmaCh02G001310	116.886	-1.16284	0.215962	-5.38445	7.27e-08	4.76e-06	CmaCh02G001310	0.311938	0.313835	0.268567	0.613098	0.821024	0.583572	CmaCh02G001310	46.6667	97	CmaCh02G001310	Vesicle-associated protein 4-2
CmaCh01G019830	405.155	-1.56231	0.242387	-6.4455	1.15e-10	1.52e-08	CmaCh01G019830	0.869057	1.36616	1.04546	3.63423	2.5462	3.49778	CmaCh01G019830	232.667	658.667	CmaCh01G019830	Vacuolar protein sorting-associated protein 35
CmaCh15G006010	186.728	-2.11033	0.517556	-4.07749	4.55e-05	0.00114987	CmaCh15G006010	3.45712	3.97828	1.80644	25.6541	8.47472	5.75243	CmaCh15G006010	44.3333	181.667	CmaCh15G006010	Vacuolar iron transporter-like protein 4
CmaCh04G024450	100.615	-3.42567	0.786585	-4.35511	1.33e-05	0.00042108	CmaCh04G024450	1.20321	0.560432	0.342567	17.5407	3.69468	1.41813	CmaCh04G024450	10.3333	105	CmaCh04G024450	Vacuolar iron transporter-like protein 4
CmaCh03G003490	4269.33	1.183	0.333375	3.54854	0.000387369	0.00647084	CmaCh03G003490	66.3447	46.6433	40.7341	14.6443	17.8144	35.2347	CmaCh03G003490	5436.33	2313.33	CmaCh03G003490	Vacuolar cation/proton exchanger 3
CmaCh03G000790	7.76634	-4.22204	1.29281	-3.26579	0.00109158	0.0141708	CmaCh03G000790	0.0124007	0.012996	0	0.116679	0.342707	0.0239167	CmaCh03G000790	0.666667	10.6667	CmaCh03G000790	Uv-b-insensitive 4, putative
CmaCh07G013150	30.6942	-3.33131	0.744137	-4.47675	7.58e-06	0.000269454	CmaCh07G013150	0.0898976	0.0785108	0.0307137	0.657885	1.20278	0.158933	CmaCh07G013150	4.33333	38	CmaCh07G013150	uv-b-insensitive 4
CmaCh18G010720	406.542	-1.28078	0.249015	-5.14339	2.7e-07	1.5e-05	CmaCh18G010720	0.736916	0.733021	0.592084	1.69751	2.20667	1.11412	CmaCh18G010720	215	475.667	CmaCh18G010720	Uridine kinase
CmaCh06G005960	15.7889	-2.69726	0.654558	-4.12073	3.78e-05	0.000983249	CmaCh06G005960	0.089153	0.0667377	0.0391621	0.585862	0.167609	0.503555	CmaCh06G005960	5	31.6667	CmaCh06G005960	Urea active transporter-like protein
CmaCh14G018510	30.9342	6.22255	1.10526	5.62994	1.8e-08	1.42e-06	CmaCh14G018510	0.808192	1.40564	0.563992	0	0	0.0331644	CmaCh14G018510	52.3333	0.666667	CmaCh14G018510	Unknown protein
CmaCh13G010090	31.5502	4.18593	1.3175	3.17717	0.00148719	0.0177129	CmaCh13G010090	1.15508	1.00878	1.97319	0.201264	0	0	CmaCh13G010090	7	0.333333	CmaCh13G010090	Unknown protein
CmaCh03G014210	181.681	4.07676	0.446398	9.13256	6.69e-20	4.8e-17	CmaCh03G014210	14.6942	18.3188	10.3441	0.253221	0.690632	1.59608	CmaCh03G014210	349	20	CmaCh03G014210	Unknown protein
CmaCh15G010030	4.91384	4.04347	1.37245	2.94618	0.0032173	0.0312483	CmaCh15G010030	0.322049	0.393761	0.330087	0	0	0.0517602	CmaCh15G010030	6.33333	0.333333	CmaCh15G010030	Unknown protein
CmaCh10G008930	13.8922	3.9579	0.944761	4.18931	2.8e-05	0.00077113	CmaCh10G008930	5.07729	3.49192	2.27675	0	0.417609	0.306011	CmaCh10G008930	22.3333	1.33333	CmaCh10G008930	Unknown protein
CmaCh14G015260	270.134	3.8084	0.368946	10.3224	5.58e-25	1.08e-21	CmaCh14G015260	66.4323	59.625	67.5152	3.28488	2.21517	8.11603	CmaCh14G015260	562	39.3333	CmaCh14G015260	Unknown protein
CmaCh14G010010	101.917	3.34435	0.368184	9.08336	1.05e-19	7.14e-17	CmaCh14G010010	4.76941	3.4415	3.3391	0.517692	0.102895	0.477521	CmaCh14G010010	144.667	13.6667	CmaCh14G010010	Unknown protein
CmaCh18G009050	84.6535	3.17319	0.485314	6.53843	6.22e-11	8.92e-09	CmaCh18G009050	27.8655	21.3	17.6267	1.82676	2.17848	3.37002	CmaCh18G009050	237	25	CmaCh18G009050	Unknown protein
CmaCh01G006260	23.5889	2.90249	0.911903	3.1829	0.0014581	0.0174576	CmaCh01G006260	8.70837	7.82263	6.14367	0.236472	0	2.72653	CmaCh01G006260	65.3333	9	CmaCh01G006260	Unknown protein
CmaCh16G009690	40.2072	2.8117	0.432077	6.5074	7.65e-11	1.06e-08	CmaCh16G009690	1.50597	1.65851	0.941828	0.10674	0.235136	0.246143	CmaCh16G009690	52.3333	7	CmaCh16G009690	Unknown protein
CmaCh14G010020	32.0833	2.70093	0.514684	5.24775	1.54e-07	9.25e-06	CmaCh14G010020	2.88771	1.59882	2.01042	0.170885	0.286811	0.525415	CmaCh14G010020	39	5.66667	CmaCh14G010020	Unknown protein
CmaCh14G002700	46.4397	2.53978	0.697048	3.64363	0.000268824	0.00488376	CmaCh14G002700	7.5658	4.66055	7.99141	0.543413	0.15201	2.72901	CmaCh14G002700	114.333	20	CmaCh14G002700	Unknown protein
CmaCh04G029570	6.91769	2.5373	0.833121	3.04554	0.00232262	0.0245816	CmaCh04G029570	0.710093	0.806195	0.667164	0.061864	0	0.285318	CmaCh04G029570	12	2	CmaCh04G029570	Unknown protein
CmaCh04G018240	10.8138	2.42205	0.751663	3.22225	0.00127188	0.0158006	CmaCh04G018240	0.114043	0.119518	0.180647	0.0216776	0	0.0499886	CmaCh04G018240	13	2.33333	CmaCh04G018240	Unknown protein
CmaCh14G013100	11.4538	2.25955	0.692578	3.26253	0.00110423	0.0142833	CmaCh14G013100	0.195935	0.220008	0.43034	0.029263	0.147344	0.0134961	CmaCh14G013100	19.6667	3.66667	CmaCh14G013100	Unknown protein
CmaCh01G018060	124.086	2.09454	0.731218	2.86445	0.00417736	0.0376457	CmaCh01G018060	0.497167	0.477613	0.0636969	0.194911	0	0.0399527	CmaCh01G018060	16.3333	3.66667	CmaCh01G018060	Unknown protein
CmaCh17G010810	3443.78	1.87352	0.592578	3.16165	0.00156876	0.018408	CmaCh17G010810	359.863	444.479	360.092	71.0868	17.3882	229.227	CmaCh17G010810	6072	1705.67	CmaCh17G010810	Unknown protein
CmaCh18G006970	221.042	1.87108	0.201275	9.29614	1.46e-20	1.22e-17	CmaCh18G006970	31.1593	30.0193	25.0627	9.20297	8.45861	6.06346	CmaCh18G006970	201	51.3333	CmaCh18G006970	Unknown protein
CmaCh19G010850	62.1263	1.81414	0.370363	4.89827	9.67e-07	4.53e-05	CmaCh19G010850	11.0507	5.83287	8.10219	1.51791	2.12304	3.42254	CmaCh19G010850	101.333	27.3333	CmaCh19G010850	Unknown protein
CmaCh01G020130	39.0183	1.78723	0.501462	3.56403	0.000365203	0.00616621	CmaCh01G020130	5.54337	5.13396	5.94599	1.41514	0.593788	2.73497	CmaCh01G020130	84	24	CmaCh01G020130	Unknown protein
CmaCh11G002920	141.745	1.7501	0.354334	4.93913	7.85e-07	3.77e-05	CmaCh11G002920	1.263	1.60726	1.01712	0.363784	0.644493	0.173992	CmaCh11G002920	98	26.3333	CmaCh11G002920	Unknown protein
CmaCh15G005760	84.1944	1.7485	0.413576	4.22775	2.36e-05	0.000669625	CmaCh15G005760	2.98317	1.73291	3.47696	0.819789	0.448671	1.1507	CmaCh15G005760	157	45.3333	CmaCh15G005760	Unknown protein
CmaCh04G030190	25.402	1.68168	0.589656	2.85197	0.00434498	0.0387762	CmaCh04G030190	0.672305	0.764971	0.94503	0.0401636	0.151673	0.537182	CmaCh04G030190	40.3333	12.3333	CmaCh04G030190	Unknown protein
CmaCh05G005490	36.9447	1.58382	0.345044	4.59018	4.43e-06	0.000171852	CmaCh05G005490	1.20993	1.05064	1.18698	0.252986	0.568672	0.350032	CmaCh05G005490	65	20	CmaCh05G005490	Unknown protein
CmaCh16G000190	1431.34	1.57991	0.354852	4.4523	8.5e-06	0.000295829	CmaCh16G000190	338.453	283.306	284.341	64.0157	64.5178	174.392	CmaCh16G000190	3000.67	985.667	CmaCh16G000190	Unknown protein
CmaCh19G004720	140.929	1.56101	0.517094	3.01882	0.00253762	0.0263382	CmaCh19G004720	16.8838	14.6435	7.75749	6.81701	5.21001	1.34744	CmaCh19G004720	110	34	CmaCh19G004720	Unknown protein
CmaCh20G005540	49.3679	1.53475	0.446611	3.43644	0.000589417	0.00887025	CmaCh20G005540	10.5883	9.91964	8.38605	1.50948	2.11125	6.18822	CmaCh20G005540	58.6667	19.6667	CmaCh20G005540	Unknown protein
CmaCh15G007870	120.069	1.52148	0.287712	5.28823	1.24e-07	7.54e-06	CmaCh15G007870	2.95294	3.89632	3.50069	1.19023	0.842765	1.54388	CmaCh15G007870	189	63.3333	CmaCh15G007870	Unknown protein
CmaCh18G000820	366.256	1.49149	0.343662	4.33999	1.42e-05	0.000445508	CmaCh18G000820	141.859	142.427	115.986	43.3976	22.3264	76.2312	CmaCh18G000820	722	254	CmaCh18G000820	Unknown protein
CmaCh12G001910	36.3	1.47629	0.373938	3.94796	7.88e-05	0.00179736	CmaCh12G001910	12.4627	11.4682	8.25623	2.38339	4.20027	4.98315	CmaCh12G001910	69	23.3333	CmaCh12G001910	Unknown protein
CmaCh15G006750	83.0087	1.47562	0.364012	4.05378	5.04e-05	0.00125028	CmaCh15G006750	20.3042	14.3633	21.1578	3.71474	5.78944	10.4426	CmaCh15G006750	107.667	37	CmaCh15G006750	Unknown protein
CmaCh01G013480	161.394	1.46467	0.47237	3.10069	0.0019307	0.0214202	CmaCh01G013480	2.96602	3.41616	4.28917	0.47587	0.811578	2.56287	CmaCh01G013480	236.333	84.6667	CmaCh01G013480	Unknown protein
CmaCh04G016630	27.0385	1.45091	0.438797	3.30655	0.00094452	0.012777	CmaCh04G016630	1.5388	1.6813	1.24163	0.992629	0.344693	0.284153	CmaCh04G016630	44.3333	15.3333	CmaCh04G016630	Unknown protein
CmaCh16G000650	86.2794	1.4505	0.288237	5.03232	4.85e-07	2.48e-05	CmaCh16G000650	2.63364	3.47444	2.73113	0.712631	1.1417	1.37442	CmaCh16G000650	92.6667	32	CmaCh16G000650	Unknown protein
CmaCh04G028500	61.0579	1.42974	0.310944	4.59807	4.26e-06	0.000167288	CmaCh04G028500	6.49459	7.38317	4.73866	3.16473	2.10052	1.64534	CmaCh04G028500	110	38.3333	CmaCh04G028500	Unknown protein
CmaCh12G004080	68.0713	1.34902	0.301859	4.46903	7.86e-06	0.000276711	CmaCh12G004080	2.10757	1.89321	1.72814	0.461658	0.950942	0.851669	CmaCh12G004080	93	34	CmaCh12G004080	Unknown protein
CmaCh10G005770	368.766	1.34214	0.33078	4.05748	4.96e-05	0.00123539	CmaCh10G005770	14.4495	9.86623	7.53113	2.74347	3.41029	6.38973	CmaCh10G005770	634.333	240.667	CmaCh10G005770	Unknown protein
CmaCh10G000940	66.8988	1.32962	0.297545	4.46865	7.87e-06	0.000276797	CmaCh10G000940	2.05851	3.09926	2.10988	1.24275	0.763101	0.866724	CmaCh10G000940	81.3333	30.6667	CmaCh10G000940	Unknown protein
CmaCh16G006580	1144.88	1.30331	0.239353	5.44516	5.18e-08	3.58e-06	CmaCh16G006580	76.9121	136.907	104.56	32.4032	51.6659	45.0177	CmaCh16G006580	1348.33	509.333	CmaCh16G006580	Unknown protein
CmaCh04G023600	99.6674	1.2947	0.366378	3.53379	0.000409642	0.00673976	CmaCh04G023600	1.54313	1.99833	1.50105	0.986455	0.763153	0.312781	CmaCh04G023600	166.667	62.6667	CmaCh04G023600	Unknown protein
CmaCh09G003700	48.415	1.28823	0.318489	4.04481	5.24e-05	0.00128782	CmaCh09G003700	1.77219	2.33238	1.394	0.689392	0.813563	0.755128	CmaCh09G003700	43.3333	16.6667	CmaCh09G003700	Unknown protein
CmaCh04G006520	269.319	1.27658	0.206066	6.19502	5.83e-10	6.53e-08	CmaCh04G006520	40.8743	42.3248	44.1822	16.5532	15.972	19.9772	CmaCh04G006520	594.333	232.667	CmaCh04G006520	Unknown protein
CmaCh16G012510	23.347	1.27306	0.388487	3.27698	0.00104925	0.0137636	CmaCh16G012510	1.21489	1.37115	1.58047	0.390804	0.553434	0.766018	CmaCh16G012510	29	11.3333	CmaCh16G012510	Unknown protein
CmaCh14G001900	86.6443	1.2623	0.427216	2.95471	0.00312958	0.0306333	CmaCh14G001900	2.11812	3.20286	2.65171	0.964845	0.497762	1.83831	CmaCh14G001900	171	70.6667	CmaCh14G001900	Unknown protein
CmaCh08G001650	30.3317	1.2399	0.343043	3.61442	0.000301015	0.00530357	CmaCh08G001650	0.651363	0.718559	0.579775	0.197123	0.338368	0.297534	CmaCh08G001650	37	14.6667	CmaCh08G001650	Unknown protein
CmaCh06G001310	142.095	1.21767	0.219266	5.55338	2.8e-08	2.07e-06	CmaCh06G001310	8.15974	7.14747	5.49238	2.71622	2.61779	3.56243	CmaCh06G001310	167	68	CmaCh06G001310	Unknown protein
CmaCh06G004490	71.0652	1.21281	0.303583	3.99499	6.47e-05	0.00153678	CmaCh06G004490	5.15034	5.18997	6.02333	2.0019	1.65102	3.31108	CmaCh06G004490	80.6667	33.3333	CmaCh06G004490	Unknown protein
CmaCh06G001330	98.4655	1.21255	0.223081	5.43546	5.47e-08	3.74e-06	CmaCh06G001330	1.55863	1.5592	1.55396	0.607348	0.764524	0.655867	CmaCh06G001330	107.333	43.3333	CmaCh06G001330	Unknown protein
CmaCh14G005930	62.2791	1.20342	0.274691	4.381	1.18e-05	0.000382229	CmaCh14G005930	1.03077	1.35942	1.11585	0.472217	0.411524	0.625441	CmaCh14G005930	98.3333	40.6667	CmaCh14G005930	Unknown protein
CmaCh13G009010	841.993	1.19406	0.313715	3.80619	0.000141125	0.00292207	CmaCh13G009010	29.4135	27.4117	21.7015	8.22985	8.16525	17.8936	CmaCh13G009010	1319.33	561	CmaCh13G009010	Unknown protein
CmaCh09G011730	43.6838	1.18482	0.321423	3.68617	0.000227657	0.00428149	CmaCh09G011730	4.55954	4.26644	4.4508	2.04291	2.50016	1.36094	CmaCh09G011730	79.6667	32.3333	CmaCh09G011730	Unknown protein
CmaCh09G007540	84.9138	1.17718	0.414573	2.83951	0.00451829	0.0398458	CmaCh09G007540	2.95933	1.9543	2.53458	0.593338	0.640191	2.03282	CmaCh09G007540	120	52	CmaCh09G007540	Unknown protein
CmaCh01G006440	423.938	1.11438	0.275405	4.04634	5.2e-05	0.00128184	CmaCh01G006440	47.7664	51.8086	51.5654	17.0336	17.3626	35.2558	CmaCh01G006440	618.667	277	CmaCh01G006440	Unknown protein
CmaCh20G007350	317.491	1.10345	0.248503	4.44036	8.98e-06	0.000311435	CmaCh20G007350	72.0734	56.775	39.2599	30.8134	22.613	24.7401	CmaCh20G007350	459.667	202	CmaCh20G007350	Unknown protein
CmaCh02G000620	32.5124	1.09495	0.393638	2.78163	0.00540873	0.0453261	CmaCh02G000620	0.409766	0.608368	0.682488	0.142797	0.269627	0.378684	CmaCh02G000620	32.3333	14.3333	CmaCh02G000620	Unknown protein
CmaCh04G006600	195.559	1.09307	0.302741	3.61057	0.000305521	0.00536011	CmaCh04G006600	23.3709	35.7774	35.6177	10.6175	11.4329	22.1832	CmaCh04G006600	251.333	114	CmaCh04G006600	Unknown protein
CmaCh16G000180	277.47	1.07567	0.365257	2.94496	0.00322991	0.0313587	CmaCh16G000180	11.311	7.85402	10.3912	2.36917	3.71479	7.91703	CmaCh16G000180	485.333	223	CmaCh16G000180	Unknown protein
CmaCh05G003080	87.8928	1.07042	0.230304	4.64788	3.35e-06	0.000135808	CmaCh05G003080	4.07893	3.99895	3.80312	2.00836	2.21642	1.47186	CmaCh05G003080	147	65	CmaCh05G003080	Unknown protein
CmaCh19G000640	278.414	1.06466	0.368286	2.89085	0.00384196	0.0354503	CmaCh19G000640	10.1781	9.39729	6.87445	4.7439	5.23406	2.68475	CmaCh19G000640	476.667	208.333	CmaCh19G000640	Unknown protein
CmaCh05G014300	315.292	1.05943	0.28975	3.65635	0.000255833	0.00468163	CmaCh05G014300	12.2703	17.0115	16.5465	5.74942	5.642	10.5495	CmaCh05G014300	503.333	233.667	CmaCh05G014300	Unknown protein
CmaCh03G015030	61.6084	1.01692	0.296555	3.4291	0.000605575	0.00905011	CmaCh03G015030	1.38894	1.62488	1.05943	0.59096	0.531354	0.872166	CmaCh03G015030	82	38.6667	CmaCh03G015030	Unknown protein
CmaCh11G015410	166.71	1.00943	0.210141	4.80359	1.56e-06	6.82e-05	CmaCh11G015410	3.52782	3.64485	3.53059	1.7745	1.24826	2.24659	CmaCh11G015410	209.333	99.6667	CmaCh11G015410	Unknown protein
CmaCh01G006300	786.298	-1.00904	0.211685	-4.7667	1.87e-06	8.01e-05	CmaCh01G006300	9.79295	7.68337	11.6891	23.031	17.8515	17.8114	CmaCh01G006300	537	1017.67	CmaCh01G006300	Unknown protein
CmaCh06G015680	46.8289	-1.0234	0.361493	-2.83104	0.00463971	0.0406878	CmaCh06G015680	2.09217	0.97449	1.66785	3.56443	3.67108	2.46588	CmaCh06G015680	20	37.6667	CmaCh06G015680	Unknown protein
CmaCh14G003210	51.655	-1.02629	0.314737	-3.26077	0.0011111	0.0143427	CmaCh14G003210	5.71526	5.83199	3.85388	9.43426	11.084	10.8777	CmaCh14G003210	33.3333	63.6667	CmaCh14G003210	Unknown protein
CmaCh07G002650	71.14	-1.03027	0.335022	-3.07522	0.00210344	0.0228125	CmaCh07G002650	0.298271	0.213355	0.1844	0.460318	0.679134	0.292197	CmaCh07G002650	48	88.6667	CmaCh07G002650	Unknown protein
CmaCh07G002280	121.898	-1.03742	0.327533	-3.16737	0.00153822	0.0181656	CmaCh07G002280	2.98916	2.07894	2.3396	6.07959	6.36553	2.80392	CmaCh07G002280	89	166.333	CmaCh07G002280	Unknown protein
CmaCh14G015840	79.0093	-1.0508	0.314114	-3.34529	0.000821954	0.0114619	CmaCh14G015840	2.2684	1.86787	3.26609	5.02533	3.83815	6.4062	CmaCh14G015840	44.6667	88.6667	CmaCh14G015840	Unknown protein
CmaCh08G012100	42.7627	-1.06596	0.310904	-3.42857	0.000606767	0.00906251	CmaCh08G012100	1.52548	0.883498	1.39897	2.60207	2.58867	2.78728	CmaCh08G012100	31	61	CmaCh08G012100	Unknown protein
CmaCh17G013690	68.3469	-1.07076	0.358164	-2.98959	0.00279353	0.0282178	CmaCh17G013690	1.59406	1.57421	0.974026	3.71762	3.50978	1.50764	CmaCh17G013690	44	84.6667	CmaCh17G013690	Unknown protein
CmaCh20G008090	77.0929	-1.08876	0.335081	-3.24924	0.00115713	0.0147397	CmaCh20G008090	3.87901	3.47238	2.65055	9.96933	5.74291	5.53303	CmaCh20G008090	40.3333	81	CmaCh20G008090	Unknown protein
CmaCh02G002010	231.08	-1.08975	0.266884	-4.08323	4.44e-05	0.00112616	CmaCh02G002010	3.89077	3.38075	3.18021	9.01055	7.74524	5.50924	CmaCh02G002010	138.333	273.667	CmaCh02G002010	Unknown protein
CmaCh14G008540	72.1435	-1.09527	0.34274	-3.19563	0.00139525	0.0169312	CmaCh14G008540	7.21927	7.56583	6.13997	18.1459	17.9905	8.73922	CmaCh14G008540	44.3333	87	CmaCh14G008540	Unknown protein
CmaCh20G006600	34.5238	-1.09961	0.364612	-3.01584	0.00256271	0.026551	CmaCh20G006600	0.583095	0.589262	0.277479	1.15388	1.20585	0.763115	CmaCh20G006600	22.6667	45	CmaCh20G006600	Unknown protein
CmaCh20G001860	47.6249	-1.10601	0.342938	-3.22511	0.00125924	0.015698	CmaCh20G001860	0.610985	0.572914	0.593275	1.71456	0.973337	1.11636	CmaCh20G001860	18	36.6667	CmaCh20G001860	Unknown protein
CmaCh06G002840	46.3081	-1.12525	0.301124	-3.73683	0.000186351	0.00366959	CmaCh06G002840	0.882792	0.647618	0.965146	2.09194	1.39411	1.92962	CmaCh06G002840	27.6667	57.3333	CmaCh06G002840	Unknown protein
CmaCh02G007620	148.014	-1.14265	0.329831	-3.46436	0.000531499	0.00819094	CmaCh02G007620	3.07585	2.16008	3.08762	7.16064	7.9705	3.3025	CmaCh02G007620	85.6667	171.667	CmaCh02G007620	Unknown protein
CmaCh15G008140	56.1083	-1.1585	0.368395	-3.14473	0.00166242	0.0191548	CmaCh15G008140	1.96314	1.79191	3.11556	6.2233	5.41702	3.72515	CmaCh15G008140	35.3333	73.3333	CmaCh15G008140	Unknown protein
CmaCh20G009330	53.5287	-1.17495	0.382164	-3.07448	0.00210872	0.0228599	CmaCh20G009330	1.27132	0.919954	1.17895	3.7025	1.91207	1.9849	CmaCh20G009330	36.3333	77.6667	CmaCh20G009330	Unknown protein
CmaCh10G001150	20.7507	-1.17863	0.418395	-2.81702	0.00484718	0.0420083	CmaCh10G001150	0.809638	1.27276	1.3485	2.53931	2.79691	2.43987	CmaCh10G001150	11	23.3333	CmaCh10G001150	Unknown protein
CmaCh20G002340	78.6452	-1.18948	0.30963	-3.84162	0.000122226	0.00258745	CmaCh20G002340	1.80697	1.02801	1.53457	3.34641	3.73683	2.93738	CmaCh20G002340	27.6667	58.6667	CmaCh20G002340	Unknown protein
CmaCh01G014800	1119.99	-1.1967	0.241446	-4.95641	7.18e-07	3.49e-05	CmaCh01G014800	33.3302	35.9337	33.7882	104.154	69.4245	62.6118	CmaCh01G014800	735.333	1588.67	CmaCh01G014800	Unknown protein
CmaCh05G010600	129.774	-1.2098	0.302724	-3.99639	6.43e-05	0.0015306	CmaCh05G010600	8.33445	7.62734	7.21898	26.3852	14.9847	12.2255	CmaCh05G010600	64.3333	140	CmaCh05G010600	Unknown protein
CmaCh01G006850	891.38	-1.24688	0.344687	-3.61744	0.000297535	0.00525702	CmaCh01G006850	7.29685	8.62275	7.99814	29.9559	15.2778	11.5252	CmaCh01G006850	568	1271.33	CmaCh01G006850	Unknown protein
CmaCh06G001800	627.137	-1.27441	0.461676	-2.76039	0.00577319	0.0476644	CmaCh06G001800	14.6155	14.8589	9.34668	39.832	44.7152	9.3961	CmaCh06G001800	404.667	873.333	CmaCh06G001800	Unknown protein
CmaCh06G017020	124.509	-1.27814	0.376572	-3.39416	0.000688407	0.0100254	CmaCh06G017020	6.68052	6.54952	8.24616	22.83	7.94081	21.197	CmaCh06G017020	97.3333	231.333	CmaCh06G017020	Unknown protein
CmaCh04G022740	332.343	-1.28581	0.306184	-4.19946	2.68e-05	0.000743979	CmaCh04G022740	6.04582	4.67852	5.36003	20.2953	8.96348	9.93833	CmaCh04G022740	205.667	477.333	CmaCh04G022740	Unknown protein
CmaCh06G002290	53.494	-1.28741	0.414167	-3.10844	0.00188077	0.0209497	CmaCh06G002290	0.880399	2.02986	2.16569	3.6203	2.62619	6.05616	CmaCh06G002290	28	66.6667	CmaCh06G002290	Unknown protein
CmaCh03G013820	335.765	-1.30485	0.421107	-3.09862	0.00194422	0.0215227	CmaCh03G013820	5.08145	4.31718	3.26149	11.6821	16.0688	3.56809	CmaCh03G013820	167.333	366	CmaCh03G013820	Unknown protein
CmaCh08G004400	963.532	-1.30991	0.403883	-3.24328	0.0011816	0.0149604	CmaCh08G004400	81.622	77.5111	83.6591	374.136	138.825	88.9399	CmaCh08G004400	536.667	1257	CmaCh08G004400	Unknown protein
CmaCh04G003770	110.25	-1.31528	0.443993	-2.96239	0.00305265	0.0300443	CmaCh04G003770	14.4385	22.2524	12.6226	71.9223	28.7813	21.909	CmaCh04G003770	75.3333	178	CmaCh04G003770	Unknown protein
CmaCh07G009270	71.764	-1.33387	0.461618	-2.88956	0.00385786	0.0355447	CmaCh07G009270	5.41446	4.44748	4.49967	6.11952	19.8357	10.4426	CmaCh07G009270	32	72.3333	CmaCh07G009270	Unknown protein
CmaCh11G006910	483.306	-1.33416	0.479149	-2.78443	0.00536221	0.0450415	CmaCh11G006910	14.8444	9.52068	14.3509	34.8078	10.9077	51.8406	CmaCh11G006910	270	678.667	CmaCh11G006910	Unknown protein
CmaCh10G003630	92.8314	-1.38576	0.378761	-3.65866	0.000253539	0.00465663	CmaCh10G003630	5.71824	4.34473	3.80962	11.209	18.4368	6.89282	CmaCh10G003630	31.6667	74.3333	CmaCh10G003630	Unknown protein
CmaCh14G015030	54.6554	-1.39756	0.385782	-3.62267	0.000291574	0.00516259	CmaCh14G015030	1.92514	1.65728	1.40942	4.24092	6.51471	2.51949	CmaCh14G015030	23.6667	56.3333	CmaCh14G015030	Unknown protein
CmaCh04G024930	39.9787	-1.40838	0.464872	-3.02961	0.00244872	0.0255847	CmaCh04G024930	0.336041	0.387389	0.344428	1.58091	0.442232	0.777728	CmaCh04G024930	10.3333	26.3333	CmaCh04G024930	Unknown protein
CmaCh20G009980	29.9262	-1.41512	0.509843	-2.77559	0.00551009	0.0460219	CmaCh20G009980	0.267932	0.12034	0.0784625	0.333464	0.671619	0.258374	CmaCh20G009980	12	28.6667	CmaCh20G009980	Unknown protein
CmaCh04G028950	445.639	-1.43477	0.432259	-3.31924	0.000902634	0.0123434	CmaCh04G028950	5.43882	5.39346	5.2349	23.1517	13.8789	6.41032	CmaCh04G028950	268.333	672.667	CmaCh04G028950	Unknown protein
CmaCh07G012970	82.1443	-1.44003	0.325503	-4.42402	9.69e-06	0.000329592	CmaCh07G012970	5.54652	5.81277	4.46674	21.1235	9.03717	12.6076	CmaCh07G012970	39	101.333	CmaCh07G012970	Unknown protein
CmaCh18G001400	211.248	-1.44417	0.415455	-3.47612	0.000508718	0.00793809	CmaCh18G001400	12.2591	14.4655	8.65596	50.316	34.1783	11.8218	CmaCh18G001400	126.667	317	CmaCh18G001400	Unknown protein
CmaCh04G004000	31.6801	-1.44577	0.477585	-3.02724	0.00246797	0.0257429	CmaCh04G004000	0.615862	0.268928	0.420822	1.01944	0.878019	1.63321	CmaCh04G004000	8.33333	21.6667	CmaCh04G004000	Unknown protein
CmaCh04G012600	1029.33	-1.45438	0.278301	-5.22592	1.73e-07	1.01e-05	CmaCh04G012600	17.3492	15.0815	12.7479	46.3655	53.6016	23.9045	CmaCh04G012600	512.667	1275	CmaCh04G012600	Unknown protein
CmaCh05G001510	72.5418	-1.45645	0.40773	-3.5721	0.000354135	0.00602389	CmaCh05G001510	1.64203	1.36482	2.03122	6.27471	5.5886	2.02027	CmaCh05G001510	29	72.6667	CmaCh05G001510	Unknown protein
CmaCh08G009850	246.006	-1.47954	0.225436	-6.56301	5.27e-11	7.61e-09	CmaCh08G009850	3.56119	3.90986	4.29565	14.2844	8.89487	9.60161	CmaCh08G009850	158	418	CmaCh08G009850	Unknown protein
CmaCh02G011200	53.9031	-1.50404	0.364494	-4.12637	3.69e-05	0.000963828	CmaCh02G011200	1.79547	2.27367	1.38021	5.00553	6.39938	4.11212	CmaCh02G011200	23.6667	62	CmaCh02G011200	Unknown protein
CmaCh02G006190	70.7799	-1.52386	0.245704	-6.20201	5.57e-10	6.28e-08	CmaCh02G006190	0.399506	0.531406	0.614215	1.63853	1.43571	1.36321	CmaCh02G006190	32.6667	88.3333	CmaCh02G006190	Unknown protein
CmaCh01G019000	258.224	-1.5654	0.348748	-4.48862	7.17e-06	0.000258223	CmaCh01G019000	2.50138	3.62635	3.29023	14.1432	5.37667	8.32194	CmaCh01G019000	146.667	419.667	CmaCh01G019000	Unknown protein
CmaCh13G000510	1422.59	-1.57267	0.471713	-3.33396	0.000856201	0.0118504	CmaCh13G000510	7.95593	9.27572	7.62876	42.1924	22.8647	8.89294	CmaCh13G000510	740.667	2045	CmaCh13G000510	Unknown protein
CmaCh05G006180	88.5012	-1.58727	0.254614	-6.23402	4.55e-10	5.26e-08	CmaCh05G006180	0.465354	0.500874	0.360949	1.11765	1.65516	1.23711	CmaCh05G006180	34.3333	95.6667	CmaCh05G006180	Unknown protein
CmaCh04G028870	36.0761	-1.66233	0.493084	-3.37129	0.00074816	0.0107032	CmaCh04G028870	0.393291	0.374701	0.274846	0.523303	1.01162	1.75839	CmaCh04G028870	19	57.6667	CmaCh04G028870	Unknown protein
CmaCh15G008040	36.3102	-1.66536	0.362664	-4.59203	4.39e-06	0.000170865	CmaCh15G008040	0.409604	0.429267	0.419827	1.10624	1.70697	1.21789	CmaCh15G008040	12	35.3333	CmaCh15G008040	Unknown protein
CmaCh15G010230	362.089	-1.71654	0.370474	-4.63336	3.6e-06	0.000144761	CmaCh15G010230	2.35816	2.08114	1.90817	9.92624	7.51338	3.4709	CmaCh15G010230	33.3333	101	CmaCh15G010230	Unknown protein
CmaCh05G000470	23.3314	-1.71737	0.428661	-4.00637	6.17e-05	0.00147579	CmaCh05G000470	0.721003	0.348745	0.28423	1.62351	1.45976	1.39057	CmaCh05G000470	8	24.6667	CmaCh05G000470	Unknown protein
CmaCh10G002760	49.8868	-1.73762	0.53899	-3.22385	0.0012648	0.0157439	CmaCh10G002760	0.273172	0.273839	0.24347	0.645679	1.73496	0.274881	CmaCh10G002760	21.6667	62.3333	CmaCh10G002760	Unknown protein
CmaCh04G003410	24.3249	-1.75567	0.634655	-2.76634	0.00566901	0.0470674	CmaCh04G003410	0.0912869	0.239173	0.077971	0.588523	0.68076	0.117374	CmaCh04G003410	8.66667	26.3333	CmaCh04G003410	Unknown protein
CmaCh16G011610	521.151	-1.75691	0.498347	-3.52547	0.000422739	0.00690546	CmaCh16G011610	5.5737	6.06379	4.8967	30.8556	18.0232	7.01294	CmaCh16G011610	101.333	317	CmaCh16G011610	Unknown protein
CmaCh03G007520	43.0313	-1.7727	0.563636	-3.14511	0.00166024	0.0191544	CmaCh03G007520	2.1187	1.06908	1.126	8.28574	5.06011	1.43775	CmaCh03G007520	18	56.3333	CmaCh03G007520	Unknown protein
CmaCh18G002260	31.5963	-1.79627	0.507034	-3.5427	0.000396051	0.00657956	CmaCh18G002260	0.189369	0.0626714	0.112371	0.395952	0.695167	0.192225	CmaCh18G002260	12	37	CmaCh18G002260	Unknown protein
CmaCh09G002490	72.8478	-1.80746	0.351167	-5.147	2.65e-07	1.48e-05	CmaCh09G002490	0.359253	0.376499	0.315616	1.10886	1.8686	0.742367	CmaCh09G002490	20	63.3333	CmaCh09G002490	Unknown protein
CmaCh02G002180	49.8629	-1.83541	0.392059	-4.68146	2.85e-06	0.000117431	CmaCh02G002180	1.88702	1.43826	2.4616	8.42918	6.09544	6.12083	CmaCh02G002180	22	74	CmaCh02G002180	Unknown protein
CmaCh17G000480	146.644	-1.85564	0.530201	-3.49987	0.000465483	0.00741083	CmaCh17G000480	0.470492	0.564654	0.61446	1.19796	0.619171	4.14192	CmaCh17G000480	70.6667	259.667	CmaCh17G000480	Unknown protein
CmaCh20G006100	62.6609	-1.86012	0.615953	-3.01991	0.00252852	0.0262763	CmaCh20G006100	0.878332	0.532919	0.473818	1.54653	4.74524	0.624106	CmaCh20G006100	13.3333	41.3333	CmaCh20G006100	Unknown protein
CmaCh03G005720	4808.93	-1.92521	0.228606	-8.4215	3.72e-17	1.53e-14	CmaCh03G005720	46.2988	54.4406	40.6053	156.437	141.541	238.732	CmaCh03G005720	1155.33	4230	CmaCh03G005720	Unknown protein
CmaCh17G011120	9.52854	-1.96318	0.703903	-2.78899	0.00528727	0.044636	CmaCh17G011120	0.0267546	0.112156	0.246801	0.755207	0.352092	0.387003	CmaCh17G011120	4.66667	17.3333	CmaCh17G011120	Unknown protein
CmaCh10G004540	23.9292	-1.96666	0.604957	-3.2509	0.00115039	0.0147136	CmaCh10G004540	0.151852	0.477423	0.505835	1.74629	2.19821	0.512521	CmaCh10G004540	9.66667	34	CmaCh10G004540	Unknown protein
CmaCh11G004910	14.728	-1.96735	0.562811	-3.49558	0.000473025	0.00751185	CmaCh11G004910	0.40934	0.233995	0.152566	1.32274	0.587667	1.18422	CmaCh11G004910	7	26.3333	CmaCh11G004910	Unknown protein
CmaCh06G004130	90.1412	-1.99813	0.374206	-5.33964	9.31e-08	5.93e-06	CmaCh06G004130	0.734625	0.741375	0.780847	4.57964	1.75451	2.65001	CmaCh06G004130	27	103.667	CmaCh06G004130	Unknown protein
CmaCh05G013840	216.855	-2.02391	0.714189	-2.83386	0.00459891	0.0403582	CmaCh05G013840	5.07905	3.76618	3.14313	13.2247	34.4292	1.15516	CmaCh05G013840	81.6667	278.333	CmaCh05G013840	Unknown protein
CmaCh13G007860	490.874	-2.04075	0.327046	-6.23997	4.38e-10	5.11e-08	CmaCh13G007860	5.64486	5.31218	8.73765	29.2663	21.2248	30.4391	CmaCh13G007860	55.6667	219	CmaCh13G007860	Unknown protein
CmaCh14G020830	1236.38	-2.05705	0.378899	-5.42902	5.67e-08	3.84e-06	CmaCh14G020830	35.8532	18.1109	14.4922	75.6109	142.731	66.6597	CmaCh14G020830	399.667	1484.67	CmaCh14G020830	Unknown protein
CmaCh15G013620	32.2164	-2.1739	0.556908	-3.90352	9.48e-05	0.00209339	CmaCh15G013620	0.0948864	0.236173	0.145882	1.19039	0.343396	0.606198	CmaCh15G013620	13	57	CmaCh15G013620	Unknown protein
CmaCh07G006190	18.2563	-2.19742	0.740399	-2.96788	0.0029986	0.0297096	CmaCh07G006190	0.0504257	0.0132116	0.0258421	0.144973	0.232262	0.0486269	CmaCh07G006190	2.33333	9.66667	CmaCh07G006190	Unknown protein
CmaCh03G003270	32.1881	-2.19816	0.588962	-3.73227	0.000189764	0.00372219	CmaCh03G003270	0.963501	0.526828	0.300558	4.37954	2.64621	1.21191	CmaCh03G003270	14	59.3333	CmaCh03G003270	Unknown protein
CmaCh18G002550	24.5338	-2.22267	0.69518	-3.19726	0.00138741	0.0168523	CmaCh18G002550	1.46557	1.1946	2.00286	13.1087	7.28618	1.41329	CmaCh18G002550	9.33333	40	CmaCh18G002550	Unknown protein
CmaCh19G008690	9.07944	-2.26454	0.68438	-3.30889	0.000936663	0.0126844	CmaCh19G008690	0.534761	0.70054	0	1.81697	1.75937	2.32058	CmaCh19G008690	3	13.6667	CmaCh19G008690	Unknown protein
CmaCh14G003070	53.9948	-2.27406	0.801529	-2.83715	0.00455176	0.0400845	CmaCh14G003070	1.4339	1.3775	1.10226	7.49535	11.2435	0.230458	CmaCh14G003070	21.3333	89	CmaCh14G003070	Unknown protein
CmaCh11G004460	27.1509	-2.32846	0.661028	-3.52248	0.000427537	0.00695669	CmaCh11G004460	0.12866	0.157309	0.263743	0.717377	1.8625	0.206785	CmaCh11G004460	8.33333	36	CmaCh11G004460	Unknown protein
CmaCh11G018180	11.2932	-2.41386	0.825204	-2.92517	0.00344269	0.0327656	CmaCh11G018180	0.185705	0.194619	0	1.0678	0.794263	0.17908	CmaCh11G018180	2.66667	13	CmaCh11G018180	Unknown protein
CmaCh06G004410	27.5699	-2.44746	0.513773	-4.7637	1.9e-06	8.12e-05	CmaCh06G004410	0.468277	0.817927	0.479964	4.16127	4.00566	1.50524	CmaCh06G004410	7.33333	36.6667	CmaCh06G004410	Unknown protein
CmaCh04G028880	12.4452	-2.46814	0.763723	-3.23172	0.00123047	0.0154562	CmaCh04G028880	0.4429	0.185665	0.453954	0.555637	1.74858	3.67307	CmaCh04G028880	4	21.3333	CmaCh04G028880	Unknown protein
CmaCh16G000420	19.9681	-2.60112	0.688143	-3.77991	0.000156884	0.00319312	CmaCh16G000420	0.34542	0.506802	0.212424	3.17785	2.63653	0.666196	CmaCh16G000420	5	27.6667	CmaCh16G000420	Unknown protein
CmaCh01G019820	1966.26	-2.62644	0.272389	-9.64225	5.3e-22	5.12e-19	CmaCh01G019820	50.0705	84.6842	51.4067	490.008	270.24	389.044	CmaCh01G019820	714.667	4253.67	CmaCh01G019820	Unknown protein
CmaCh05G006950	129.92	-2.72586	0.629323	-4.33142	1.48e-05	0.000459777	CmaCh05G006950	2.57831	1.08083	0.924931	12.3993	16.1171	1.98907	CmaCh05G006950	11.6667	67.6667	CmaCh05G006950	Unknown protein
CmaCh20G003210	17.1956	-2.79035	0.74624	-3.73922	0.000184595	0.00364357	CmaCh20G003210	0.0298935	0.281956	0.306396	2.34391	0.55076	1.35487	CmaCh20G003210	6.66667	45.3333	CmaCh20G003210	Unknown protein
CmaCh17G001510	122.994	-2.92705	1.02557	-2.85407	0.00431632	0.0385795	CmaCh17G001510	0.697234	1.46141	0.297765	9.14193	9.29034	0.252136	CmaCh17G001510	27.3333	184.333	CmaCh17G001510	Unknown protein
CmaCh19G000200	45.2818	-2.99049	0.501821	-5.95928	2.53e-09	2.4e-07	CmaCh19G000200	0.61008	1.53448	0.250122	7.39858	7.86811	3.76523	CmaCh19G000200	6.33333	46.3333	CmaCh19G000200	Unknown protein
CmaCh19G006880	33.9194	-3.04051	0.680354	-4.46901	7.86e-06	0.000276711	CmaCh19G006880	0.480522	0.431648	0	2.58358	4.06524	0.926762	CmaCh19G006880	4.33333	31.6667	CmaCh19G006880	Unknown protein
CmaCh09G011070	60.7818	-3.47661	0.843725	-4.12055	3.78e-05	0.000983249	CmaCh09G011070	0.481285	0.201755	0.493297	3.22023	9.62729	0.371293	CmaCh09G011070	4	37.3333	CmaCh09G011070	Unknown protein
CmaCh01G004180	282.207	-3.60424	1.01284	-3.55854	0.000372925	0.00627549	CmaCh01G004180	8.3166	5.20529	2.723	70.8852	124.192	2.56192	CmaCh01G004180	46	475.667	CmaCh01G004180	Unknown protein
CmaCh18G003390	5.60997	-3.61927	1.19349	-3.03252	0.00242525	0.0253711	CmaCh18G003390	0.283109	0	0	1.47988	1.11772	0.955534	CmaCh18G003390	0.666667	7.66667	CmaCh18G003390	Unknown protein
CmaCh13G007460	21.1656	-3.66287	1.00807	-3.63354	0.000279558	0.00502065	CmaCh13G007460	0.180733	0	0	0.850264	1.30815	0.174286	CmaCh13G007460	2	22	CmaCh13G007460	Unknown protein
CmaCh13G003950	1979.65	-3.75696	0.397126	-9.46037	3.07e-21	2.85e-18	CmaCh13G003950	4.0536	2.48823	2.43351	42.2574	16.0799	62.9908	CmaCh13G003950	101.333	1358	CmaCh13G003950	Unknown protein
CmaCh19G002340	610.232	-3.93755	0.543564	-7.24394	4.36e-13	1.05e-10	CmaCh19G002340	1.5053	0.676095	1.00758	28.7765	14.7967	5.3324	CmaCh19G002340	34	480.667	CmaCh19G002340	Unknown protein
CmaCh07G006080	26.3282	-4.00985	1.25022	-3.20732	0.00133979	0.0163575	CmaCh07G006080	0	0.122772	0	0.581747	1.38751	0	CmaCh07G006080	1.33333	18.3333	CmaCh07G006080	Unknown protein
CmaCh16G006730	26.3769	-4.12874	1.30645	-3.16028	0.0015762	0.0184751	CmaCh16G006730	0	0	0	0.637809	1.07049	0.392211	CmaCh16G006730	0	3	CmaCh16G006730	Unknown protein
CmaCh12G012400	3.95247	-4.57573	1.54809	-2.95572	0.00311943	0.0305578	CmaCh12G012400	0	0	0	0.238026	0.149813	0	CmaCh12G012400	0	4	CmaCh12G012400	Unknown protein
CmaCh02G007260	492.696	-1.24148	0.293698	-4.22708	2.37e-05	0.000670247	CmaCh02G007260	10.3433	8.14216	6.8358	26.4954	21.8037	11.5992	CmaCh02G007260	353	768.333	CmaCh02G007260	UDP-Glycosyltransferase superfamily protein, putative
CmaCh19G009010	562.343	1.80524	0.337836	5.34353	9.12e-08	5.84e-06	CmaCh19G009010	37.678	38.8959	30.4325	6.1558	9.52122	14.9202	CmaCh19G009010	1112	304.333	CmaCh19G009010	UDP-Glycosyltransferase superfamily protein
CmaCh15G002880	38.9226	1.70891	0.392539	4.35347	1.34e-05	0.000423181	CmaCh15G002880	2.201	2.8295	1.95514	0.889735	0.270343	0.933893	CmaCh15G002880	77.3333	23	CmaCh15G002880	UDP-glycosyltransferase 1
CmaCh03G003900	115.423	1.63333	0.566958	2.88087	0.00396581	0.0362335	CmaCh03G003900	0.939699	1.11377	0.951686	0.245603	0.0736101	0.636482	CmaCh03G003900	87.3333	28.3333	CmaCh03G003900	UDP-glycosyltransferase 1
CmaCh01G006340	30.293	1.18829	0.326313	3.64156	0.000270992	0.00491375	CmaCh01G006340	1.20321	1.38106	1.08643	0.62895	0.377008	0.580146	CmaCh01G006340	41.6667	17.3333	CmaCh01G006340	UDP-glycosyltransferase 1
CmaCh06G004080	2630.93	1.1774	0.269796	4.36405	1.28e-05	0.000406808	CmaCh06G004080	169.937	154.496	193.073	64.0996	71.1682	93.5265	CmaCh06G004080	5779.33	2427	CmaCh06G004080	UDP-glycosyltransferase
CmaCh08G008700	4073.93	1.16926	0.218318	5.35578	8.52e-08	5.5e-06	CmaCh08G008700	234.537	168.87	222.862	84.6778	82.1524	111.609	CmaCh08G008700	8341.67	3526	CmaCh08G008700	UDP-glycosyltransferase
CmaCh04G005550	679.981	-1.14937	0.386715	-2.97212	0.0029575	0.0293958	CmaCh04G005550	10.5553	8.29056	6.68287	18.6143	30.2119	7.84846	CmaCh04G005550	365.333	715	CmaCh04G005550	UDP-glycosyltransferase
CmaCh12G010070	30.6553	-1.93697	0.614802	-3.15055	0.00162962	0.0189115	CmaCh12G010070	0.399914	0.445306	0.48675	0.992965	1.15126	2.94057	CmaCh12G010070	17.3333	65	CmaCh12G010070	UDP-glycosyltransferase
CmaCh12G008320	815.492	-1.16327	0.274797	-4.2332	2.3e-05	0.000657305	CmaCh12G008320	17.5991	11.0175	11.5254	29.7375	40.3667	19.8907	CmaCh12G008320	394.333	799	CmaCh12G008320	UDP-glucuronate 5-epimerase
CmaCh04G006820	3334.52	-2.04282	0.625995	-3.26332	0.00110116	0.0142583	CmaCh04G006820	5.74587	6.38576	2.85665	20.818	38.3966	2.54905	CmaCh04G006820	1221	4318.67	CmaCh04G006820	UDP-glucose 4-epimerase 5
CmaCh04G009970	574.354	-1.4422	0.21519	-6.70198	2.06e-11	3.25e-09	CmaCh04G009970	4.4036	3.78885	3.34334	8.90911	13.2359	9.2401	CmaCh04G009970	276.667	690.667	CmaCh04G009970	U-box domain-containing protein 11
CmaCh07G001920	52.7786	2.29657	0.489032	4.69615	2.65e-06	0.000110569	CmaCh07G001920	2.70581	2.57357	1.65468	0.427884	0.837849	0.175414	CmaCh07G001920	99.3333	18	CmaCh07G001920	U-box domain-containing 7-like protein
CmaCh14G021310	268.39	2.0368	0.2299	8.85947	8.04e-19	4.65e-16	CmaCh14G021310	8.67072	11.9105	7.93423	2.00338	2.42197	2.52489	CmaCh14G021310	488	112	CmaCh14G021310	Ubiquitin-specific protease family C19 protein
CmaCh18G001520	196.767	1.1302	0.271603	4.16124	3.17e-05	0.000850854	CmaCh18G001520	2.38691	2.04839	2.18799	0.819244	1.52911	0.703558	CmaCh18G001520	239.667	99	CmaCh18G001520	Ubiquitin-conjugating enzyme E2 4-like protein
CmaCh09G011410	227.436	-1.04706	0.366321	-2.8583	0.00425916	0.038191	CmaCh09G011410	1.47189	1.55357	1.33621	5.03405	2.51812	1.45994	CmaCh09G011410	135	261.333	CmaCh09G011410	Ubiquitin-conjugating enzyme E2 28
CmaCh12G009570	79.9368	-1.2443	0.303774	-4.09614	4.2e-05	0.00107296	CmaCh12G009570	2.84631	2.27788	1.96258	4.70698	8.17257	4.04231	CmaCh12G009570	44.6667	96	CmaCh12G009570	Ubiquitin carboxyl-terminal hydrolase 15
CmaCh20G002350	224.053	-1.01504	0.262625	-3.865	0.000111088	0.00238792	CmaCh20G002350	1.63683	1.69735	2.29577	4.73739	4.08141	2.57535	CmaCh20G002350	106.333	199.333	CmaCh20G002350	Tyrosine-protein phosphatase
CmaCh19G004420	22.3208	-2.98973	0.952882	-3.13756	0.00170359	0.0194773	CmaCh19G004420	0.0287096	0.0526537	0.0147131	0.105051	0.642295	0.0207641	CmaCh19G004420	4.33333	28.3333	CmaCh19G004420	Two-component response regulator-like protein
CmaCh06G000340	105.449	-1.01705	0.283808	-3.58359	0.000338901	0.00583194	CmaCh06G000340	2.39691	1.88398	2.10577	3.35606	6.0834	3.59094	CmaCh06G000340	48.6667	90	CmaCh06G000340	Two-component response regulator
CmaCh02G014550	2627.87	-1.15584	0.398323	-2.90177	0.00371061	0.0345044	CmaCh02G014550	17.1135	21.2181	16.1929	42.818	14.3527	64.2781	CmaCh02G014550	916.333	2043	CmaCh02G014550	Tubulin beta chain, putative
CmaCh12G004060	960.062	-1.25398	0.44975	-2.78817	0.00530071	0.0447189	CmaCh12G004060	2.96491	2.00037	1.63031	2.35468	9.36106	4.03716	CmaCh12G004060	169.333	355	CmaCh12G004060	Tubulin beta chain, putative
CmaCh04G004310	4575.53	-1.08771	0.246089	-4.41999	9.87e-06	0.000333098	CmaCh04G004310	36.1767	28.3008	30.4571	43.4579	79.9161	78.4141	CmaCh04G004310	2056	4063.67	CmaCh04G004310	Tubulin alpha chain
CmaCh16G003050	3238.75	-1.24635	0.380835	-3.27266	0.00106539	0.0139029	CmaCh16G003050	25.6013	19.2765	18.6679	43.8933	85.0951	21.8009	CmaCh16G003050	1496	3108.33	CmaCh16G003050	Tubulin alpha chain
CmaCh08G005820	5.93377	-3.55481	1.26647	-2.80686	0.00500277	0.0429711	CmaCh08G005820	0	0	0.041674	0.0991837	0.0178359	0.365949	CmaCh08G005820	1	12	CmaCh08G005820	Tubby-like protein 8
CmaCh18G002420	112.214	4.02185	1.23489	3.25685	0.00112656	0.0145198	CmaCh18G002420	1.68109	1.08671	12.6894	0.147827	0.041352	0.757535	CmaCh18G002420	320.333	20.3333	CmaCh18G002420	Tryptophan synthase beta chain 2
CmaCh19G000550	862.557	-1.10434	0.180391	-6.1219	9.25e-10	9.92e-08	CmaCh19G000550	7.78571	6.73941	6.55705	16.1398	17.7735	11.4494	CmaCh19G000550	618.667	1225	CmaCh19G000550	TRYPTOPHAN SYNTHASE ALPHA CHAIN family protein
CmaCh10G001080	76.4061	1.97944	0.416071	4.75745	1.96e-06	8.34e-05	CmaCh10G001080	3.07528	2.68804	2.53504	0.396752	0.482206	1.21147	CmaCh10G001080	206.667	51	CmaCh10G001080	Tryptophan aminotransferase-related protein 2
CmaCh16G003180	125.276	-2.00962	0.665363	-3.02035	0.00252487	0.0262601	CmaCh16G003180	12.0923	12.1053	10.9142	42.4542	5.46285	93.2874	CmaCh16G003180	63.3333	261.333	CmaCh16G003180	Trypsin inhibitor 1
CmaCh05G006110	43.1255	-1.44331	0.421927	-3.42075	0.000624482	0.00928293	CmaCh05G006110	0.91311	1.07656	1.16987	2.56552	4.58132	1.54094	CmaCh05G006110	18	44	CmaCh05G006110	tRNA (guanine-N(7)-)-methyltransferase
CmaCh09G010780	2145.56	-1.31513	0.174066	-7.55537	4.18e-14	1.17e-11	CmaCh09G010780	26.3028	28.9699	30.4049	70.7643	58.4385	83.9134	CmaCh09G010780	1227	2922	CmaCh09G010780	Trihelix transcription factor GT-2-like protein
CmaCh02G009690	539.062	-1.41397	0.320426	-4.41279	1.02e-05	0.000339441	CmaCh02G009690	3.66404	3.11384	2.67664	9.70878	10.766	4.7411	CmaCh02G009690	231.333	560	CmaCh02G009690	Trihelix transcription factor GT-2
CmaCh10G010060	184.838	-1.21721	0.406435	-2.99485	0.00274579	0.0278765	CmaCh10G010060	1.76032	1.01569	1.0339	2.56405	4.86744	1.46864	CmaCh10G010060	63	129.333	CmaCh10G010060	Trihelix transcription factor
CmaCh11G009870	73.8392	-2.36494	0.364137	-6.49464	8.32e-11	1.14e-08	CmaCh11G009870	0.546282	0.310108	0.279958	2.14167	2.27655	1.47064	CmaCh11G009870	16.3333	77.6667	CmaCh11G009870	Trihelix transcription factor
CmaCh18G004030	124.9	-2.57632	0.78296	-3.29048	0.00100017	0.0133145	CmaCh18G004030	0.239133	0.102523	0.133691	0.590914	2.17429	0.0838555	CmaCh18G004030	14.3333	70.6667	CmaCh18G004030	Trichome birefringence-like protein
CmaCh07G001940	215.836	-3.03564	0.295	-10.2903	7.79e-25	1.4e-21	CmaCh07G001940	0.708306	1.19911	0.577064	7.06323	8.38922	4.92139	CmaCh07G001940	44.3333	334.667	CmaCh07G001940	Trichome birefringence-like protein
CmaCh07G010710	46.2458	-3.08489	0.782	-3.94488	7.98e-05	0.00181573	CmaCh07G010710	0.0552966	0.096585	0.0566767	0.655179	1.01879	0.106648	CmaCh07G010710	3.66667	27.3333	CmaCh07G010710	Trichome birefringence-like 34
CmaCh14G013090	224.947	1.13551	0.201785	5.62735	1.83e-08	1.44e-06	CmaCh14G013090	11.5731	8.77578	9.18159	3.9264	5.52829	4.05096	CmaCh14G013090	346.333	145.667	CmaCh14G013090	Tricarboxylate transport protein, mitochondrial
CmaCh13G006320	232.392	-1.06214	0.366407	-2.8988	0.00374588	0.0347553	CmaCh13G006320	2.57959	2.05573	1.90036	3.97503	7.51444	2.18958	CmaCh13G006320	158.667	292.333	CmaCh13G006320	Tricarboxylate transport protein, mitochondrial
CmaCh16G006890	1362.09	1.2025	0.34958	3.43983	0.000582079	0.00877206	CmaCh16G006890	34.7074	38.1886	23.1299	22.212	12.6374	6.87907	CmaCh16G006890	1821.67	738.333	CmaCh16G006890	Trehalose 6-phosphate phosphatase
CmaCh09G005780	22.4843	2.39909	0.507008	4.73186	2.22e-06	9.39e-05	CmaCh09G005780	0.629188	0.576967	0.685197	0.0411116	0.0776264	0.227529	CmaCh09G005780	31.3333	5.66667	CmaCh09G005780	Transposon Ty1-PL Gag-Pol polyprotein
CmaCh03G007770	76.0237	-1.08065	0.299446	-3.60884	0.000307572	0.00538133	CmaCh03G007770	0.287515	0.337683	0.177831	0.663356	0.521892	0.511495	CmaCh03G007770	52.6667	105	CmaCh03G007770	Transposon Ty1-OL Gag-Pol polyprotein
CmaCh17G007710	109.235	1.1133	0.320268	3.47616	0.000508651	0.00793809	CmaCh17G007710	0.342106	0.567671	0.540577	0.134121	0.295453	0.243991	CmaCh17G007710	132	56.6667	CmaCh17G007710	Transposon Ty1-BR Gag-Pol polyprotein
CmaCh18G007970	26.7836	1.78976	0.391849	4.56747	4.94e-06	0.000188966	CmaCh18G007970	3.63075	2.92014	3.11556	0.70619	1.44454	0.732816	CmaCh18G007970	37.3333	10	CmaCh18G007970	Transmembrane protein, putative
CmaCh11G013960	330.195	1.7745	0.259464	6.83911	7.97e-12	1.34e-09	CmaCh11G013960	22.4908	22.067	14.8938	4.16075	6.21194	7.00638	CmaCh11G013960	418.333	115	CmaCh11G013960	Transmembrane protein, putative
CmaCh04G014660	359.936	1.5271	0.172399	8.85791	8.15e-19	4.65e-16	CmaCh04G014660	3.97069	5.3425	4.18637	1.37291	1.76903	1.55555	CmaCh04G014660	424	137.667	CmaCh04G014660	Transmembrane protein, putative
CmaCh11G017780	164.167	-1.65289	0.346582	-4.76911	1.85e-06	7.94e-05	CmaCh11G017780	2.87725	2.96054	2.84182	13.2353	9.29408	4.79251	CmaCh11G017780	54	157.333	CmaCh11G017780	Transmembrane protein 45B
CmaCh11G005030	784.92	1.47557	0.27245	5.41593	6.1e-08	4.07e-06	CmaCh11G005030	10.816	8.70835	10.2237	2.57563	2.63216	5.47172	CmaCh11G005030	1130	393.667	CmaCh11G005030	Transmembrane protein
CmaCh14G006380	50.8244	-2.01288	0.580449	-3.4678	0.000524743	0.00810254	CmaCh14G006380	0.636995	0.400544	0.435262	2.08664	3.29727	0.614272	CmaCh14G006380	11.3333	40.3333	CmaCh14G006380	Transmembrane protein
CmaCh06G000270	117.669	1.03024	0.296101	3.47933	0.000502663	0.00786981	CmaCh06G000270	3.10597	3.29905	4.4956	1.07507	1.73994	2.50947	CmaCh06G000270	169	78.6667	CmaCh06G000270	Transmembrane amino acid transporter family protein
CmaCh11G012000	385.307	-1.36346	0.368568	-3.69935	0.000216153	0.00410822	CmaCh11G012000	5.52368	8.07821	5.78948	28.1886	13.3885	8.30595	CmaCh11G012000	201.667	488.667	CmaCh11G012000	Translationally controlled tumor protein
CmaCh01G011290	4796.87	1.07307	0.177206	6.05548	1.4e-09	1.42e-07	CmaCh01G011290	181.978	213.172	176.654	103.93	97.1887	70.7151	CmaCh01G011290	5717	2527.67	CmaCh01G011290	Translation initiation factor SUI1 family protein
CmaCh19G009340	109.466	1.42033	0.271516	5.2311	1.69e-07	9.98e-06	CmaCh19G009340	2.50687	2.88197	2.91203	0.841836	0.719794	1.50907	CmaCh19G009340	177.667	64	CmaCh19G009340	Transferring glycosyl group transferase
CmaCh16G012740	80.6139	1.74444	0.298214	5.84964	4.93e-09	4.37e-07	CmaCh16G012740	0.358296	0.335549	0.457094	0.0916528	0.0852748	0.16173	CmaCh16G012740	98.3333	28	CmaCh16G012740	Transducin/WD40 repeat-like superfamily protein isoform 1
CmaCh04G017900	594.998	-1.50257	0.326131	-4.60727	4.08e-06	0.000161218	CmaCh04G017900	11.5508	11.6879	9.28759	43.7229	32.1055	16.3561	CmaCh04G017900	319	835.333	CmaCh04G017900	Transducin/WD40 repeat-like superfamily protein
CmaCh14G018240	16.2754	-2.35306	0.759119	-3.09973	0.00193699	0.0214711	CmaCh14G018240	0.0822319	0.0215448	0.0526776	0.171939	0.541089	0.0991232	CmaCh14G018240	5	22	CmaCh14G018240	Transducin/WD40 repeat-like superfamily protein
CmaCh06G013110	41.7958	-2.98005	0.828325	-3.59768	0.000321063	0.00558237	CmaCh06G013110	0.123734	0.111149	0.0362348	0.979423	1.10495	0.05966	CmaCh06G013110	10	69.3333	CmaCh06G013110	Transducin/WD40 repeat-like superfamily protein
CmaCh08G007940	17035.8	-3.56664	1.0237	-3.48408	0.000493824	0.00776358	CmaCh08G007940	21.6805	12.0194	5.25653	130.843	325.693	5.05062	CmaCh08G007940	2811.33	27753.3	CmaCh08G007940	Transcription initiation factor TFIID subunit A isoform 3
CmaCh10G008650	588.893	1.11565	0.198259	5.62727	1.83e-08	1.44e-06	CmaCh10G008650	3.79226	3.30324	3.5927	1.38502	1.56184	1.9802	CmaCh10G008650	631	275.667	CmaCh10G008650	Transcription factor-related family protein
CmaCh15G000780	147.79	1.51426	0.33944	4.46106	8.16e-06	0.00028551	CmaCh15G000780	7.52639	7.3981	6.49059	2.55047	1.05879	3.82917	CmaCh15G000780	268.667	92.6667	CmaCh15G000780	Transcription factor tfiiic, tau55-like protein, putative
CmaCh02G000710	78.4595	-2.26084	0.455178	-4.96693	6.8e-07	3.34e-05	CmaCh02G000710	1.13989	1.14483	1.70382	7.05087	9.75063	2.38165	CmaCh02G000710	27.3333	116.667	CmaCh02G000710	Transcription factor TCP4
CmaCh19G006730	60.169	-4.46691	1.49118	-2.99557	0.00273936	0.0278224	CmaCh19G006730	0.548299	2.68156	0	64.5829	6.01305	0.704987	CmaCh19G006730	5.66667	122.333	CmaCh19G006730	Transcription factor radialis-like protein
CmaCh19G006700	62.1224	-6.62938	1.8476	-3.58811	0.000333084	0.00575154	CmaCh19G006700	0.00649021	0.0272071	0	2.6598	0.66621	0	CmaCh19G006700	1.66667	156.667	CmaCh19G006700	Transcription factor radialis-like protein
CmaCh14G015830	495.38	-1.06664	0.236456	-4.51093	6.45e-06	0.000236221	CmaCh14G015830	17.4072	13.2225	21.3685	30.1191	31.0768	47.6262	CmaCh14G015830	251.333	503	CmaCh14G015830	Transcription factor protein
CmaCh04G016280	13.0758	1.72573	0.553911	3.11554	0.00183606	0.0205611	CmaCh04G016280	0.611695	0.881456	0.587776	0.359717	0.201249	0.0737343	CmaCh04G016280	17.6667	5	CmaCh04G016280	Transcription factor Homeobox
CmaCh13G010540	445.599	-1.01939	0.232763	-4.37952	1.19e-05	0.000384332	CmaCh13G010540	3.21655	3.0663	3.89276	7.54904	8.51538	4.5849	CmaCh13G010540	353.333	655.667	CmaCh13G010540	Transcription factor BIM1, putative
CmaCh10G002770	349.468	-1.2586	0.313233	-4.01808	5.87e-05	0.00141579	CmaCh10G002770	1.86238	1.92429	1.92679	3.72952	7.28368	2.68127	CmaCh10G002770	212.667	453	CmaCh10G002770	Transcription factor BIM1, putative
CmaCh14G016420	707.332	1.94199	0.194083	10.006	1.43e-23	2.12e-20	CmaCh14G016420	17.0983	19.5381	13.2821	3.87301	3.88841	5.20685	CmaCh14G016420	1082.33	268	CmaCh14G016420	Transcription factor bHLH95
CmaCh15G001530	18.0131	-1.7576	0.604178	-2.90908	0.0036249	0.0339338	CmaCh15G001530	0.336476	0.141051	0.29889	0.961503	0.531365	1.12484	CmaCh15G001530	11.3333	37	CmaCh15G001530	Transcription factor bHLH61-like protein
CmaCh03G003070	123.891	-1.89416	0.292021	-6.48639	8.79e-11	1.2e-08	CmaCh03G003070	0.847743	0.719212	0.351698	2.02577	2.0719	3.01697	CmaCh03G003070	31	109.667	CmaCh03G003070	Transcription factor bHLH61-like protein
CmaCh12G012440	1093.1	2.75649	0.416057	6.62527	3.47e-11	5.15e-09	CmaCh12G012440	299.155	229.98	228.673	20.0575	22.9056	69.0453	CmaCh12G012440	2500	364.667	CmaCh12G012440	Transcription factor
CmaCh12G008670	1632.04	2.4396	0.508617	4.79653	1.61e-06	7.04e-05	CmaCh12G008670	29.7004	31.4787	34.9149	2.85052	2.06206	12.7881	CmaCh12G008670	3532	661	CmaCh12G008670	Transcription factor
CmaCh05G007190	128.024	1.65349	0.46747	3.5371	0.000404549	0.00667347	CmaCh05G007190	2.43661	1.77715	3.99925	0.481932	0.606653	1.50825	CmaCh05G007190	162.667	50.3333	CmaCh05G007190	Transcription factor
CmaCh10G003720	57.4133	1.6395	0.572083	2.86584	0.00415908	0.0375619	CmaCh10G003720	0.617227	0.273117	1.09656	0.186415	0.198556	0.251311	CmaCh10G003720	47.3333	14.3333	CmaCh10G003720	Transcription factor
CmaCh02G006960	124.894	-1.47378	0.485114	-3.03802	0.0023814	0.0250062	CmaCh02G006960	1.77761	0.969491	0.650706	2.8445	5.34708	1.2769	CmaCh02G006960	61.3333	149	CmaCh02G006960	Transcription factor
CmaCh01G003810	11.2879	-2.47755	0.868016	-2.85427	0.00431365	0.0385795	CmaCh01G003810	0.0280542	0	0.086263	0.234634	0.184597	0.216427	CmaCh01G003810	1.33333	7	CmaCh01G003810	Transcription factor
CmaCh01G000810	295.066	-3.07495	0.713665	-4.30868	1.64e-05	0.000496792	CmaCh01G000810	3.13329	1.28686	1.04157	12.5274	31.3158	2.24573	CmaCh01G000810	42.3333	300	CmaCh01G000810	Transcription factor
CmaCh12G008920	69.5831	-3.48391	0.896432	-3.88642	0.000101732	0.0022191	CmaCh12G008920	0.403311	0.253603	0.0826754	1.7709	6.36913	0.233355	CmaCh12G008920	3	28	CmaCh12G008920	Transcription factor
CmaCh20G008470	25.8565	-5.67728	1.429	-3.97291	7.1e-05	0.00164749	CmaCh20G008470	0	0	0	0.176433	0.3208	0.0542474	CmaCh20G008470	0	8.33333	CmaCh20G008470	Transcription factor
CmaCh09G008150	1141.82	-1.01346	0.177555	-5.70787	1.14e-08	9.36e-07	CmaCh09G008150	8.68105	6.85562	7.07225	12.2726	14.9032	18.4602	CmaCh09G008150	658.333	1256	CmaCh09G008150	TPR repeat-containing thioredoxin TTL1
CmaCh19G010290	513.646	-1.04936	0.32402	-3.23856	0.00120133	0.0151796	CmaCh19G010290	3.15389	2.6372	3.31285	3.16862	5.82842	9.83597	CmaCh19G010290	265.333	526.333	CmaCh19G010290	TPR repeat-containing thioredoxin TTL1
CmaCh01G012440	606.571	-1.85412	0.333273	-5.56335	2.65e-08	1.97e-06	CmaCh01G012440	1.90945	1.52139	1.97051	3.13108	7.91718	8.48779	CmaCh01G012440	134.667	454	CmaCh01G012440	TPR repeat thioredoxin TTL1-like protein
CmaCh20G010580	1077.24	1.17406	0.213212	5.50652	3.66e-08	2.63e-06	CmaCh20G010580	24.0186	24.2351	17.9839	7.37276	12.6022	9.40913	CmaCh20G010580	1785.67	728.333	CmaCh20G010580	TPR repeat protein
CmaCh17G001410	31.4971	-2.34968	0.539152	-4.3581	1.31e-05	0.000415901	CmaCh17G001410	0.0896109	0.0821735	0.0459237	0.163947	0.486455	0.464477	CmaCh17G001410	6.33333	30	CmaCh17G001410	TLD-domain containing nucleolar protein
CmaCh04G018880	306.352	-1.79328	0.454664	-3.94418	8.01e-05	0.00181935	CmaCh04G018880	0.394186	0.381812	0.376477	1.87944	1.72917	0.388764	CmaCh04G018880	125.667	392.333	CmaCh04G018880	Threonine--tRNA ligase
CmaCh01G019350	151.796	2.33534	0.265808	8.7858	1.55e-18	8.12e-16	CmaCh01G019350	12.7465	7.3688	9.6347	1.57238	2.07826	2.24807	CmaCh01G019350	258.667	48	CmaCh01G019350	Thioredoxin H3
CmaCh04G016220	118.248	-1.5112	0.476284	-3.1729	0.00150923	0.0178991	CmaCh04G016220	0.859864	0.901141	0.771159	3.87671	2.26317	1.08831	CmaCh04G016220	15.3333	40.6667	CmaCh04G016220	Thioredoxin h
CmaCh03G007110	82.6906	-1.77117	0.621177	-2.85132	0.00435382	0.0388042	CmaCh03G007110	0.645058	0.709825	0.363637	3.20329	2.33448	0.342126	CmaCh03G007110	17.3333	53.6667	CmaCh03G007110	Thioredoxin
CmaCh01G019780	372.726	1.35292	0.402557	3.36081	0.000777135	0.0110048	CmaCh01G019780	18.3717	12.5447	13.0647	2.5147	5.00994	9.68009	CmaCh01G019780	758.333	286	CmaCh01G019780	Thaumatin-like protein 3
CmaCh05G003120	946.416	1.04707	0.18334	5.71108	1.12e-08	9.24e-07	CmaCh05G003120	14.8565	19.2485	14.0279	8.43212	6.51706	8.30171	CmaCh05G003120	748.333	345	CmaCh05G003120	Thaumatin-like protein 3
CmaCh14G002420	195.228	-2.57189	0.79056	-3.25325	0.00114095	0.0146301	CmaCh14G002420	1.21952	0.473357	0.555538	3.11655	2.31819	7.92725	CmaCh14G002420	16.3333	95.6667	CmaCh14G002420	Thaumatin-like protein 1a
CmaCh06G004070	224.112	1.48062	0.515364	2.87296	0.00406646	0.0369113	CmaCh06G004070	22.6373	21.5797	28.289	4.14159	3.43741	18.3454	CmaCh06G004070	542.333	196	CmaCh06G004070	Thaumatin-like protein 1
CmaCh07G009610	607.774	-1.06492	0.360455	-2.95439	0.00313291	0.030654	CmaCh07G009610	9.45516	8.55872	8.1763	24.4647	22.8414	7.50992	CmaCh07G009610	450.333	854	CmaCh07G009610	Tetratricopeptide repeat (TPR)-like superfamily protein, putative
CmaCh03G004480	699.642	-1.35869	0.43466	-3.12586	0.00177288	0.0200772	CmaCh03G004480	18.251	17.6394	18.9143	78.5693	44.1939	17.7955	CmaCh03G004480	440	1045.33	CmaCh03G004480	Tetratricopeptide repeat (TPR)-like superfamily protein, putative
CmaCh02G016230	24.0446	2.06308	0.489786	4.21222	2.53e-05	0.000707295	CmaCh02G016230	2.00304	1.77119	1.37938	0.26176	0.288313	0.663982	CmaCh02G016230	53.6667	12.3333	CmaCh02G016230	Tetratricopeptide repeat (TPR)-like superfamily protein
CmaCh17G008600	719.795	1.74514	0.172874	10.0949	5.82e-24	9.13e-21	CmaCh17G008600	10.7719	11.1815	8.77419	3.38442	2.49016	3.26469	CmaCh17G008600	877.333	249	CmaCh17G008600	Tetratricopeptide repeat (TPR)-like superfamily protein
CmaCh19G002270	234.483	1.6098	0.324357	4.96303	6.94e-07	3.39e-05	CmaCh19G002270	17.7739	14.4533	13.3932	4.61103	3.33532	6.95117	CmaCh19G002270	452	143.333	CmaCh19G002270	Tetratricopeptide repeat (TPR)-like superfamily protein
CmaCh13G000740	307.626	-2.37074	0.337994	-7.01415	2.31e-12	4.37e-10	CmaCh13G000740	1.62297	1.94387	1.39788	13.5597	6.7306	5.37914	CmaCh13G000740	118.333	578.333	CmaCh13G000740	Tetratricopeptide repeat (TPR)-like superfamily protein
CmaCh14G018820	142.267	-2.53837	0.557829	-4.55045	5.35e-06	0.000203025	CmaCh14G018820	0.424663	0.276237	0.225135	1.72993	3.06409	0.607211	CmaCh14G018820	20.6667	105	CmaCh14G018820	Tetratricopeptide repeat (TPR)-like superfamily protein
CmaCh02G008700	513.717	1.57171	0.39144	4.01519	5.94e-05	0.00142983	CmaCh02G008700	4.48803	3.53839	2.68687	1.1192	2.02294	0.489705	CmaCh02G008700	254.667	75.6667	CmaCh02G008700	Tetraspanin-5
CmaCh10G003400	54.9692	-1.7676	0.520747	-3.39436	0.000687887	0.0100237	CmaCh10G003400	0.252488	0.241087	0.0690104	0.451671	0.982058	0.486962	CmaCh10G003400	32.6667	100	CmaCh10G003400	Terpene cyclase/mutase family member
CmaCh16G001390	119.798	1.98671	0.460098	4.31801	1.57e-05	0.000482066	CmaCh16G001390	4.341	4.99444	5.94858	1.43055	1.24191	1.18304	CmaCh16G001390	105.333	25	CmaCh16G001390	Terminal flower 1b
CmaCh13G006350	388.771	1.20435	0.34791	3.46166	0.000536853	0.0082439	CmaCh13G006350	8.01612	7.78822	8.25614	3.08325	1.69267	5.63789	CmaCh13G006350	603	258.667	CmaCh13G006350	Telomerase activating protein Est1, putative
CmaCh01G004110	54.8273	1.81891	0.330697	5.50023	3.79e-08	2.71e-06	CmaCh01G004110	6.05839	3.26965	5.54029	1.21365	1.19354	1.78417	CmaCh01G004110	134	36	CmaCh01G004110	TCP family transcription factor
CmaCh04G012590	1060.94	-1.48745	0.296121	-5.0231	5.08e-07	2.58e-05	CmaCh04G012590	41.3023	29.2385	25.8244	98.0862	120.442	51.811	CmaCh04G012590	547	1385.33	CmaCh04G012590	TCP family transcription factor
CmaCh18G008100	849.243	-1.94308	0.387592	-5.01322	5.35e-07	2.7e-05	CmaCh18G008100	24.5018	11.0048	13.902	65.3455	95.4997	29.2936	CmaCh18G008100	259	882.333	CmaCh18G008100	TCP family transcription factor
CmaCh15G005560	464.425	1.0157	0.204663	4.96279	6.95e-07	3.39e-05	CmaCh15G005560	2.50042	2.2531	2.89335	1.0212	1.08865	1.66307	CmaCh15G005560	533	251.667	CmaCh15G005560	T-complex protein 11-like protein 1
CmaCh17G012010	230.749	1.28189	0.326351	3.92795	8.57e-05	0.00192915	CmaCh17G012010	2.87176	3.83918	4.39627	1.82831	0.969038	1.75745	CmaCh17G012010	392	156	CmaCh17G012010	Sulfate transporter 3
CmaCh16G006810	55.2694	-2.9873	0.650265	-4.59398	4.35e-06	0.000170069	CmaCh16G006810	0.046757	0.0588018	0.0575087	0.674574	0.504566	0.117232	CmaCh16G006810	5.66667	41	CmaCh16G006810	Sulfate transporter 2.1
CmaCh14G016940	292.768	2.89009	0.546189	5.29138	1.21e-07	7.43e-06	CmaCh14G016940	0.137838	0.276872	0.253124	0.0240172	0.0604653	0.0110768	CmaCh14G016940	37.6667	4.66667	CmaCh14G016940	Sugar transporter, putative
CmaCh06G014200	42.4329	-2.40265	0.624543	-3.84705	0.000119548	0.00254148	CmaCh06G014200	0.189082	0.181646	0.226102	0.461246	0.352515	2.3248	CmaCh06G014200	12.3333	66	CmaCh06G014200	Sugar transporter, putative
CmaCh00G003850	7.41677	-2.70052	0.976863	-2.76449	0.00570127	0.0472321	CmaCh00G003850	0.0472706	0	0.0484504	0.0988383	0.0622084	0.455844	CmaCh00G003850	2	13	CmaCh00G003850	Sugar transporter, putative
CmaCh05G002310	45.8578	-2.90696	0.728591	-3.98984	6.61e-05	0.00155723	CmaCh05G002310	0.366693	0.240185	0.140942	0.910481	4.28282	0.486217	CmaCh05G002310	5.33333	33.6667	CmaCh05G002310	Sugar transporter, putative
CmaCh15G000220	87.7417	-3.14789	0.593641	-5.30268	1.14e-07	7.09e-06	CmaCh15G000220	0.15252	0.0999009	0.169354	1.65432	1.83991	0.25126	CmaCh15G000220	21.6667	170	CmaCh15G000220	Sucrose-phosphate synthase
CmaCh01G004720	93.1607	-2.78616	0.64222	-4.33832	1.44e-05	0.000448359	CmaCh01G004720	1.65593	0.76115	0.595529	6.95515	12.1577	1.70892	CmaCh01G004720	34	202.667	CmaCh01G004720	Sucrose transport protein, putative
CmaCh01G003030	839.889	3.01512	1.0975	2.74726	0.00600946	0.0489512	CmaCh01G003030	11.5279	10.7062	10.855	0.138809	0.18501	3.76582	CmaCh01G003030	1380	178.333	CmaCh01G003030	Sucrose synthase
CmaCh10G007940	167.211	2.15827	0.499301	4.32258	1.54e-05	0.000474494	CmaCh10G007940	3.47942	1.55029	2.80816	0.174255	0.438701	1.13518	CmaCh10G007940	246.333	53.6667	CmaCh10G007940	Sucrose synthase
CmaCh04G008020	6.83426	3.42989	0.973351	3.52379	0.000425416	0.00693117	CmaCh04G008020	0.382647	0.561422	0.392197	0.0400039	0	0.0737995	CmaCh04G008020	11.3333	1	CmaCh04G008020	Succinate dehydrogenase [ubiquinone] iron-sulfur subunit, mitochondrial
CmaCh05G001500	1483.15	-1.3633	0.309307	-4.40759	1.05e-05	0.000345761	CmaCh05G001500	12.5822	10.0223	10.6475	37.3057	34.6217	13.6523	CmaCh05G001500	578.333	1353.67	CmaCh05G001500	Subtilisin-like serine protease
CmaCh19G008340	293.651	-2.02013	0.561821	-3.59568	0.000323549	0.00561552	CmaCh19G008340	1.02802	0.700621	0.458964	3.50117	4.83884	0.541289	CmaCh19G008340	113.333	401	CmaCh19G008340	Subtilisin-like serine protease
CmaCh16G005990	940.826	-1.22215	0.221884	-5.50806	3.63e-08	2.63e-06	CmaCh16G005990	1.48446	1.32435	1.12357	2.42737	3.61658	3.14196	CmaCh16G005990	168.333	364.667	CmaCh16G005990	Subtilisin-like protease
CmaCh06G007400	159.857	-1.43148	0.261421	-5.47577	4.36e-08	3.06e-06	CmaCh06G007400	2.11765	1.5636	1.36479	5.56831	4.81364	3.24882	CmaCh06G007400	102.667	256.667	CmaCh06G007400	S-type anion channel
CmaCh01G013520	483.122	2.3097	0.382117	6.04449	1.5e-09	1.52e-07	CmaCh01G013520	12.1374	10.6084	9.39749	1.86971	1.09834	3.49525	CmaCh01G013520	878.667	174.667	CmaCh01G013520	Structural constituent of ribosome, putative
CmaCh04G021940	652.84	-3.69426	0.327714	-11.2728	1.79e-29	8.98e-26	CmaCh04G021940	1.55942	0.809208	0.915556	15.6382	18.6891	8.24898	CmaCh04G021940	71	830.333	CmaCh04G021940	Strictosidine synthase
CmaCh01G002350	161.291	-3.25794	0.584255	-5.57624	2.46e-08	1.84e-06	CmaCh01G002350	0.0983453	0.217584	0.1904	0.651164	3.5088	0.695472	CmaCh01G002350	15	122.333	CmaCh01G002350	Sterol methyl-transferase-2
CmaCh16G010380	290.578	-1.19449	0.20346	-5.87086	4.34e-09	3.87e-07	CmaCh16G010380	1.03568	0.921216	0.731471	1.86524	2.46249	1.8464	CmaCh16G010380	100.667	213.333	CmaCh16G010380	Sterol C4-methyl oxidase 1-2
CmaCh14G021520	432.44	1.93299	0.40435	4.7805	1.75e-06	7.56e-05	CmaCh14G021520	17.5456	16.2393	14.9781	2.51719	2.44705	7.77019	CmaCh14G021520	666.333	172.333	CmaCh14G021520	Squamosa promoter-binding-like protein 10, putative
CmaCh13G008150	48.1454	2.70159	0.482506	5.59909	2.15e-08	1.64e-06	CmaCh13G008150	1.16956	1.26948	0.984691	0.065503	0.439758	0.0604202	CmaCh13G008150	53.3333	7.33333	CmaCh13G008150	Squamosa promoter-binding protein
CmaCh04G012520	43.1609	1.86505	0.56461	3.30324	0.00095573	0.0128662	CmaCh04G012520	0.619532	0.919803	0.941909	0.107949	0.0951194	0.467989	CmaCh04G012520	78	21.3333	CmaCh04G012520	Spliceosomal U5 snRNP-specific 15 kDa protein, putative
CmaCh04G028050	900.005	-1.84387	0.632137	-2.91688	0.00353554	0.0333218	CmaCh04G028050	9.98208	5.46625	3.87127	11.4073	52.7037	5.28997	CmaCh04G028050	211	627.667	CmaCh04G028050	SPIRAL1-like1
CmaCh01G012740	95.5389	-1.73241	0.455763	-3.80113	0.000144039	0.002974	CmaCh01G012740	0.782729	0.644524	0.472763	1.7389	3.75242	0.849158	CmaCh01G012740	44.3333	128.667	CmaCh01G012740	Sodium-bile acid cotransporter
CmaCh01G011010	114.147	-1.77567	0.484369	-3.66594	0.000246435	0.00454945	CmaCh01G011010	0.175752	0.149342	0.180138	0.332718	1.16895	0.238191	CmaCh01G011010	34.6667	102	CmaCh01G011010	Sodium/hydrogen exchanger
CmaCh02G002320	298.496	1.03768	0.305889	3.39233	0.000693003	0.0100632	CmaCh02G002320	3.83436	5.00095	4.18918	1.66293	1.64967	3.01698	CmaCh02G002320	401.667	189	CmaCh02G002320	SNF1-related protein kinase regulatory subunit beta-2
CmaCh11G013130	28.8336	-2.69405	0.769563	-3.50076	0.000463939	0.00740033	CmaCh11G013130	0.0843948	0.0221115	0.0432506	0.374981	0.555321	0.0508652	CmaCh11G013130	4.66667	26.3333	CmaCh11G013130	SNF1-related protein kinase regulatory subunit beta-2
CmaCh14G013470	42.3575	1.85389	0.433538	4.27618	1.9e-05	0.000557648	CmaCh14G013470	2.60031	3.0837	2.66521	0.858473	0.720426	0.72587	CmaCh14G013470	39.6667	10.3333	CmaCh14G013470	Small heat-shock protein, putative
CmaCh20G004240	364.467	-1.87976	0.475789	-3.95082	7.79e-05	0.00178126	CmaCh20G004240	1.35686	1.28816	1.04713	5.52392	6.79591	1.27767	CmaCh20G004240	150.667	491.667	CmaCh20G004240	Small GTP-binding protein rab
CmaCh17G009340	1354.96	-1.37523	0.388266	-3.54197	0.000397152	0.00658606	CmaCh17G009340	14.5406	11.3105	11.8391	33.9557	51.1881	12.6577	CmaCh17G009340	843	1931.33	CmaCh17G009340	Siroheme synthase
CmaCh09G005200	34.1888	-2.83798	0.849517	-3.34069	0.000835693	0.0116371	CmaCh09G005200	0.108142	0.123636	0.0201528	0.842788	0.905642	0.0568822	CmaCh09G005200	8.33333	52.6667	CmaCh09G005200	Single-stranded DNA-binding replication protein A
CmaCh06G000260	205.883	-3.27587	0.65346	-5.0131	5.36e-07	2.7e-05	CmaCh06G000260	5.94803	1.46672	1.57791	41.7729	37.2043	8.23263	CmaCh06G000260	42.3333	365.667	CmaCh06G000260	Sigma factor binding protein 1, chloroplastic
CmaCh04G013220	248.148	1.13663	0.336559	3.37722	0.000732214	0.0105083	CmaCh04G013220	52.1834	62.433	68.1682	25.4353	15.7097	41.7705	CmaCh04G013220	522.667	233.333	CmaCh04G013220	Sigma factor binding protein 1
CmaCh14G005910	500.084	1.11086	0.290266	3.82704	0.000129696	0.00271583	CmaCh14G005910	18.6949	12.5672	13.869	5.51218	4.81	10.5439	CmaCh14G005910	947.667	425.667	CmaCh14G005910	Si transport-like protein 2
CmaCh15G012800	147.719	-1.09271	0.390328	-2.79946	0.00511887	0.0436547	CmaCh15G012800	1.31036	1.51214	1.50907	3.74035	1.18193	4.28779	CmaCh15G012800	95.6667	202	CmaCh15G012800	Short-chain dehydrogenase/reductase family protein
CmaCh13G003470	43.7302	1.04439	0.35845	2.91364	0.00357243	0.0335678	CmaCh13G003470	0.105188	0.146984	0.143751	0.0549846	0.0749821	0.0633975	CmaCh13G003470	29.3333	13.3333	CmaCh13G003470	Short-chain dehydrogenase/reductase
CmaCh06G003130	40.707	-4.33728	1.13474	-3.82226	0.000132235	0.00276208	CmaCh06G003130	0.034487	0.0361425	0.176739	1.51429	3.26773	0.232797	CmaCh06G003130	2.33333	40.3333	CmaCh06G003130	Short-chain dehydrogenase, putative
CmaCh19G009210	36.3741	-2.60947	0.635637	-4.10528	4.04e-05	0.00103669	CmaCh19G009210	0.924067	1.21053	0.828739	7.48703	9.57662	1.11388	CmaCh19G009210	8.33333	45	CmaCh19G009210	SH3 domain-binding protein 1, putative
CmaCh05G002080	718.168	1.0025	0.288278	3.47753	0.00050605	0.0079112	CmaCh05G002080	5.5885	4.79736	3.65574	3.31009	1.40564	2.26234	CmaCh05G002080	240	115	CmaCh05G002080	Serpin
CmaCh11G005040	1369.49	1.22218	0.256673	4.76162	1.92e-06	8.19e-05	CmaCh11G005040	176.122	176.112	110.113	59.7814	90.3969	48.1808	CmaCh11G005040	2106	820	CmaCh11G005040	Serine-rich protein-related
CmaCh01G015210	263.527	1.56765	0.312732	5.01276	5.37e-07	2.7e-05	CmaCh01G015210	12.4853	15.8062	13.4794	2.68017	5.08257	6.32497	CmaCh01G015210	407.667	130	CmaCh01G015210	Serine-rich protein
CmaCh11G000890	449.784	1.00745	0.325091	3.09899	0.00194179	0.0215053	CmaCh11G000890	27.0781	36.8133	35.3838	11.917	10.2251	27.1441	CmaCh11G000890	693	339	CmaCh11G000890	Serine/threonine-protein phosphatase 2A 55 kDa regulatory subunit B
CmaCh11G000660	93.1133	-3.3117	0.652067	-5.07877	3.8e-07	2.02e-05	CmaCh11G000660	0.0293268	0.153673	0.150294	0.827813	2.08409	0.42421	CmaCh11G000660	3.66667	32	CmaCh11G000660	Serine/threonine-protein kinase-transforming protein mil
CmaCh08G011450	44.5181	-1.7106	0.492658	-3.47218	0.000516244	0.00801072	CmaCh08G011450	0.195283	0.155929	0.219219	0.845802	0.72203	0.304894	CmaCh08G011450	20	60	CmaCh08G011450	Serine/threonine-protein kinase WNK1
CmaCh08G011440	154.573	-2.30593	0.353663	-6.52015	7.02e-11	9.91e-09	CmaCh08G011440	1.36831	1.00828	0.964193	7.13017	6.5557	2.86579	CmaCh08G011440	51	230.333	CmaCh08G011440	Serine/threonine-protein kinase WNK1
CmaCh18G012880	69.6306	1.79057	0.406233	4.40774	1.04e-05	0.000345761	CmaCh18G012880	1.5193	1.25646	1.38773	0.226908	0.299232	0.66777	CmaCh18G012880	131.333	36.6667	CmaCh18G012880	Serine/threonine-protein kinase
CmaCh01G016970	14.4324	1.32381	0.462055	2.86505	0.00416948	0.0376171	CmaCh01G016970	0.601928	0.655085	0.379662	0.169423	0.213269	0.267903	CmaCh01G016970	23	8.66667	CmaCh01G016970	Serine/threonine-protein kinase
CmaCh20G003990	201.543	-1.25251	0.411518	-3.04364	0.00233733	0.0246776	CmaCh20G003990	1.87231	1.93104	1.9038	6.55576	5.37771	1.67655	CmaCh20G003990	125	271.333	CmaCh20G003990	Serine/threonine-protein kinase
CmaCh04G026500	410.058	-1.65471	0.231563	-7.14585	8.94e-13	1.84e-10	CmaCh04G026500	2.47441	2.04355	2.5913	8.19647	9.06112	5.16133	CmaCh04G026500	172.333	497.667	CmaCh04G026500	Serine/threonine-protein kinase
CmaCh16G000620	418.69	4.21844	0.498521	8.46192	2.63e-17	1.12e-14	CmaCh16G000620	14.4036	13.1556	9.82418	0.401555	0.183809	1.3974	CmaCh16G000620	697.667	37.6667	CmaCh16G000620	Serine/threonine protein phosphatase 2C 30
CmaCh01G006250	2083.66	2.24494	0.318062	7.05819	1.69e-12	3.23e-10	CmaCh01G006250	87.586	83.2372	60.2445	11.233	11.5781	25.9035	CmaCh01G006250	4020.67	826.333	CmaCh01G006250	Serine/threonine protein phosphatase 2C 30
CmaCh03G006560	69.9797	1.48318	0.438933	3.37906	0.000727329	0.0104528	CmaCh03G006560	1.30205	1.3175	1.16198	0.363777	0.147716	0.822637	CmaCh03G006560	109.667	39	CmaCh03G006560	Serine/threonine protein phosphatase 2C
CmaCh06G001320	659.617	1.43481	0.152217	9.42605	4.26e-21	3.82e-18	CmaCh06G001320	18.413	18.4439	17.4746	5.97966	6.13752	7.93406	CmaCh06G001320	804	282	CmaCh06G001320	Serine/threonine protein phosphatase 2C
CmaCh16G012520	238.575	1.22234	0.208112	5.87346	4.27e-09	3.83e-07	CmaCh16G012520	6.29725	5.48934	4.64476	2.19449	2.03953	2.78092	CmaCh16G012520	273	111	CmaCh16G012520	Serine/threonine protein phosphatase 2C
CmaCh19G010150	240.757	-1.42568	0.372564	-3.82667	0.000129888	0.00271759	CmaCh19G010150	0.578816	0.371028	0.391668	1.14562	1.90801	0.563587	CmaCh19G010150	78	185.667	CmaCh19G010150	serine/threonine protein kinase 2
CmaCh14G018120	693.012	-2.16718	0.49345	-4.3919	1.12e-05	0.000367223	CmaCh14G018120	8.28995	5.36359	5.24564	40.2404	38.4819	6.19489	CmaCh14G018120	231.667	927.333	CmaCh14G018120	serine/threonine protein kinase 2
CmaCh06G013270	267.056	-2.26615	0.585961	-3.86741	0.000109997	0.00236829	CmaCh06G013270	4.2985	3.15339	2.27067	18.978	25.6299	2.20013	CmaCh06G013270	96	402.333	CmaCh06G013270	serine/threonine protein kinase 2
CmaCh07G012280	934.97	1.45931	0.227456	6.41579	1.4e-10	1.81e-08	CmaCh07G012280	33.6784	35.9467	29.9164	15.7809	11.9099	8.52731	CmaCh07G012280	937.667	318.333	CmaCh07G012280	serine/threonine protein kinase 1
CmaCh14G010550	1157.34	1.01241	0.161243	6.27881	3.41e-10	4.04e-08	CmaCh14G010550	59.6418	64.0666	49.2844	32.9247	24.013	28.7412	CmaCh14G010550	1699.67	800.667	CmaCh14G010550	serine/threonine protein kinase 1
CmaCh13G005990	11.08	-4.03097	0.980281	-4.11206	3.92e-05	0.00101086	CmaCh13G005990	0.0273803	0.0286947	0.0280637	0.457997	0.324294	0.580879	CmaCh13G005990	1	15.6667	CmaCh13G005990	serine/threonine protein kinase 1
CmaCh07G005570	54.1568	1.48482	0.345809	4.29377	1.76e-05	0.000524429	CmaCh07G005570	1.02969	0.665457	0.861901	0.430597	0.248431	0.231691	CmaCh07G005570	48.6667	16.3333	CmaCh07G005570	Serine/threonine protein kinase
CmaCh04G001460	335.778	1.70323	0.500769	3.40123	0.000670828	0.00980354	CmaCh04G001460	27.1477	13.4541	11.9463	4.16264	8.95545	3.04843	CmaCh04G001460	713.333	192.667	CmaCh04G001460	Serine/threonine phosphatase family, 2C domain protein
CmaCh01G015850	21.0756	-1.47349	0.454108	-3.2448	0.00117535	0.0149038	CmaCh01G015850	0.0622749	0.0652643	0.0638291	0.188082	0.236756	0.113434	CmaCh01G015850	9	23	CmaCh01G015850	Serine threonine kinase
CmaCh12G001800	323.798	1.60075	0.221472	7.22777	4.91e-13	1.13e-10	CmaCh12G001800	2.35419	1.69821	2.10741	0.679227	0.673945	0.678116	CmaCh12G001800	263	81.3333	CmaCh12G001800	Serine hydroxymethyltransferase
CmaCh09G010900	460.983	-1.80928	0.352798	-5.12836	2.92e-07	1.61e-05	CmaCh09G010900	1.98671	2.16706	1.87006	9.42425	8.6795	3.02364	CmaCh09G010900	145	462.333	CmaCh09G010900	Serine carboxypeptidase-like 42
CmaCh12G009950	443.778	-2.40677	0.365934	-6.57707	4.8e-11	7e-09	CmaCh12G009950	13.0591	13.2041	10.84	105.664	62.2078	28.9112	CmaCh12G009950	131.333	646.333	CmaCh12G009950	Sequence-specific DNA binding transcription factors, putative
CmaCh11G004260	88.1113	-2.8092	0.668801	-4.20036	2.66e-05	0.000742608	CmaCh11G004260	0.913832	0.344772	0.487053	5.96149	5.82063	0.493491	CmaCh11G004260	15.6667	97	CmaCh11G004260	Sequence-specific DNA binding transcription factors, putative
CmaCh10G004330	164.973	-3.05087	0.517796	-5.89203	3.81e-09	3.48e-07	CmaCh10G004330	1.92709	0.963897	0.808029	15.8427	11.7005	3.16763	CmaCh10G004330	27.6667	208	CmaCh10G004330	Sequence-specific DNA binding transcription factors, putative
CmaCh01G003780	24.3323	4.66186	1.30492	3.57251	0.000353569	0.00601835	CmaCh01G003780	0.303703	0.278497	0	0	0	0	CmaCh01G003780	5	0	CmaCh01G003780	Senescence-associated protein, putative
CmaCh08G011370	1004.88	-1.4299	0.362706	-3.9423	8.07e-05	0.00183207	CmaCh08G011370	13.8761	13.8715	11.1215	53.1613	16.9595	34.5609	CmaCh08G011370	435	1141	CmaCh08G011370	Senescence-associated protein SAG102
CmaCh00G002310	53.6904	2.57069	0.620179	4.14508	3.4e-05	0.000899669	CmaCh00G002310	2.26652	6.99399	5.00108	1.71133	0.248563	0.424991	CmaCh00G002310	146.333	24	CmaCh00G002310	Senescence-associated protein
CmaCh13G002570	1637.01	1.17106	0.274971	4.25884	2.05e-05	0.000594377	CmaCh13G002570	285.369	245.237	200.296	85.0167	89.9828	149.478	CmaCh13G002570	2871.33	1224	CmaCh13G002570	Senescence regulator
CmaCh02G009970	22.2384	1.58547	0.52997	2.99161	0.00277506	0.0281004	CmaCh02G009970	0.755354	0.627832	0.480542	0.136153	0.205666	0.276293	CmaCh02G009970	23.3333	7.33333	CmaCh02G009970	Seed specific protein Bn15D1B
CmaCh06G000950	38.9912	1.3218	0.45442	2.90876	0.00362865	0.0339562	CmaCh06G000950	3.34083	2.41463	2.12537	0.963499	1.51606	0.722096	CmaCh06G000950	44.6667	16.3333	CmaCh06G000950	Seed maturation protein LEA 4
CmaCh08G012730	174.191	1.27517	0.354144	3.6007	0.000317366	0.00552574	CmaCh08G012730	13.7299	12.3931	14.8443	3.47273	3.55544	9.82333	CmaCh08G012730	301.333	122	CmaCh08G012730	Seed maturation PM36
CmaCh20G002240	53.8923	2.08179	0.451868	4.60707	4.08e-06	0.000161218	CmaCh20G002240	3.53597	2.22343	2.05373	0.277252	0.96945	0.625137	CmaCh20G002240	86.6667	18.6667	CmaCh20G002240	Seed biotin-containing SBP65
CmaCh07G012410	29.0529	-1.22647	0.358345	-3.42261	0.00062024	0.00923081	CmaCh07G012410	0.455042	0.227088	0.333142	0.838181	0.912515	0.647767	CmaCh07G012410	15.3333	33.3333	CmaCh07G012410	Sec14p-like phosphatidylinositol transfer family protein
CmaCh18G006190	183.229	1.39253	0.203862	6.83077	8.45e-12	1.41e-09	CmaCh18G006190	2.36363	1.9725	2.48543	0.677253	0.898603	1.02147	CmaCh18G006190	254	91	CmaCh18G006190	SEC14 cytosolic factor, putative
CmaCh06G006680	127.879	-2.00449	0.600761	-3.33659	0.000848133	0.0117712	CmaCh06G006680	0.345833	0.164743	0.128896	0.501243	1.85151	0.227384	CmaCh06G006680	26.6667	90	CmaCh06G006680	SEC14 cytosolic factor
CmaCh04G007840	142.056	-1.10897	0.354423	-3.12894	0.00175438	0.0199489	CmaCh04G007840	2.43427	1.32558	1.61443	4.26647	5.37059	2.00222	CmaCh04G007840	73.6667	143	CmaCh04G007840	Scarecrow-like transcription factor 7 family protein
CmaCh10G009100	99.2566	-1.03636	0.341159	-3.03777	0.00238335	0.0250162	CmaCh10G009100	1.66468	2.20744	1.60176	4.65275	4.78384	1.83463	CmaCh10G009100	52.3333	98	CmaCh10G009100	Scarecrow-like transcription factor 3 family protein
CmaCh15G006910	383.1	-1.34797	0.43779	-3.07903	0.00207673	0.0226697	CmaCh15G006910	7.99115	8.4382	6.57729	23.7656	6.0549	28.6935	CmaCh15G006910	247.333	628.667	CmaCh15G006910	Scarecrow transcription factor family protein
CmaCh06G008330	900.387	1.07349	0.323712	3.31619	0.000912531	0.0124381	CmaCh06G008330	33.7327	32.0044	27.6318	10.3974	9.30185	24.621	CmaCh06G008330	1342.33	626	CmaCh06G008330	SBP (S-ribonuclease-binding protein) family protein
CmaCh11G019660	16.0872	2.45187	0.591698	4.14378	3.42e-05	0.000903803	CmaCh11G019660	1.37199	0.68469	0.703115	0.102453	0.257935	0.157506	CmaCh11G019660	27.6667	4.66667	CmaCh11G019660	SBP (S-ribonuclease binding protein) family protein
CmaCh18G005470	107.77	1.20903	0.338151	3.5754	0.000349689	0.00596443	CmaCh18G005470	2.71871	2.5797	2.10875	1.11387	1.30543	0.814861	CmaCh18G005470	65.6667	26.3333	CmaCh18G005470	SBP (S-ribonuclease binding protein) family protein
CmaCh19G007090	145.755	-1.22222	0.351654	-3.47563	0.000509655	0.00794279	CmaCh19G007090	7.52398	6.92715	6.91897	23.2303	18.4151	8.27273	CmaCh19G007090	99	212.333	CmaCh19G007090	SAUR-like auxin-responsive protein family
CmaCh19G010980	32.789	-1.39541	0.49914	-2.79563	0.00517984	0.0439953	CmaCh19G010980	1.70534	0.714881	2.09748	5.70513	4.03963	2.19268	CmaCh19G010980	13	31.6667	CmaCh19G010980	SAUR-like auxin-responsive protein family
CmaCh02G003380	39.0004	-1.74714	0.456745	-3.8252	0.000130664	0.00273153	CmaCh02G003380	1.76799	2.31607	2.11413	11.3981	5.23503	4.12022	CmaCh02G003380	13.6667	43.3333	CmaCh02G003380	SAUR-like auxin-responsive protein family
CmaCh20G007930	43.5837	-1.77664	0.490461	-3.62239	0.000291895	0.00516464	CmaCh20G007930	0.864153	0.716961	0.479765	3.27493	2.98523	0.833327	CmaCh20G007930	18.6667	58	CmaCh20G007930	SAUR-like auxin-responsive protein family
CmaCh02G003400	34.6808	-2.64842	0.74269	-3.56598	0.000362492	0.00613281	CmaCh02G003400	0.0712136	0.037316	0.0729909	0.465315	0.585734	0.10301	CmaCh02G003400	3.33333	18.6667	CmaCh02G003400	SAUR-like auxin-responsive protein family
CmaCh02G003440	31.6122	-2.74532	0.743274	-3.69355	0.000221149	0.00417811	CmaCh02G003440	0.428868	0.299637	0.732619	5.23087	3.95075	0.689282	CmaCh02G003440	3.33333	20.3333	CmaCh02G003440	SAUR-like auxin-responsive protein family
CmaCh02G003490	20.4036	-2.84985	0.818505	-3.48177	0.000498116	0.00781617	CmaCh02G003490	0.189151	0.0660771	0.129248	1.31832	0.995697	0.48641	CmaCh02G003490	2	13.3333	CmaCh02G003490	SAUR-like auxin-responsive protein family
CmaCh02G003410	19.0313	-3.1872	0.948234	-3.3612	0.000776059	0.0110035	CmaCh02G003410	0.441996	0.154405	0	3.08057	1.55112	0.852459	CmaCh02G003410	1.33333	11.3333	CmaCh02G003410	SAUR-like auxin-responsive protein family
CmaCh02G003460	18.8171	-4.05551	1.09382	-3.70766	0.000209185	0.00401224	CmaCh02G003460	0.0357833	0.0187505	0	0.505031	0.306092	0.10352	CmaCh02G003460	1	15.3333	CmaCh02G003460	SAUR-like auxin-responsive protein family
CmaCh02G003450	12.9623	-4.07373	1.31566	-3.09634	0.00195927	0.0216606	CmaCh02G003450	0	0	0.302018	2.61849	2.52057	0	CmaCh02G003450	0.666667	10	CmaCh02G003450	SAUR-like auxin-responsive protein family
CmaCh20G007990	188.519	-4.81486	0.736676	-6.53592	6.32e-11	9.02e-09	CmaCh20G007990	1.82108	2.99907	1.06659	84.0414	77.2032	4.39029	CmaCh20G007990	14.6667	368	CmaCh20G007990	SAUR-like auxin-responsive family protein
CmaCh11G015650	95.6309	1.14227	0.374389	3.05102	0.00228062	0.0242728	CmaCh11G015650	9.8408	9.80599	8.01952	7.0836	2.01689	3.34475	CmaCh11G015650	111.667	48.6667	CmaCh11G015650	Sarcoplasmic reticulum histidine-rich calcium-binding protein, putative
CmaCh10G005060	163.821	-1.97849	0.502848	-3.93457	8.33e-05	0.00188692	CmaCh10G005060	5.7973	3.49633	2.13015	18.7542	21.3764	4.95761	CmaCh10G005060	68.3333	239.667	CmaCh10G005060	SAM domain (Sterile alpha motif) protein, putative
CmaCh12G008370	12.0008	-2.28693	0.616969	-3.70672	0.000209959	0.00401528	CmaCh12G008370	0.109938	0.268837	0.0751213	0.919481	0.916303	0.388727	CmaCh12G008370	4	18	CmaCh12G008370	S-adenosylmethionine decarboxylase proenzyme
CmaCh19G001930	1943.65	-1.32653	0.323118	-4.10541	4.04e-05	0.00103669	CmaCh19G001930	7.46112	4.73243	5.77157	10.9702	23.9985	10.1189	CmaCh19G001930	542	1207.33	CmaCh19G001930	S-adenosyl-L-methionine-dependent methyltransferases superfamily protein
CmaCh13G008650	18.1999	-1.67778	0.52944	-3.16896	0.00152984	0.0181133	CmaCh13G008650	0.434896	0.455773	0.3566	1.50039	1.94591	0.587136	CmaCh13G008650	9.33333	27	CmaCh13G008650	S-adenosyl-L-methionine-dependent methyltransferases superfamily protein
CmaCh04G018320	1736.64	1.98239	0.290474	6.82468	8.81e-12	1.46e-09	CmaCh04G018320	103.874	72.6858	78.6898	13.159	20.1985	31.2118	CmaCh04G018320	2595.33	626	CmaCh04G018320	Rubber elongation factor protein (REF)
CmaCh18G006980	3716.67	1.8123	0.205659	8.81219	1.23e-18	6.7e-16	CmaCh18G006980	137.214	132.273	102.288	31.997	45.8655	28.0852	CmaCh18G006980	4248.67	1106.33	CmaCh18G006980	Rubber elongation factor protein (REF)
CmaCh04G005220	254.449	4.18193	0.728511	5.74037	9.45e-09	7.88e-07	CmaCh04G005220	3.60964	2.1845	1.1985	0.212603	0.0669057	0.0980528	CmaCh04G005220	45	2.33333	CmaCh04G005220	rRNA N-glycosidase
CmaCh18G012620	736.204	-1.82197	0.482255	-3.77802	0.00015808	0.0032111	CmaCh18G012620	1.99734	1.80838	2.52011	14.1477	5.0657	3.15123	CmaCh18G012620	326	1089	CmaCh18G012620	rRNA 2'-O-methyltransferase fibrillarin 2
CmaCh01G013470	373.225	-1.18904	0.391181	-3.03962	0.00236879	0.0249259	CmaCh01G013470	1.11264	0.848038	0.554959	1.87234	3.01462	0.860656	CmaCh01G013470	138	278.667	CmaCh01G013470	Rop guanine nucleotide exchange factor 1
CmaCh16G009770	132.819	-1.18888	0.397504	-2.99086	0.00278192	0.0281321	CmaCh16G009770	2.35159	2.19064	2.5293	8.0735	5.99838	2.07173	CmaCh16G009770	79.3333	165.667	CmaCh16G009770	RNA-binding protein pno1
CmaCh01G016110	27.1512	-3.3294	0.807714	-4.122	3.76e-05	0.000979265	CmaCh01G016110	0.0510597	0.0178369	0.052334	0.266902	0.828737	0.147715	CmaCh01G016110	2.33333	20.3333	CmaCh01G016110	RNA-binding protein 38
CmaCh09G005630	46.5827	-2.5043	0.722447	-3.46641	0.000527455	0.00813941	CmaCh09G005630	0.0982532	0.0441299	0.057546	0.102719	0.849698	0.203032	CmaCh09G005630	4.66667	22.6667	CmaCh09G005630	RNA-binding protein 24
CmaCh05G005030	202.279	-2.24319	0.622137	-3.60562	0.000311413	0.00543716	CmaCh05G005030	0.428319	0.290452	0.459668	0.626902	0.603459	4.34421	CmaCh05G005030	76.3333	368	CmaCh05G005030	RNA-binding protein 1
CmaCh11G002060	1446.1	-1.27352	0.46274	-2.75213	0.0059209	0.0485011	CmaCh11G002060	17.2325	16.1896	15.2054	71.4601	32.7836	13.3151	CmaCh11G002060	878.667	1980	CmaCh11G002060	RNA-binding protein
CmaCh08G003810	134.919	-1.30191	0.349832	-3.72152	0.000198025	0.00383925	CmaCh08G003810	0.581476	0.618485	0.373605	0.798443	2.11294	0.987561	CmaCh08G003810	59	130.333	CmaCh08G003810	RNA-binding family protein
CmaCh12G001620	150.432	-1.34049	0.250917	-5.34237	9.17e-08	5.86e-06	CmaCh12G001620	1.36354	1.17451	1.78046	3.31969	4.42461	3.2242	CmaCh12G001620	75.3333	176.333	CmaCh12G001620	RNA-binding 38
CmaCh12G012860	279.053	-1.643	0.378848	-4.33683	1.45e-05	0.000450281	CmaCh12G012860	4.51553	4.11885	5.08534	21.0978	15.5898	6.18225	CmaCh12G012860	160.333	459.667	CmaCh12G012860	RNA methyltransferase, TrmH family
CmaCh15G003330	153.381	-4.69423	0.761361	-6.16558	7.02e-10	7.77e-08	CmaCh15G003330	0.178474	0.374083	0.274393	15.356	4.67397	1.35965	CmaCh15G003330	15	367	CmaCh15G003330	RNA exonuclease 4
CmaCh04G027120	24.6025	-6.60302	2.14999	-3.07119	0.00213207	0.0230732	CmaCh04G027120	0	0	0.0346579	3.12855	0.222497	0.0163039	CmaCh04G027120	0.666667	62.6667	CmaCh04G027120	RNA exonuclease 4
CmaCh17G011380	131.514	-1.27576	0.234799	-5.43343	5.53e-08	3.77e-06	CmaCh17G011380	0.550188	0.537508	0.640383	0.994405	1.50946	1.68161	CmaCh17G011380	60.3333	137.333	CmaCh17G011380	RNA binding protein, putative
CmaCh14G002130	10237.6	-1.0283	0.372431	-2.76105	0.00576154	0.0476169	CmaCh14G002130	165.108	171.874	153.351	475.229	382.065	142.818	CmaCh14G002130	7788	14527.3	CmaCh14G002130	RNA binding protein
CmaCh13G000840	3100.93	1.04337	0.270607	3.85566	0.000115418	0.00247041	CmaCh13G000840	19.7834	22.3272	22.9827	7.33456	8.16714	16.0718	CmaCh13G000840	4523.33	2128.67	CmaCh13G000840	RNA binding
CmaCh18G011470	335.064	1.74093	0.254063	6.85235	7.26e-12	1.26e-09	CmaCh18G011470	35.1266	30.2633	27.0209	6.53357	7.84628	13.1615	CmaCh18G011470	419.333	120	CmaCh18G011470	RING/U-box superfamily protein, putative
CmaCh15G007860	443.747	1.66532	0.274222	6.07288	1.26e-09	1.29e-07	CmaCh15G007860	39.5792	32.9222	39.1958	9.06653	8.43824	17.6157	CmaCh15G007860	789.333	241	CmaCh15G007860	RING/U-box superfamily protein
CmaCh03G007910	128.559	1.42248	0.31354	4.53684	5.71e-06	0.000215265	CmaCh03G007910	14.2935	15.2402	10.0641	4.15811	7.19702	3.53581	CmaCh03G007910	207.333	70.3333	CmaCh03G007910	RING/U-box superfamily protein
CmaCh20G000050	691.218	1.04209	0.333269	3.12687	0.00176681	0.0200358	CmaCh20G000050	45.9269	48.6547	37.9025	16.9014	14.4531	32.9202	CmaCh20G000050	1122.67	532	CmaCh20G000050	RING/U-box superfamily protein
CmaCh01G005450	573.226	1.35593	0.316043	4.29035	1.78e-05	0.000531304	CmaCh01G005450	3.86192	3.54488	4.88646	1.19731	0.958045	2.62831	CmaCh01G005450	451	172.667	CmaCh01G005450	RING/U-box protein
CmaCh02G009550	100.577	1.05341	0.257633	4.0888	4.34e-05	0.00110188	CmaCh02G009550	1.11937	1.12097	1.16431	0.390084	0.436475	0.799588	CmaCh02G009550	133.667	61.6667	CmaCh02G009550	RING/FYVE/PHD zinc finger superfamily protein
CmaCh06G000420	36.4785	-1.11604	0.338246	-3.29948	0.00096863	0.0129911	CmaCh06G000420	0.308865	0.245559	0.272908	0.790557	0.574662	0.431365	CmaCh06G000420	25.3333	51.3333	CmaCh06G000420	Ring zinc finger protein-like
CmaCh14G019330	35.0055	1.60516	0.492074	3.26203	0.00110618	0.0143011	CmaCh14G019330	2.67071	2.49279	2.52351	0.26176	1.59259	0.724344	CmaCh14G019330	60	17.6667	CmaCh14G019330	Ring finger protein, putative
CmaCh04G028640	46.0536	-1.12929	0.334003	-3.38108	0.000722016	0.0103985	CmaCh04G028640	1.36484	1.95733	1.69341	4.28062	4.25401	2.49376	CmaCh04G028640	22.6667	46	CmaCh04G028640	Ring finger protein, putative
CmaCh01G015370	157.817	1.48791	0.318922	4.66542	3.08e-06	0.000125527	CmaCh01G015370	2.4379	2.98675	3.32579	0.879484	0.56484	1.63903	CmaCh01G015370	165.667	57.6667	CmaCh01G015370	RING finger and CHY zinc finger protein
CmaCh07G008880	65.5888	-1.34527	0.299481	-4.49199	7.06e-06	0.000254879	CmaCh07G008880	0.365019	0.605691	0.358541	1.11303	0.840644	1.39333	CmaCh07G008880	28.3333	69	CmaCh07G008880	RING finger and CHY zinc finger protein
CmaCh17G006110	18.8878	-3.44152	1.10077	-3.12647	0.00176918	0.0200536	CmaCh17G006110	0.209254	0	0.107238	0.492222	2.96034	0.0504475	CmaCh17G006110	2	17.6667	CmaCh17G006110	Ribosome inactivating protein
CmaCh18G011610	1556.47	-1.87664	0.437	-4.29437	1.75e-05	0.000524254	CmaCh18G011610	17.1163	15.2592	17.0523	100.566	57.4241	23.5262	CmaCh18G011610	705.667	2398.67	CmaCh18G011610	Ribosomal protein S9, component of cytosolic 80S ribosome and 40S small subunit
CmaCh06G005600	1639.01	-1.0094	0.339123	-2.9765	0.0029156	0.0290831	CmaCh06G005600	8.44001	7.41801	8.35888	23.7924	15.8355	9.1257	CmaCh06G005600	1025.67	1917.33	CmaCh06G005600	Ribosomal protein S5 component of cytosolic 80S ribosome and 40S small subunit
CmaCh11G011630	353.12	-1.25876	0.451986	-2.78495	0.00535362	0.0450145	CmaCh11G011630	14.6908	12.885	16.8669	60.7088	27.8795	17.754	CmaCh11G011630	229.667	516.333	CmaCh11G011630	Ribosomal protein S5 component of cytosolic 80S ribosome and 40S small subunit
CmaCh05G014060	1024.08	-1.36454	0.369145	-3.6965	0.000218594	0.00414833	CmaCh05G014060	5.18266	6.00948	5.61416	22.9951	12.8524	7.4279	CmaCh05G014060	574.667	1383.33	CmaCh05G014060	Ribosomal protein S3, component of cytosolic 80S ribosome and 40S small subunit
CmaCh18G007900	2394.11	-1.24394	0.35898	-3.46522	0.000529804	0.00817064	CmaCh18G007900	25.3782	24.821	26.0116	94.1458	53.3317	33.0256	CmaCh18G007900	1494	3308	CmaCh18G007900	Ribosomal protein S27a, component of cytosolic 80S ribosome and 40S small subunit
CmaCh07G013200	4013.38	-1.31415	0.359274	-3.6578	0.000254389	0.00465966	CmaCh07G013200	17.7412	15.2704	17.3629	65.55	36.6658	23.0444	CmaCh07G013200	2397.67	5572	CmaCh07G013200	Ribosomal protein S2 component of cytosolic 80S ribosome and 40S small subunit
CmaCh04G024610	1109.69	-1.15416	0.409851	-2.81605	0.00486186	0.0420622	CmaCh04G024610	14.4589	13.344	14.0704	47.5561	31.642	14.0018	CmaCh04G024610	671.667	1379.67	CmaCh04G024610	Ribosomal protein S18 component of cytosolic 80S ribosome and 40S small subunit
CmaCh15G005780	1446.81	-1.99129	0.490046	-4.06348	4.83e-05	0.001209	CmaCh15G005780	12.3337	12.9479	13.3342	87.1907	51.584	14.7653	CmaCh15G005780	595	2176.67	CmaCh15G005780	Ribosomal protein S18 component of cytosolic 80S ribosome and 40S small subunit
CmaCh04G025100	1936.91	-1.06989	0.286425	-3.73532	0.000187476	0.00368595	CmaCh04G025100	38.8486	36.9684	40.3499	111.599	83.9316	48.3571	CmaCh04G025100	1312.67	2552.33	CmaCh04G025100	Ribosomal protein S17, component of cytosolic 80S ribosome and 40S small subunit
CmaCh01G005660	1206.59	-1.19486	0.361652	-3.3039	0.000953495	0.0128499	CmaCh01G005660	18.8088	20.0016	21.9432	70.9919	41.3877	26.7	CmaCh01G005660	714.667	1531	CmaCh01G005660	Ribosomal protein S15a component of cytosolic 80S ribosome and 40S small subunit
CmaCh04G026260	1437	-1.21374	0.354158	-3.4271	0.000610059	0.00910627	CmaCh04G026260	5.3907	4.7924	4.55124	17.154	11.5811	5.44277	CmaCh04G026260	833.667	1785.67	CmaCh04G026260	Ribosomal protein S15a component of cytosolic 80S ribosome and 40S small subunit
CmaCh13G001560	1182.04	-1.45225	0.450119	-3.22637	0.00125371	0.0156523	CmaCh13G001560	15.2996	15.8258	17.0052	73.4054	38.6344	19.6637	CmaCh13G001560	630.667	1610	CmaCh13G001560	Ribosomal protein S15a component of cytosolic 80S ribosome and 40S small subunit
CmaCh16G000080	2903.57	-1.08797	0.307637	-3.53652	0.000405432	0.00668364	CmaCh16G000080	10.5662	9.72749	10.8626	28.8784	25.352	12.0061	CmaCh16G000080	1912.33	3727	CmaCh16G000080	Ribosomal protein L9
CmaCh01G011630	1636.33	-1.24257	0.399717	-3.10863	0.00187958	0.0209456	CmaCh01G011630	19.5835	15.6253	19.8309	65.3225	47.2289	17.697	CmaCh01G011630	990.667	2147.67	CmaCh01G011630	Ribosomal protein L8 component of cytosolic 80S ribosome and 60S large subunit
CmaCh18G013370	2241.7	-1.37928	0.313962	-4.39315	1.12e-05	0.000366179	CmaCh18G013370	30.9897	29.5714	31.3571	109.545	81.6572	47.9271	CmaCh18G013370	1284.67	3097.67	CmaCh18G013370	Ribosomal protein L40, component of cytosolic 80S ribosome and 60S large subunit
CmaCh16G000250	1200.31	-1.40127	0.435488	-3.2177	0.00129223	0.0159586	CmaCh16G000250	18.0816	16.7907	20.5855	76.6605	49.8876	19.9472	CmaCh16G000250	631.333	1537	CmaCh16G000250	Ribosomal protein L40, component of cytosolic 80S ribosome and 60S large subunit
CmaCh17G008000	1095.66	-1.52629	0.326078	-4.68076	2.86e-06	0.000117638	CmaCh17G008000	11.5991	10.9858	12.5879	49.1104	30.012	22.1912	CmaCh17G008000	554	1496	CmaCh17G008000	Ribosomal protein L37
CmaCh04G018640	315.303	-1.87336	0.261287	-7.16976	7.51e-13	1.59e-10	CmaCh04G018640	1.40032	1.68952	2.2916	7.43053	7.3713	4.92486	CmaCh04G018640	148.667	504.667	CmaCh04G018640	Ribosomal protein L3 component of cytosolic 80S ribosome and 60S large subunit
CmaCh03G009150	1675.37	-1.07641	0.326049	-3.30138	0.000962108	0.0129313	CmaCh03G009150	122.286	95.3191	118.593	347.899	221.681	139.424	CmaCh03G009150	1116.33	2191.67	CmaCh03G009150	Ribosomal protein L26, component of cytosolic 80S ribosome and 60S large subunit
CmaCh08G000390	1155.66	-1.06719	0.370622	-2.87945	0.00398374	0.036324	CmaCh08G000390	13.6746	13.6905	14.9751	46.8019	25.8376	16.0783	CmaCh08G000390	721.667	1415	CmaCh08G000390	Ribosomal protein L23, component of cytosolic 80S ribosome and 60S large subunit
CmaCh19G001130	536.943	-1.16639	0.399137	-2.92228	0.00347484	0.0329715	CmaCh19G001130	5.30859	5.30982	4.94502	19.0372	10.5887	5.30882	CmaCh19G001130	335	700	CmaCh19G001130	Ribosomal protein L23, component of cytosolic 80S ribosome and 60S large subunit
CmaCh08G010620	1507.71	-1.58192	0.431721	-3.66422	0.000248094	0.00457287	CmaCh08G010620	16.2118	18.3358	18.9432	84.4558	54.3481	21.3386	CmaCh08G010620	758.667	2096.33	CmaCh08G010620	Ribosomal protein L23, component of cytosolic 80S ribosome and 60S large subunit
CmaCh02G015290	3253.68	-1.08041	0.288922	-3.73947	0.000184411	0.00364281	CmaCh02G015290	45.3684	41.7225	47.0533	128.96	92.15	62.5658	CmaCh02G015290	2107.33	4151.67	CmaCh02G015290	Ribosomal protein L15
CmaCh15G011120	1864.69	-1.33204	0.318367	-4.18398	2.86e-05	0.000782584	CmaCh15G011120	24.7253	24.4565	29.0204	94.4898	55.8155	46.5704	CmaCh15G011120	1099.67	2607.33	CmaCh15G011120	Ribosomal protein L15
CmaCh13G003060	945.469	-1.16448	0.417033	-2.79229	0.00523357	0.0443317	CmaCh13G003060	10.7831	12.1963	13.9717	43.519	27.4442	11.87	CmaCh13G003060	590.667	1225.33	CmaCh13G003060	Ribosomal protein
CmaCh18G006570	1195	-1.17956	0.419506	-2.81179	0.00492665	0.0425063	CmaCh18G006570	5.55257	4.29471	5.51196	18.1094	12.0652	4.61944	CmaCh18G006570	716.333	1491	CmaCh18G006570	Ribosomal protein
CmaCh19G004460	117.696	1.19283	0.256282	4.65436	3.25e-06	0.00013182	CmaCh19G004460	1.90347	2.27705	1.97001	0.863947	0.586533	1.21775	CmaCh19G004460	215.333	91	CmaCh19G004460	Ribose-phosphate pyrophosphokinase 1
CmaCh15G000770	31.5827	-1.49395	0.460485	-3.24429	0.00117742	0.0149149	CmaCh15G000770	0.83131	1.42146	1.03144	2.42432	1.61223	5.14748	CmaCh15G000770	24.3333	67.6667	CmaCh15G000770	Ribonucleoside-diphosphate reductase small chain, putative
CmaCh18G013290	54.7484	-1.09878	0.399528	-2.7502	0.00595591	0.0487244	CmaCh18G013290	0.179361	0.125314	0.0919187	0.296896	0.33439	0.230617	CmaCh18G013290	8.66667	17.3333	CmaCh18G013290	Ribonuclease P protein subunit P38, related protein, putative
CmaCh16G000410	407.714	-1.72399	0.427339	-4.03424	5.48e-05	0.00133529	CmaCh16G000410	1.79521	2.08108	1.3466	8.98559	6.20322	2.06967	CmaCh16G000410	169.333	513.667	CmaCh16G000410	Ribonuclease P protein subunit P38, related protein, putative
CmaCh02G001000	162.582	1.13915	0.330578	3.44593	0.000569106	0.00861794	CmaCh02G001000	13.1631	8.71541	8.57604	4.10707	3.8271	5.85476	CmaCh02G001000	195	84.3333	CmaCh02G001000	Riboflavin synthase
CmaCh03G000330	147.18	1.49068	0.270705	5.50664	3.66e-08	2.63e-06	CmaCh03G000330	2.96248	2.58086	3.07391	0.764724	0.914497	1.3755	CmaCh03G000330	230.333	78	CmaCh03G000330	Rhomboid family protein
CmaCh12G001900	281.323	1.4998	0.347716	4.31329	1.61e-05	0.000488906	CmaCh12G001900	1.39491	1.20027	1.2717	0.237935	0.499185	0.630097	CmaCh12G001900	515	171.667	CmaCh12G001900	Rho GTPase-activating 35
CmaCh06G016650	83.3414	-1.43129	0.365527	-3.9157	9.01e-05	0.00200999	CmaCh06G016650	0.754628	1.26537	1.21176	1.97232	2.21791	4.48754	CmaCh06G016650	41.6667	109	CmaCh06G016650	Rho GDP-dissociation inhibitor-like protein
CmaCh19G008830	16.3488	1.62428	0.514134	3.15925	0.00158178	0.0185232	CmaCh19G008830	0.363598	0.414188	0.178235	0.099163	0.104021	0.106713	CmaCh19G008830	19.6667	6	CmaCh19G008830	Rho GDP-dissociation inhibitor, putative
CmaCh08G008850	402.199	1.3573	0.265726	5.10789	3.26e-07	1.76e-05	CmaCh08G008850	12.2435	10.4264	12.6076	3.12923	4.27668	6.35011	CmaCh08G008850	806.667	300	CmaCh08G008850	Reticulon-like protein
CmaCh11G011350	70.3652	-1.074	0.381401	-2.81594	0.00486345	0.0420622	CmaCh11G011350	0.042404	0.0666593	0.0941683	0.132994	0.186013	0.115859	CmaCh11G011350	9.33333	18.3333	CmaCh11G011350	Respiratory burst oxidase, putative
CmaCh04G018920	91.0164	-1.18298	0.410743	-2.8801	0.00397546	0.0362821	CmaCh04G018920	0.617325	0.588145	0.402648	0.792062	0.763167	2.08356	CmaCh04G018920	56	124.667	CmaCh04G018920	Respiratory burst oxidase protein E
CmaCh11G002090	119.979	-4.03051	0.826977	-4.87379	1.09e-06	5.03e-05	CmaCh11G002090	0.236154	0.117232	0.229309	4.21009	5.16877	0.155815	CmaCh11G002090	15.3333	217.667	CmaCh11G002090	Replication A 70 kDa DNA-binding subunit
CmaCh14G020290	874.543	1.54519	0.313314	4.93175	8.15e-07	3.9e-05	CmaCh14G020290	8.43509	11.4997	9.67605	2.75577	5.38897	2.03355	CmaCh14G020290	784.333	240.333	CmaCh14G020290	Remorin, putative
CmaCh06G000520	1065.03	1.98228	0.343506	5.77072	7.89e-09	6.67e-07	CmaCh06G000520	42.463	35.0515	31.5278	8.29026	4.46043	14.8006	CmaCh06G000520	1668	417	CmaCh06G000520	Remorin
CmaCh02G000110	2262.37	-1.01	0.224858	-4.4917	7.07e-06	0.000254879	CmaCh02G000110	21.0648	21.8871	18.205	52.3793	43.3505	27.4513	CmaCh02G000110	1325.67	2475.67	CmaCh02G000110	related to ubiquitin 1
CmaCh08G006900	35.2248	-1.87279	0.418937	-4.47034	7.81e-06	0.000275775	CmaCh08G006900	0.375352	0.413039	0.230832	1.41269	1.4819	0.850612	CmaCh08G006900	17.6667	59.6667	CmaCh08G006900	Regulator of Vps4 activity in the MVB pathway protein, putative
CmaCh17G008100	22.7901	-2.19307	0.596656	-3.6756	0.000237292	0.00441638	CmaCh17G008100	0.0269637	0.0251183	0.0122829	0.100228	0.153766	0.0433364	CmaCh17G008100	7	28.6667	CmaCh17G008100	Regulator of telomere elongation helicase 1
CmaCh03G004130	134.992	1.11446	0.178967	6.22719	4.75e-10	5.42e-08	CmaCh03G004130	13.8369	14.5012	17.2654	7.86188	6.23478	6.88923	CmaCh03G004130	197.333	86	CmaCh03G004130	Regulator of chromosome condensation (RCC1) family protein
CmaCh03G004120	943.913	1.04865	0.175317	5.98145	2.21e-09	2.14e-07	CmaCh03G004120	16.8104	19.5613	21.4334	7.46913	9.09694	11.3615	CmaCh03G004120	1297	594.333	CmaCh03G004120	Regulator of chromosome condensation (RCC1) family protein
CmaCh04G009230	283.519	1.62106	0.540308	3.00026	0.00269753	0.0274647	CmaCh04G009230	5.12447	7.41463	6.88486	1.23075	1.24548	3.82868	CmaCh04G009230	546.333	176	CmaCh04G009230	Receptor-like serine/threonine-protein kinase
CmaCh06G002830	491.124	-1.00029	0.230118	-4.34686	1.38e-05	0.000433961	CmaCh06G002830	1.99576	1.77897	2.17342	5.27288	3.31159	3.31047	CmaCh06G002830	357.333	675.667	CmaCh06G002830	Receptor-like serine/threonine-protein kinase
CmaCh17G008880	46.5971	-1.08911	0.316366	-3.44258	0.000576191	0.00868855	CmaCh17G008880	0.314424	0.517813	0.306925	0.579165	0.9852	0.866308	CmaCh17G008880	24.6667	49	CmaCh17G008880	Receptor-like serine/threonine-protein kinase
CmaCh04G024820	663.327	-1.0952	0.198171	-5.52654	3.27e-08	2.39e-06	CmaCh04G024820	4.45505	3.7808	3.9086	10.1504	9.71835	6.10564	CmaCh04G024820	327	645	CmaCh04G024820	Receptor-like serine/threonine-protein kinase
CmaCh09G008900	756.474	-1.30678	0.190596	-6.85626	7.07e-12	1.25e-09	CmaCh09G008900	7.17646	4.50539	5.00319	11.5315	14.7412	15.0301	CmaCh09G008900	318.333	736	CmaCh09G008900	Receptor-like serine/threonine-protein kinase
CmaCh11G011210	142.057	-1.43902	0.314064	-4.58192	4.61e-06	0.000177957	CmaCh11G011210	1.98945	1.49737	1.39029	3.00636	6.54531	3.71487	CmaCh11G011210	88	215.667	CmaCh11G011210	Receptor-like serine/threonine-protein kinase
CmaCh15G007540	1032.04	-1.53844	0.438945	-3.50487	0.00045683	0.00731226	CmaCh15G007540	7.0409	5.47809	4.12214	18.738	24.6546	4.96466	CmaCh15G007540	482	1237	CmaCh15G007540	Receptor-like serine/threonine-protein kinase
CmaCh17G000220	465.054	1.11946	0.211812	5.28517	1.26e-07	7.62e-06	CmaCh17G000220	21.1128	18.4424	12.3818	7.32645	8.90042	7.7019	CmaCh17G000220	761	326	CmaCh17G000220	Receptor-like protein kinase 5
CmaCh15G006150	15.6739	1.92278	0.577347	3.33037	0.000867304	0.0119507	CmaCh15G006150	0.403607	0.30213	0.325034	0.150697	0.113818	0.0139003	CmaCh15G006150	23.3333	5.66667	CmaCh15G006150	receptor-like protein kinase 4
CmaCh11G018610	248.316	-1.02117	0.191792	-5.32433	1.01e-07	6.38e-06	CmaCh11G018610	0.458001	0.424736	0.499826	0.726838	1.06671	1.01678	CmaCh11G018610	136.667	259	CmaCh11G018610	receptor-like protein kinase 4
CmaCh13G003420	247.909	-1.23547	0.319308	-3.86921	0.000109187	0.00235715	CmaCh13G003420	0.523695	0.379963	0.314834	0.794925	1.47115	0.6167	CmaCh13G003420	79	166.667	CmaCh13G003420	Receptor-like protein kinase 2.33
CmaCh05G013210	383.124	-1.10791	0.354289	-3.12712	0.00176527	0.0200274	CmaCh05G013210	1.27657	1.08253	0.898921	2.18017	3.64208	1.22163	CmaCh05G013210	109	209.333	CmaCh05G013210	Receptor-like protein kinase 1-like
CmaCh10G005900	442.987	-1.23944	0.396247	-3.12796	0.00176026	0.0199976	CmaCh10G005900	5.12268	4.43278	2.28005	10.0887	13.8334	4.04864	CmaCh10G005900	246.333	518.333	CmaCh10G005900	Receptor-like protein kinase 1-like
CmaCh07G007480	208.231	-1.39308	0.286015	-4.87066	1.11e-06	5.1e-05	CmaCh07G007480	2.37681	1.79252	2.80041	7.1294	7.3374	3.87716	CmaCh07G007480	102.333	246.333	CmaCh07G007480	Receptor-like protein kinase
CmaCh18G000810	606.409	-1.53705	0.440265	-3.49119	0.000480866	0.0076075	CmaCh18G000810	5.31666	3.49707	3.07651	7.96191	21.4525	5.12701	CmaCh18G000810	243.333	610.333	CmaCh18G000810	Receptor-like kinase 1
CmaCh15G008920	894.734	-1.82819	0.52698	-3.46919	0.000522036	0.00808084	CmaCh15G008920	1.71375	2.45553	2.86802	12.8293	10.3744	1.78807	CmaCh15G008920	406.667	1305.67	CmaCh15G008920	Receptor-like kinase
CmaCh13G001690	666.683	1.01431	0.251824	4.02786	5.63e-05	0.0013654	CmaCh13G001690	11.8383	10.4661	12.3419	4.94557	4.1503	8.02924	CmaCh13G001690	945	452.333	CmaCh13G001690	Receptor serine-threonine protein kinase, putative
CmaCh20G000630	425.989	-1.2346	0.352605	-3.50137	0.000462873	0.00738802	CmaCh20G000630	5.41446	3.91401	4.8536	14.5904	10.3942	8.39201	CmaCh20G000630	259	570	CmaCh20G000630	receptor serine/threonine kinase, putative
CmaCh08G000730	553.14	1.10626	0.145618	7.597	3.03e-14	8.65e-12	CmaCh08G000730	7.00487	6.24777	6.73749	2.99327	3.42724	2.88203	CmaCh08G000730	830.333	359.333	CmaCh08G000730	Receptor protein kinase-like protein
CmaCh13G007950	164.337	-3.61463	0.468899	-7.70876	1.27e-14	3.84e-12	CmaCh13G007950	0.221976	0.116316	0.0723916	1.3502	2.85483	0.856232	CmaCh13G007950	13.3333	143.667	CmaCh13G007950	Receptor protein kinase-like protein
CmaCh01G014550	1104.73	1.08188	0.177581	6.09234	1.11e-09	1.16e-07	CmaCh01G014550	20.5976	21.9402	19.5058	9.68666	9.7228	9.89884	CmaCh01G014550	1494.67	664.333	CmaCh01G014550	Receptor protein kinase, putative
CmaCh03G009640	55.0465	-2.00853	0.524258	-3.83118	0.00012753	0.00268167	CmaCh03G009640	0.475996	0.332564	0.19515	0.630333	2.61006	0.82623	CmaCh03G009640	20.6667	72.3333	CmaCh03G009640	Receptor protein kinase, putative
CmaCh03G005190	62.6655	-1.43756	0.420354	-3.41987	0.000626501	0.00929643	CmaCh03G005190	0.35851	0.114058	0.216537	0.468506	0.488651	0.907517	CmaCh03G005190	35.3333	91.6667	CmaCh03G005190	receptor kinase 2
CmaCh04G009770	77.99	1.70618	0.283496	6.01836	1.76e-09	1.76e-07	CmaCh04G009770	2.23898	2.09076	1.52991	0.495158	0.434422	0.844268	CmaCh04G009770	133	39	CmaCh04G009770	Receptor kinase
CmaCh04G029340	2331.5	3.33613	0.528079	6.31748	2.66e-10	3.22e-08	CmaCh04G029340	16.0101	15.3115	14.1502	0.521477	0.719957	3.24295	CmaCh04G029340	920.333	91.3333	CmaCh04G029340	RAN GTPase 3
CmaCh14G019190	107.24	1.19701	0.302011	3.96347	7.39e-05	0.00170304	CmaCh14G019190	0.526812	0.864958	0.827939	0.318215	0.377457	0.276588	CmaCh14G019190	123	50	CmaCh14G019190	Rac-like GTP-binding protein 5
CmaCh17G012810	1549.72	1.17283	0.243869	4.80927	1.51e-06	6.66e-05	CmaCh17G012810	72.5274	71.3899	61.4125	23.935	27.1323	39.9759	CmaCh17G012810	2730.33	1156.67	CmaCh17G012810	Quinone-oxidoreductase-like protein
CmaCh13G007620	469.369	-1.22084	0.178118	-6.85413	7.17e-12	1.25e-09	CmaCh13G007620	2.80352	2.94692	2.82172	7.63102	6.70306	5.65059	CmaCh13G007620	331.333	722.667	CmaCh13G007620	Quinolinate synthase
CmaCh19G004490	77.1724	-1.02395	0.354042	-2.89216	0.00382601	0.0353551	CmaCh19G004490	0.112085	0.309681	0.172323	0.479369	0.38217	0.343911	CmaCh19G004490	37.6667	72.3333	CmaCh19G004490	Pyruvate kinase
CmaCh14G000500	53.2672	-1.5532	0.487409	-3.18665	0.00143929	0.0173475	CmaCh14G000500	0.705885	0.45395	0.361751	2.0965	1.8579	0.525999	CmaCh14G000500	31	82.3333	CmaCh14G000500	Pyruvate decarboxylase
CmaCh04G024430	6056.01	1.65017	0.211319	7.80893	5.77e-15	1.93e-12	CmaCh04G024430	96.4486	81.9993	72.4502	19.4903	30.7883	29.6675	CmaCh04G024430	9156.33	2716.67	CmaCh04G024430	Pyridoxal phosphate (PLP)-dependent transferases superfamily protein
CmaCh05G006210	24.7591	-1.32493	0.430074	-3.0807	0.00206517	0.0225632	CmaCh05G006210	0.143759	0.162249	0.18135	0.497123	0.509351	0.223942	CmaCh05G006210	14.3333	33	CmaCh05G006210	Putative UDP-glucose 4-epimerase
CmaCh03G009340	29.9342	3.67086	0.655566	5.59953	2.15e-08	1.64e-06	CmaCh03G009340	2.46793	2.03045	1.44207	0.0482262	0.121414	0.289146	CmaCh03G009340	84	6.33333	CmaCh03G009340	Putative heme-binding peroxidase
CmaCh20G003130	9.36587	2.77678	0.927389	2.99419	0.00275177	0.0279259	CmaCh20G003130	0.604545	0.665244	0.433743	0	0	0.233192	CmaCh20G003130	18.3333	2.66667	CmaCh20G003130	Putative heme-binding peroxidase
CmaCh02G007070	8.06152	2.7753	0.883984	3.13954	0.00169212	0.0193897	CmaCh02G007070	0.402241	0.204753	0.0824561	0.012015	0.045373	0.0443306	CmaCh02G007070	19.6667	2.66667	CmaCh02G007070	Putative heme-binding peroxidase
CmaCh11G001860	185.063	1.93103	0.264709	7.29493	2.99e-13	7.5e-11	CmaCh11G001860	9.34826	10.6837	7.65679	2.13585	1.84671	3.24373	CmaCh11G001860	436.333	110	CmaCh11G001860	Putative heme-binding peroxidase
CmaCh13G007380	4473.15	1.51434	0.26886	5.63243	1.78e-08	1.41e-06	CmaCh13G007380	83.3521	83.6921	50.0863	19.0235	23.6082	33.3585	CmaCh13G007380	3298.33	1100	CmaCh13G007380	Putative heme-binding peroxidase
CmaCh14G006290	1005.16	1.09648	0.279366	3.92489	8.68e-05	0.00194859	CmaCh14G006290	50.5128	41.4617	30.8197	12.8329	28.0079	16.6912	CmaCh14G006290	907	384	CmaCh14G006290	Putative heme-binding peroxidase
CmaCh03G000040	218.323	-1.24615	0.336167	-3.70695	0.000209774	0.00401528	CmaCh03G000040	1.39728	0.929749	2.45512	3.45488	4.64085	3.27234	CmaCh03G000040	70.3333	153.667	CmaCh03G000040	Putative heme-binding peroxidase
CmaCh09G003920	309.277	-1.88603	0.431316	-4.37274	1.23e-05	0.000393865	CmaCh09G003920	2.78023	2.44819	1.56813	7.60187	14.2672	3.28389	CmaCh09G003920	134.667	436	CmaCh09G003920	Putative heme-binding peroxidase
CmaCh20G000490	2668.3	-2.28167	0.507698	-4.49415	6.98e-06	0.000253062	CmaCh20G000490	13.636	9.81761	7.44806	55.9248	83.158	11.2077	CmaCh20G000490	461	1954	CmaCh20G000490	Putative heme-binding peroxidase
CmaCh18G003960	99.4362	-2.42818	0.652396	-3.72194	0.000197697	0.00383585	CmaCh18G003960	0.985276	0.497165	0.355323	3.73873	5.52268	0.651015	CmaCh18G003960	33	154.333	CmaCh18G003960	Putative heme-binding peroxidase
CmaCh20G000480	680.622	-3.0196	0.625571	-4.82695	1.39e-06	6.17e-05	CmaCh20G000480	3.00482	2.93105	1.35038	29.8916	22.8745	6.33021	CmaCh20G000480	102.667	757.667	CmaCh20G000480	Putative heme-binding peroxidase
CmaCh06G003690	146.523	-4.19988	1.19835	-3.50473	0.000457069	0.00731226	CmaCh06G003690	0.405617	0.201358	0.262573	4.7985	0.0842834	11.0963	CmaCh06G003690	13.3333	252.333	CmaCh06G003690	Putative heme-binding peroxidase
CmaCh20G000470	227.668	-5.3225	1.60667	-3.31275	0.00092382	0.0125511	CmaCh20G000470	0.110556	0.131311	0	4.09925	5.48019	0.0995043	CmaCh20G000470	10.6667	370.333	CmaCh20G000470	Putative heme-binding peroxidase
CmaCh11G000840	386.017	1.20684	0.164278	7.34632	2.04e-13	5.38e-11	CmaCh11G000840	3.80816	5.18461	4.62503	1.73612	1.93369	2.22184	CmaCh11G000840	508.667	208.333	CmaCh11G000840	Putative cell division cycle ATPase
CmaCh15G008830	148.035	-1.59469	0.371847	-4.28858	1.8e-05	0.000532397	CmaCh15G008830	0.96829	0.565189	0.527635	1.92209	2.6292	1.6902	CmaCh15G008830	55	152	CmaCh15G008830	Purple acid phosphatase 3
CmaCh11G005160	3660.92	1.1467	0.364722	3.14404	0.00166634	0.0191783	CmaCh11G005160	41.9033	40.2068	41.0935	11.2465	10.9242	33.4613	CmaCh11G005160	5340.67	2385.33	CmaCh11G005160	Purple acid phosphatase
CmaCh12G004360	1403.33	1.01971	0.190315	5.35803	8.41e-08	5.46e-06	CmaCh12G004360	14.4784	12.695	12.2282	6.24004	7.62334	5.58614	CmaCh12G004360	1824.33	831.333	CmaCh12G004360	Purple acid phosphatase
CmaCh12G002220	278.551	-1.53034	0.269237	-5.68398	1.32e-08	1.07e-06	CmaCh12G002220	0.926322	0.949686	1.38288	4.02107	1.98758	3.35951	CmaCh12G002220	52.6667	146.333	CmaCh12G002220	Purine permease 3
CmaCh08G009680	15.302	2.20168	0.631767	3.48496	0.000492207	0.00775273	CmaCh08G009680	0.266324	0.338917	0.448452	0.0397755	0.100138	0.0917227	CmaCh08G009680	18	3.66667	CmaCh08G009680	purine permease 11
CmaCh05G005180	56.6181	-1.41396	0.35577	-3.97437	7.06e-05	0.00164048	CmaCh05G005180	0.443127	0.394739	0.567733	1.06552	1.77863	0.940103	CmaCh05G005180	20.6667	50.3333	CmaCh05G005180	PURINE PERMEASE 1 family protein
CmaCh13G005200	283.33	1.22895	0.227852	5.39364	6.9e-08	4.56e-06	CmaCh13G005200	4.50647	4.28071	4.74549	1.80707	1.28631	2.6491	CmaCh13G005200	428.333	176.667	CmaCh13G005200	Proton myo-inositol cotransporter
CmaCh02G015570	13.7779	-4.55971	1.29583	-3.51875	0.000433582	0.00702319	CmaCh02G015570	0	0.0241206	0	0.216557	0.333178	0.0665842	CmaCh02G015570	0.333333	7.66667	CmaCh02G015570	Protein YABBY 5
CmaCh12G002060	46.6217	-1.85774	0.618552	-3.00336	0.00267014	0.0273294	CmaCh12G002060	0.33578	0.295595	0.261562	0.968876	2.10339	0.181329	CmaCh12G002060	21.6667	67.3333	CmaCh12G002060	Protein VERNALIZATION INSENSITIVE 3
CmaCh14G006210	173.585	-1.03051	0.212959	-4.839	1.3e-06	5.86e-05	CmaCh14G006210	7.2431	5.79298	4.78644	11.757	14.4234	10.3392	CmaCh14G006210	122	230.333	CmaCh14G006210	Protein transport SEC13-like protein
CmaCh03G010810	19.6182	-1.86899	0.626186	-2.98472	0.00283841	0.0285513	CmaCh03G010810	0.017657	0.0185046	0.0271466	0.0984511	0.112311	0.0227029	CmaCh03G010810	7	23	CmaCh03G010810	Protein TONSOKU
CmaCh02G010930	27.6853	-3.58506	0.809378	-4.4294	9.45e-06	0.000323402	CmaCh02G010930	0.016107	0.0253202	0.0123817	0.265215	0.355048	0.0271817	CmaCh02G010930	4.33333	45.6667	CmaCh02G010930	Protein timeless like
CmaCh13G005050	287.576	2.06537	0.329278	6.2724	3.56e-10	4.19e-08	CmaCh13G005050	2.91396	2.22848	1.65479	0.596931	0.621858	0.417705	CmaCh13G005050	112.667	25	CmaCh13G005050	protein serine/threonine phosphatases;protein kinases;catalytics;cAMP-dependent protein kinase regulators;ATP binding;protein serine/threonine phosphatases
CmaCh02G012350	42.2029	1.28393	0.408193	3.14541	0.00165855	0.0191542	CmaCh02G012350	0.96257	1.297	0.951358	0.57504	0.45241	0.298361	CmaCh02G012350	30.3333	11.6667	CmaCh02G012350	protein serine/threonine phosphatases;protein kinases;catalytics;cAMP-dependent protein kinase regulators;ATP binding;protein serine/threonine phosphatases
CmaCh11G007120	316.076	-1.02653	0.219929	-4.66758	3.05e-06	0.000124624	CmaCh11G007120	1.73831	1.67281	2.42042	3.42891	4.04292	4.40688	CmaCh11G007120	173.667	333	CmaCh11G007120	protein serine/threonine kinases;protein kinases;ATP binding;sugar binding;kinases;carbohydrate binding
CmaCh19G009480	89.939	-1.10493	0.391082	-2.82532	0.00472335	0.0411655	CmaCh19G009480	0.475809	0.365083	0.45285	1.22582	1.17407	0.393288	CmaCh19G009480	49.6667	97	CmaCh19G009480	protein serine/threonine kinases;protein kinases;ATP binding;sugar binding;kinases;carbohydrate binding
CmaCh14G001240	130.675	-1.71898	0.389242	-4.41622	1e-05	0.000337593	CmaCh14G001240	1.04885	0.944925	1.11275	4.92473	3.97137	1.34858	CmaCh14G001240	55	165.333	CmaCh14G001240	protein serine/threonine kinases;protein kinases;ATP binding;sugar binding;kinases;carbohydrate binding
CmaCh02G004510	302.138	-1.88826	0.612196	-3.0844	0.00203961	0.0223326	CmaCh02G004510	3.79845	3.28241	1.84417	7.59385	23.3569	2.12066	CmaCh02G004510	131	408.333	CmaCh02G004510	protein serine/threonine kinases;protein kinases;ATP binding;sugar binding;kinases;carbohydrate binding
CmaCh15G008050	78.3071	-2.25896	0.440628	-5.12667	2.95e-07	1.62e-05	CmaCh15G008050	0.0942926	0.234695	0.241615	0.492892	1.2409	1.00022	CmaCh15G008050	15.6667	69.3333	CmaCh15G008050	protein serine/threonine kinases;protein kinases;ATP binding;sugar binding;kinases;carbohydrate binding
CmaCh07G010520	340.208	1.14937	0.211918	5.42366	5.84e-08	3.94e-06	CmaCh07G010520	2.07203	2.57528	2.38701	0.769808	1.12114	1.27978	CmaCh07G010520	534	227	CmaCh07G010520	Protein root UVB sensitive 5
CmaCh07G010200	287.444	1.7826	0.303754	5.86854	4.4e-09	3.91e-07	CmaCh07G010200	1.37561	2.4642	2.03294	0.518396	0.778854	0.431896	CmaCh07G010200	119	32	CmaCh07G010200	Protein NRT1/ PTR FAMILY 5.7
CmaCh06G000320	489.369	2.07688	0.476076	4.36251	1.29e-05	0.000408643	CmaCh06G000320	18.2357	13.4949	15.662	1.34461	3.66726	6.21611	CmaCh06G000320	1010	229	CmaCh06G000320	Protein NRT1/ PTR FAMILY 3.1
CmaCh02G014670	111.48	2.82715	0.393321	7.18789	6.58e-13	1.45e-10	CmaCh02G014670	2.43011	2.59145	2.92774	0.222856	0.504954	0.411127	CmaCh02G014670	60.6667	8	CmaCh02G014670	Protein LURP-one-related 4
CmaCh16G005780	22.7471	1.89693	0.681455	2.78364	0.00537526	0.0451324	CmaCh16G005780	1.27688	1.71561	1.94634	0.136914	0.0861734	1.07347	CmaCh16G005780	49	13.3333	CmaCh16G005780	Protein LURP-one-related 17
CmaCh13G004610	391.905	1.22933	0.307405	3.99906	6.36e-05	0.0015163	CmaCh13G004610	59.8168	45.8938	55.6992	20.6517	13.3635	34.6557	CmaCh13G004610	663.667	276.667	CmaCh13G004610	Protein LIGHT-DEPENDENT SHORT HYPOCOTYLS 6
CmaCh07G000440	16.4803	2.15735	0.667882	3.23014	0.0012373	0.0155014	CmaCh07G000440	0.609507	0.553597	0.416479	0	0.160423	0.195922	CmaCh07G000440	12.6667	2.66667	CmaCh07G000440	Protein LIGHT-DEPENDENT SHORT HYPOCOTYLS 3
CmaCh16G000430	594.55	-1.49406	0.445453	-3.35401	0.000796482	0.0111967	CmaCh16G000430	5.54074	4.15238	3.13883	13.0374	19.0081	4.12529	CmaCh16G000430	265.333	658.667	CmaCh16G000430	Protein IQ-DOMAIN 1
CmaCh18G008830	27.3104	-1.58909	0.492827	-3.22443	0.00126222	0.0157195	CmaCh18G008830	0.185717	0.171734	0.111972	0.616736	0.215651	0.568879	CmaCh18G008830	14	41	CmaCh18G008830	Protein IQ-DOMAIN 1
CmaCh03G010280	809.515	1.56473	0.333773	4.68803	2.76e-06	0.000114287	CmaCh03G010280	10.0877	13.5528	15.2807	2.772	3.12458	7.24068	CmaCh03G010280	1049	346.667	CmaCh03G010280	Protein DA1-related 1
CmaCh15G014180	50.4653	1.96147	0.338007	5.80303	6.51e-09	5.58e-07	CmaCh15G014180	1.90712	1.83785	1.73003	0.320841	0.317328	0.739862	CmaCh15G014180	81.3333	20	CmaCh15G014180	Protein CHUP1, chloroplastic
CmaCh06G006050	34.7156	1.04949	0.371697	2.82352	0.00474999	0.0413372	CmaCh06G006050	0.355311	0.304664	0.320036	0.168846	0.198372	0.114212	CmaCh06G006050	29.6667	13.3333	CmaCh06G006050	Protein BREVIS RADIX
CmaCh19G001080	83.4924	-3.26277	0.788229	-4.13938	3.48e-05	0.000917478	CmaCh19G001080	0.0732809	0.146616	0.102422	1.26061	1.77095	0.0642425	CmaCh19G001080	15.6667	131	CmaCh19G001080	Protein BREAST CANCER SUSCEPTIBILITY 1 like
CmaCh01G015580	176.507	-1.51531	0.489999	-3.09249	0.00198488	0.021886	CmaCh01G015580	0.604181	0.582817	0.61926	3.10797	1.37336	0.68194	CmaCh01G015580	85.6667	229.333	CmaCh01G015580	Protein arginine N-methyltransferase
CmaCh06G003330	35.9684	-1.28895	0.459495	-2.80515	0.00502932	0.0431254	CmaCh06G003330	0.169013	0.328949	0.222726	0.807749	0.476619	0.465669	CmaCh06G003330	9.66667	22.3333	CmaCh06G003330	Protein ALUMINUM SENSITIVE 3
CmaCh09G005420	565.945	1.19249	0.184121	6.47667	9.38e-11	1.27e-08	CmaCh09G005420	8.64113	10.3242	9.61536	3.61774	3.44839	5.41059	CmaCh09G005420	929	389.667	CmaCh09G005420	Protein AIG2-like protein
CmaCh18G008170	590.352	1.07436	0.174488	6.15723	7.4e-10	8.15e-08	CmaCh18G008170	3.59552	4.05483	3.15784	1.90671	1.7744	1.45726	CmaCh18G008170	539.667	239.667	CmaCh18G008170	Prolyl oligopeptidase family protein
CmaCh04G015770	182.308	1.03832	0.207591	5.00176	5.68e-07	2.84e-05	CmaCh04G015770	1.65923	1.63799	1.18987	0.615712	0.707981	0.857363	CmaCh04G015770	258	118.667	CmaCh04G015770	Prolyl oligopeptidase family protein
CmaCh20G003720	131.587	-1.8224	0.481039	-3.78848	0.000151573	0.00309605	CmaCh20G003720	1.92093	1.30429	1.46972	8.88152	5.51878	2.21767	CmaCh20G003720	56.6667	184.667	CmaCh20G003720	Proliferating cell nuclear antigen
CmaCh04G004330	2647.1	2.51518	0.236562	10.6322	2.11e-26	4.82e-23	CmaCh04G004330	60.097	56.6767	46.2205	7.91751	7.59561	12.9762	CmaCh04G004330	4774	803.333	CmaCh04G004330	Probable zinc metalloprotease EGY3, chloroplastic
CmaCh06G007410	314.721	-1.46478	0.460052	-3.18395	0.0014528	0.0174399	CmaCh06G007410	5.68669	4.22672	3.01765	8.13771	22.5042	5.1338	CmaCh06G007410	104.667	249.667	CmaCh06G007410	Probable sugar phosphate/phosphate translocator
CmaCh01G000950	268.183	-1.0568	0.216697	-4.87687	1.08e-06	4.97e-05	CmaCh01G000950	0.714819	0.522505	0.73266	1.10526	1.64426	1.36126	CmaCh01G000950	107	206.333	CmaCh01G000950	Probable receptor-like serine/threonine-protein kinase
CmaCh11G002860	95.9396	-1.27249	0.265845	-4.78658	1.7e-06	7.34e-05	CmaCh11G002860	1.08189	0.615905	0.794021	1.98285	1.96867	2.07371	CmaCh11G002860	61	138.333	CmaCh11G002860	Probable receptor-like serine/threonine-protein kinase
CmaCh10G003900	189.442	-1.87652	0.53606	-3.50059	0.000464234	0.00740033	CmaCh10G003900	0.914173	0.704453	0.55117	1.91145	5.18376	0.894527	CmaCh10G003900	52.6667	166	CmaCh10G003900	Probable receptor-like serine/threonine-protein kinase
CmaCh05G001750	150.652	-2.01669	0.547231	-3.68526	0.000228465	0.00429347	CmaCh05G001750	1.23373	0.974141	0.814142	2.63261	8.5183	1.10823	CmaCh05G001750	58.3333	200	CmaCh05G001750	Probable receptor-like serine/threonine-protein kinase
CmaCh11G001250	57.6055	-2.40439	0.79006	-3.04331	0.00233994	0.0246948	CmaCh11G001250	0.226257	0.118559	0.128835	0.420517	2.01812	0.0848501	CmaCh11G001250	12.3333	53.6667	CmaCh11G001250	Probable receptor-like serine/threonine-protein kinase
CmaCh03G007760	8697.61	-1.02121	0.256433	-3.98238	6.82e-05	0.00159501	CmaCh03G007760	37.9343	37.9383	32.1306	73.5085	102.044	43.6704	CmaCh03G007760	6246.33	11437	CmaCh03G007760	Probable protein kinase UbiB
CmaCh20G008930	36.5096	-2.51533	0.722947	-3.47927	0.000502775	0.00786981	CmaCh20G008930	0.241409	0.542137	1.13113	7.49933	2.54157	0.897933	CmaCh20G008930	18	97	CmaCh20G008930	Probable carboxylesterase 1
CmaCh11G014180	243.56	1.09857	0.365274	3.00753	0.00263378	0.0270869	CmaCh11G014180	2.37497	3.19021	3.88123	1.16843	1.0644	2.16971	CmaCh11G014180	417.333	189.333	CmaCh11G014180	Potassium transporter
CmaCh04G010720	410.387	-1.0767	0.353861	-3.04273	0.00234445	0.0247215	CmaCh04G010720	2.5225	2.7059	2.01091	4.67939	8.0364	2.57175	CmaCh04G010720	277.333	520	CmaCh04G010720	Potassium transporter
CmaCh11G014440	128.687	-1.45205	0.45676	-3.17901	0.00147777	0.0176258	CmaCh11G014440	0.271827	0.204161	0.297185	1.12726	0.661794	0.327663	CmaCh11G014440	55.6667	141.333	CmaCh11G014440	Polyribonucleotide nucleotidyltransferase, putative
CmaCh05G000090	1614.48	-1.10191	0.392424	-2.80795	0.00498575	0.0428689	CmaCh05G000090	19.3386	13.4922	9.73284	24.475	50.8275	16.0954	CmaCh05G000090	761.333	1437	CmaCh05G000090	Polygalacturonase non-catalytic subunit protein
CmaCh10G001300	144.134	-1.28468	0.442869	-2.90082	0.00372191	0.0345712	CmaCh10G001300	2.14328	1.23539	1.99906	2.21829	2.9898	7.8746	CmaCh10G001300	82	195.333	CmaCh10G001300	Polygalacturonase non-catalytic subunit protein
CmaCh14G011460	1863.03	2.52212	0.507045	4.97416	6.55e-07	3.23e-05	CmaCh14G011460	133.099	91.5125	110.247	5.02016	36.3281	16.9789	CmaCh14G011460	4439.67	677	CmaCh14G011460	Pollen Ole e I family allergen
CmaCh12G001430	49.4256	-1.6396	0.546099	-3.00238	0.00267878	0.0273733	CmaCh12G001430	0.142352	0.362307	0.312653	0.74411	1.55221	0.274548	CmaCh12G001430	13	35.6667	CmaCh12G001430	Pollen Ole e I family allergen
CmaCh02G013180	123.87	1.9616	0.370422	5.29558	1.19e-07	7.31e-06	CmaCh02G013180	12.7348	10.4862	6.57071	1.67552	3.42022	2.58977	CmaCh02G013180	224.333	53	CmaCh02G013180	Pollen Ole e 1 allergen and extensin family protein, putative
CmaCh14G010230	63.0683	-1.94067	0.520139	-3.73106	0.000190674	0.00373421	CmaCh14G010230	0.0575787	0.0402285	0.092739	0.358308	0.285054	0.0898973	CmaCh14G010230	22.6667	79.3333	CmaCh14G010230	P-loop containing nucleoside triphosphate hydrolases superfamily protein
CmaCh12G012310	635.541	-1.00929	0.310503	-3.2505	0.00115203	0.0147196	CmaCh12G012310	1.98132	1.80866	1.74132	3.30858	5.72809	2.10949	CmaCh12G012310	402	721.667	CmaCh12G012310	Pleiotropic drug resistance ABC transporter
CmaCh02G016150	553.769	1.48525	0.296824	5.00379	5.62e-07	2.82e-05	CmaCh02G016150	7.67431	7.50161	7.81773	1.92195	1.94576	4.33019	CmaCh02G016150	957	332.667	CmaCh02G016150	PLATZ transcription factor family protein
CmaCh14G002490	67.5914	-1.84283	0.515415	-3.57544	0.00034964	0.00596443	CmaCh14G002490	0.366771	0.153751	0.375925	1.34204	1.49629	0.424425	CmaCh14G002490	8	26	CmaCh14G002490	PLATZ transcription factor family protein
CmaCh00G007030	847.212	-1.10866	0.39801	-2.7855	0.00534448	0.0449527	CmaCh00G007030	34.8749	27.3853	29.995	92.9995	80.018	25.9786	CmaCh00G007030	595.333	1165.33	CmaCh00G007030	Plastid developmental protein DAG
CmaCh04G027500	689.072	1.75288	0.312284	5.6131	1.99e-08	1.54e-06	CmaCh04G027500	7.28043	9.53234	9.44148	2.38233	1.48249	3.91075	CmaCh04G027500	1325	386.333	CmaCh04G027500	Plasma membrane ATPase 1
CmaCh13G001000	1599.05	-1.20708	0.235982	-5.11512	3.14e-07	1.7e-05	CmaCh13G001000	11.0935	11.6261	9.63666	27.5026	17.4808	29.6917	CmaCh13G001000	1014.67	2260.67	CmaCh13G001000	Plant/T7H20-70 protein
CmaCh12G007400	419.592	1.04134	0.304185	3.42337	0.000618508	0.00921596	CmaCh12G007400	15.6586	14.3902	16.7376	6.22661	4.44629	12.009	CmaCh12G007400	703.667	335.333	CmaCh12G007400	Plant/M4I22-120 protein, putative
CmaCh20G005530	149.97	1.51782	0.21662	7.00682	2.44e-12	4.57e-10	CmaCh20G005530	3.01903	3.50055	3.55525	0.850622	1.07076	1.56923	CmaCh20G005530	153	50.6667	CmaCh20G005530	Plant/F9H3-4 protein
CmaCh09G011200	371.389	1.50532	0.314082	4.79276	1.65e-06	7.16e-05	CmaCh09G011200	21.6395	14.9401	13.7499	5.73221	8.8031	3.27819	CmaCh09G011200	449.667	142	CmaCh09G011200	Plant/F1M20-13 protein
CmaCh01G009700	2050.41	1.29047	0.347455	3.71406	0.000203958	0.00392397	CmaCh01G009700	141.623	104.146	70.5213	28.6108	68.734	32.0383	CmaCh01G009700	2803.67	1021	CmaCh01G009700	Plant/F1M20-13 protein
CmaCh01G020140	121.507	2.32765	0.29465	7.89972	2.8e-15	9.61e-13	CmaCh01G020140	3.579	3.13423	4.33414	0.627883	0.564553	0.992847	CmaCh01G020140	293.667	56	CmaCh01G020140	Plant regulator RWP-RK family protein, putative
CmaCh05G000460	133.853	-1.2708	0.232311	-5.47027	4.49e-08	3.15e-06	CmaCh05G000460	0.497782	0.557656	0.431036	1.09465	0.948744	1.52284	CmaCh05G000460	56.3333	130	CmaCh05G000460	Plant protein of unknown function (DUF868)
CmaCh02G005120	83.3323	-2.05343	0.595058	-3.45081	0.000558905	0.00851483	CmaCh02G005120	0.553419	0.758442	0.218166	3.22665	2.66111	0.472099	CmaCh02G005120	23.3333	87.6667	CmaCh02G005120	Plant protein of unknown function (DUF863)
CmaCh19G000250	24.4104	-1.43002	0.456622	-3.13175	0.00173769	0.0197839	CmaCh19G000250	0.230665	0.103602	0.253309	0.671774	0.346922	0.556093	CmaCh19G000250	11.6667	30	CmaCh19G000250	Plant protein of unknown function (DUF828) with plant pleckstrin homology-like region
CmaCh06G007510	140.746	-1.39417	0.32573	-4.28014	1.87e-05	0.000550154	CmaCh06G007510	2.43223	1.86162	1.8487	5.057	8.02008	3.13608	CmaCh06G007510	73.3333	173	CmaCh06G007510	Plant protein of unknown function (DUF641)
CmaCh14G013640	27.477	-1.03096	0.352222	-2.92701	0.0034224	0.0326467	CmaCh14G013640	0.248115	0.191598	0.240923	0.477828	0.360892	0.541493	CmaCh14G013640	17	33	CmaCh14G013640	Plant protein of unknown function (DUF247)
CmaCh13G009400	10.7194	-2.36506	0.604836	-3.91025	9.22e-05	0.00205398	CmaCh13G009400	0.0856887	0.0449011	0.109784	0.38073	0.451068	0.41316	CmaCh13G009400	3.66667	17.6667	CmaCh13G009400	Plant protein of unknown function (DUF247)
CmaCh04G002350	37.139	-2.98244	0.81925	-3.64046	0.000272155	0.00492646	CmaCh04G002350	0.710093	0.644956	0.824857	10.9376	0.560692	5.70635	CmaCh04G002350	15	118.333	CmaCh04G002350	Plant protein 1589 of Uncharacterized protein function
CmaCh17G010870	107.648	-1.39316	0.362549	-3.84268	0.000121698	0.00258063	CmaCh17G010870	4.10186	4.90059	5.88593	18.4397	10.2563	10.3635	CmaCh17G010870	59	147	CmaCh17G010870	Plant invertase/pectin methylesterase inhibitor
CmaCh16G001860	13.6626	-4.46664	1.14255	-3.90936	9.25e-05	0.00205807	CmaCh16G001860	0	0	0.151784	1.703	1.16931	0.499818	CmaCh16G001860	0.666667	13.6667	CmaCh16G001860	Plant invertase/pectin methylesterase inhibitor
CmaCh10G005970	12.5841	-4.27495	0.963817	-4.43543	9.19e-06	0.000316895	CmaCh10G005970	0	0.0718275	0.023416	0.835947	0.841826	0.154216	CmaCh10G005970	1.33333	23.3333	CmaCh10G005970	Pimeloyl-[acyl-carrier protein] methyl ester esterase
CmaCh12G006060	703.275	-1.24855	0.361663	-3.45226	0.000555912	0.00848467	CmaCh12G006060	50.711	62.3049	39.5731	170.896	49.6728	141.797	CmaCh12G006060	516.333	1208.67	CmaCh12G006060	Phytosulfokines 3 family protein
CmaCh04G025370	31.0808	-1.68739	0.426334	-3.95791	7.56e-05	0.0017384	CmaCh04G025370	0.138804	0.181834	0.142269	0.770915	0.319668	0.393193	CmaCh04G025370	17.3333	53.3333	CmaCh04G025370	Phytol kinase 1, chloroplastic
CmaCh01G007810	98.8723	-1.02182	0.238291	-4.28811	1.8e-05	0.000532898	CmaCh01G007810	2.97264	2.67029	3.55464	6.91845	7.03232	4.77767	CmaCh01G007810	84.6667	159.333	CmaCh01G007810	Phytochrome kinase substrate 1, putative
CmaCh19G010710	239.818	-2.09055	0.616607	-3.39041	0.000697872	0.0101105	CmaCh19G010710	9.75235	3.98202	3.505	14.6976	53.3368	5.61825	CmaCh19G010710	44.6667	159	CmaCh19G010710	Phy rapidly regulated 1, putative
CmaCh04G014040	846.393	-1.03179	0.309412	-3.33467	0.000853996	0.0118329	CmaCh04G014040	4.02936	4.24309	3.24305	8.62078	10.7328	4.2032	CmaCh04G014040	580.333	1071.67	CmaCh04G014040	Phosphoprotein phosphatase, putative
CmaCh02G015660	156.052	1.25818	0.311218	4.04276	5.28e-05	0.00129775	CmaCh02G015660	7.5092	7.71775	5.67588	3.42513	3.47211	1.87324	CmaCh02G015660	234.667	90.3333	CmaCh02G015660	Phospholipase A1
CmaCh08G003090	54.0936	-1.44069	0.326413	-4.41368	1.02e-05	0.000339395	CmaCh08G003090	0.792682	0.516901	0.595808	1.80475	1.1359	2.20828	CmaCh08G003090	35.3333	92.3333	CmaCh08G003090	Phospholipase A1
CmaCh13G009910	146.279	-2.92228	0.793931	-3.68077	0.000232529	0.00435354	CmaCh13G009910	0.338811	0.336866	0.195894	3.26963	3.22403	0.117286	CmaCh13G009910	32.6667	218.667	CmaCh13G009910	Phosphoethanolamine N-methyl transferase
CmaCh04G026950	754.731	-1.07858	0.274253	-3.9328	8.4e-05	0.00189826	CmaCh04G026950	6.36699	5.46475	4.92022	9.56928	17.3617	8.48143	CmaCh04G026950	488	927.667	CmaCh04G026950	Phosphoenolpyruvate/phosphate translocator 2
CmaCh03G005430	6554.97	-1.54174	0.26938	-5.72331	1.04e-08	8.66e-07	CmaCh03G005430	65.5288	61.2561	52.3957	223.186	196.463	102.049	CmaCh03G005430	3941.33	10547.7	CmaCh03G005430	Phosphoadenylyl-sulfate reductase (Thioredoxin)
CmaCh13G007450	127.409	-3.50872	0.719554	-4.87624	1.08e-06	4.97e-05	CmaCh13G007450	0.553201	0.251228	0.113402	2.911	6.81909	0.746854	CmaCh13G007450	16.3333	158	CmaCh13G007450	Phosphoadenylyl-sulfate reductase (Thioredoxin)
CmaCh01G006360	197.731	3.46637	0.412037	8.41276	4e-17	1.62e-14	CmaCh01G006360	3.19688	4.08874	5.1198	0.10994	0.401337	0.608456	CmaCh01G006360	383.333	33	CmaCh01G006360	Phosphatidylinositol:ceramide inositolphosphotransferase
CmaCh07G010320	258.277	1.05842	0.344317	3.07398	0.00211222	0.022888	CmaCh07G010320	3.42375	2.23985	4.54069	1.41005	1.84323	1.65081	CmaCh07G010320	321	143.333	CmaCh07G010320	Phosphatidylinositol:ceramide inositolphosphotransferase
CmaCh04G015750	1143.45	1.33416	0.218673	6.10115	1.05e-09	1.11e-07	CmaCh04G015750	14.2779	12.7741	11.1756	4.37566	4.24935	6.52272	CmaCh04G015750	1628	617.667	CmaCh04G015750	Phosphatidylinositol 4-kinase
CmaCh13G006840	288.844	2.54503	0.427226	5.9571	2.57e-09	2.41e-07	CmaCh13G006840	21.9518	15.8163	16.3391	1.6051	1.89152	5.73321	CmaCh13G006840	540.667	91	CmaCh13G006840	Phosphatidylethanolamine-binding protein, putative
CmaCh04G004060	439.173	-1.49249	0.434433	-3.43549	0.000591481	0.00888708	CmaCh04G004060	12.7871	11.8185	13.4931	30.1896	17.2005	59.7436	CmaCh04G004060	263	734	CmaCh04G004060	Phosphate-responsive family protein
CmaCh12G001630	286.432	-1.7524	0.304425	-5.75643	8.59e-09	7.21e-07	CmaCh12G001630	4.47908	5.56545	3.6562	13.7115	9.98888	22.3983	CmaCh12G001630	166	546	CmaCh12G001630	Phosphate-responsive 1 family protein, putative
CmaCh11G013320	724.641	1.1591	0.21643	5.35556	8.53e-08	5.5e-06	CmaCh11G013320	37.2755	38.9348	34.1774	12.3267	18.1301	18.9902	CmaCh11G013320	868.333	364.667	CmaCh11G013320	Phosphate-responsive 1 family protein
CmaCh20G007130	643.504	-1.17454	0.361694	-3.24734	0.0011649	0.0148012	CmaCh20G007130	20.7915	7.43613	15.4754	23.8929	35.9937	38.7869	CmaCh20G007130	347.333	730.667	CmaCh20G007130	Phosphate-responsive 1 family protein
CmaCh04G016760	19.126	1.8499	0.431233	4.28979	1.79e-05	0.000531899	CmaCh04G016760	0.419757	0.279171	0.22339	0.0843914	0.0956081	0.0778429	CmaCh04G016760	37.3333	9.66667	CmaCh04G016760	Phosphate transporter PHO1-like protein
CmaCh06G013090	110.013	-1.94418	0.563766	-3.44856	0.000563581	0.00856677	CmaCh06G013090	0.130592	0.325044	0.125485	1.39087	0.52632	0.314833	CmaCh06G013090	23	84	CmaCh06G013090	Phosphate transporter PHO1-like protein
CmaCh15G002550	120.003	-1.70027	0.544731	-3.12131	0.00180051	0.0202624	CmaCh15G002550	0.337987	0.354211	0.30084	0.994956	2.01327	0.231582	CmaCh15G002550	36.3333	102	CmaCh15G002550	Phosphate transporter PHO1 like 9
CmaCh04G022170	946.329	-1.09774	0.349609	-3.13991	0.00169002	0.019375	CmaCh04G022170	7.28933	7.18617	6.97891	19.8614	19.1224	6.94824	CmaCh04G022170	581.667	1130.67	CmaCh04G022170	Phosphate carrier, mitochondrial
CmaCh11G000080	4176.38	-1.32428	0.44686	-2.96351	0.00304148	0.029946	CmaCh11G000080	44.3284	38.2666	27.7462	94.1315	154.585	27.6094	CmaCh11G000080	2628.33	5751.33	CmaCh11G000080	Phosphate carrier protein, mitochondrial
CmaCh18G005520	707.221	-1.16691	0.304367	-3.83389	0.000126135	0.002659	CmaCh18G005520	6.42938	7.68134	5.4225	21.6628	13.6586	8.53833	CmaCh18G005520	345.667	725	CmaCh18G005520	Phloem protein 2
CmaCh13G004290	817.13	-1.4625	0.275236	-5.31363	1.07e-07	6.71e-06	CmaCh13G004290	1.62448	2.03249	1.47215	6.51624	4.43738	3.18121	CmaCh13G004290	434	1120	CmaCh13G004290	Phloem protein
CmaCh11G007880	1908.26	1.03244	0.287153	3.59542	0.000323865	0.00561552	CmaCh11G007880	46.403	58.1048	51.5025	16.8536	20.5583	38.8289	CmaCh11G007880	2742.33	1298.33	CmaCh11G007880	Pheophorbide a oxygenase, chloroplastic
CmaCh07G009160	10.2126	-4.02498	1.40568	-2.86336	0.00419173	0.0377226	CmaCh07G009160	0.0203647	0.0213423	0	0.0638708	0.589601	0.0392764	CmaCh07G009160	0.666667	9	CmaCh07G009160	Phenylalanine ammonia-lyase
CmaCh04G012510	148.237	1.03579	0.229044	4.52224	6.12e-06	0.000225917	CmaCh04G012510	4.27632	4.05274	3.96362	2.01074	1.34633	2.58476	CmaCh04G012510	195.667	91.6667	CmaCh04G012510	Peroxyureidoacrylate/ureidoacrylate amidohydrolase RutB
CmaCh05G013390	5.39367	-2.8529	0.990338	-2.88074	0.00396746	0.0362354	CmaCh05G013390	0.0287716	0.0301528	0.0147448	0.195516	0.302909	0.0416179	CmaCh05G013390	1.66667	10.6667	CmaCh05G013390	Peroxisomal membrane MPV17/PMP22-like protein
CmaCh11G018660	646.65	1.59248	0.477684	3.33374	0.000856864	0.011853	CmaCh11G018660	20.5571	18.9822	23.6378	3.68244	3.67637	13.5721	CmaCh11G018660	1355.33	447.667	CmaCh11G018660	Peroxisomal membrane (Mpv17/PMP22) family protein
CmaCh14G002730	259.301	-1.40837	0.288269	-4.88562	1.03e-06	4.79e-05	CmaCh14G002730	14.1674	10.3719	11.6029	35.0086	40.1434	20.9179	CmaCh14G002730	174	421.333	CmaCh14G002730	Peroxiredoxin, putative
CmaCh15G013670	484.312	-1.17329	0.280351	-4.18507	2.85e-05	0.000779694	CmaCh15G013670	1.13271	0.901305	0.881484	1.90787	2.07035	2.58916	CmaCh15G013670	45.3333	96.6667	CmaCh15G013670	Peroxidase
CmaCh19G002770	151.634	-1.33636	0.424797	-3.14587	0.00165594	0.0191328	CmaCh19G002770	1.26688	1.41218	0.519398	4.20214	2.62208	1.255	CmaCh19G002770	90.3333	211.667	CmaCh19G002770	Peroxidase
CmaCh02G012140	468.39	-1.65201	0.573147	-2.88235	0.00394716	0.0361156	CmaCh02G012140	7.78585	4.85554	5.59174	32.1577	16.8486	8.30123	CmaCh02G012140	217.333	634.333	CmaCh02G012140	Peroxidase
CmaCh20G000500	47.1901	-3.26966	0.741008	-4.41245	1.02e-05	0.000339441	CmaCh20G000500	0.382599	0.143202	0.112042	4.22845	0.287716	1.63392	CmaCh20G000500	7.66667	72.6667	CmaCh20G000500	Peroxidase
CmaCh14G015270	6008.13	3.70162	0.42384	8.73353	2.47e-18	1.26e-15	CmaCh14G015270	204.792	141.191	192.144	8.2886	7.19753	25.8527	CmaCh14G015270	12429.7	948.333	CmaCh14G015270	Peptidyl-prolyl cis-trans isomerase
CmaCh20G002750	115.035	1.46468	0.363528	4.02908	5.6e-05	0.00135967	CmaCh20G002750	4.79509	4.46691	5.43355	2.20017	0.631037	2.44047	CmaCh20G002750	179.667	64	CmaCh20G002750	Peptidyl-prolyl cis-trans isomerase
CmaCh11G009800	233.034	1.27134	0.283554	4.4836	7.34e-06	0.000262496	CmaCh11G009800	7.39376	8.64013	7.57829	2.25738	4.21931	3.34416	CmaCh11G009800	234.667	90	CmaCh11G009800	Peptidyl-prolyl cis-trans isomerase
CmaCh01G002320	380.229	1.08199	0.124974	8.65771	4.81e-18	2.42e-15	CmaCh01G002320	5.43059	4.74447	5.47454	2.57404	2.52159	2.30729	CmaCh01G002320	513.667	227.333	CmaCh01G002320	Peptidyl-prolyl cis-trans isomerase
CmaCh06G004270	273.601	-1.01121	0.253583	-3.9877	6.67e-05	0.00156988	CmaCh06G004270	4.57481	5.21539	5.76402	12.6918	12.1291	6.56363	CmaCh06G004270	226.667	420.667	CmaCh06G004270	Peptidyl-prolyl cis-trans isomerase
CmaCh19G007250	11442.4	-1.19431	0.394102	-3.03046	0.00244178	0.0255334	CmaCh19G007250	681.7	690.283	460.99	1911.54	1780.84	502.212	CmaCh19G007250	7149.67	14787.3	CmaCh19G007250	Peptidyl-prolyl cis-trans isomerase
CmaCh10G010110	287.497	-2.05372	0.545923	-3.76192	0.000168615	0.00339487	CmaCh10G010110	9.15817	9.33839	10.9089	77.8892	30.1848	14.0031	CmaCh10G010110	116	452.333	CmaCh10G010110	Peptidyl-prolyl cis-trans isomerase
CmaCh03G003960	517.848	-1.5621	0.384493	-4.06275	4.85e-05	0.00121157	CmaCh03G003960	0.303396	0.195668	0.227246	0.69537	0.445341	0.990249	CmaCh03G003960	20.3333	58	CmaCh03G003960	Peptide transporter, putative
CmaCh03G015070	16.3011	-1.41768	0.443953	-3.19332	0.00140649	0.0170346	CmaCh03G015070	0.165201	0.415515	0.372512	0.829006	0.739178	0.955847	CmaCh03G015070	9.33333	23.6667	CmaCh03G015070	Pentatricopeptide repeat-containing protein, putative
CmaCh07G000740	53.8442	-1.02019	0.36254	-2.81401	0.00489276	0.0423012	CmaCh07G000740	0.148835	0.181137	0.216521	0.466798	0.442281	0.203713	CmaCh07G000740	37	69	CmaCh07G000740	Pentatricopeptide repeat-containing protein
CmaCh08G003550	2106.18	-1.34437	0.435508	-3.08689	0.0020226	0.0222239	CmaCh08G003550	12.429	12.3734	11.0063	46.916	32.5299	11.484	CmaCh08G003550	1255	2924.67	CmaCh08G003550	Pentatricopeptide repeat-containing family protein
CmaCh19G000810	58.8951	-1.79271	0.546302	-3.28154	0.00103241	0.0136138	CmaCh19G000810	0.155752	0.169058	0.148236	0.849047	0.658833	0.134103	CmaCh19G000810	27.6667	87	CmaCh19G000810	Pentatricopeptide repeat-containing family protein
CmaCh10G011870	68.0483	1.0109	0.271896	3.71797	0.00020083	0.00388463	CmaCh10G011870	1.71216	2.37184	1.91626	1.15217	1.03596	0.797074	CmaCh10G011870	99	46	CmaCh10G011870	Pentatricopeptide repeat protein 65
CmaCh14G015290	144.346	-1.15696	0.282601	-4.09396	4.24e-05	0.00108091	CmaCh14G015290	0.703975	0.746657	0.512905	1.71136	1.73009	0.948772	CmaCh14G015290	75.3333	154.667	CmaCh14G015290	Pentatricopeptide repeat (PPR) superfamily protein
CmaCh10G011320	1515.84	-1.01401	0.358321	-2.82989	0.00465646	0.0408164	CmaCh10G011320	2.86996	2.85036	3.14195	9.40698	4.94387	3.54622	CmaCh10G011320	1018.33	1933.33	CmaCh10G011320	Pectinesterase
CmaCh17G010140	564.639	-2.36501	0.452446	-5.22717	1.72e-07	1.01e-05	CmaCh17G010140	1.55572	1.07141	1.77678	6.41278	13.6002	2.72183	CmaCh17G010140	64.6667	289.333	CmaCh17G010140	Pectinesterase
CmaCh06G011470	54.7024	-2.37933	0.737715	-3.22527	0.00125852	0.0156968	CmaCh06G011470	0.448867	0.669436	0.21234	5.50488	0.408954	0.998896	CmaCh06G011470	25	127.667	CmaCh06G011470	Pectinesterase
CmaCh02G003940	856.291	-3.01723	0.580565	-5.19707	2.02e-07	1.17e-05	CmaCh02G003940	1.07979	0.712921	0.365223	5.53708	10.6149	1.32762	CmaCh02G003940	130.667	910	CmaCh02G003940	Pectinesterase
CmaCh15G012760	1162.81	-1.05349	0.370153	-2.84608	0.00442611	0.0392534	CmaCh15G012760	2.04254	1.92765	1.33174	4.37695	5.17192	1.46437	CmaCh15G012760	323	600.667	CmaCh15G012760	Pectin lyase-like superfamily protein
CmaCh05G000150	995.148	-1.86991	0.341321	-5.47846	4.29e-08	3.03e-06	CmaCh05G000150	6.10534	5.10475	5.44843	18.916	31.8021	10.1987	CmaCh05G000150	488.333	1583.67	CmaCh05G000150	Pectin lyase-like superfamily protein
CmaCh14G020560	47.1972	-2.20127	0.761897	-2.8892	0.0038622	0.0355586	CmaCh14G020560	0.388133	0.298294	0.0928247	1.16322	2.33259	0.09981	CmaCh14G020560	19.6667	77	CmaCh14G020560	Pectin lyase-like superfamily protein
CmaCh11G011840	107.597	-1.40617	0.3945	-3.56445	0.000364626	0.00616379	CmaCh11G011840	0.206094	0.253551	0.137764	0.374716	0.908002	0.319716	CmaCh11G011840	21.6667	51.3333	CmaCh11G011840	Pectin acetylesterase, putative
CmaCh10G011900	611.697	-1.75927	0.547873	-3.21109	0.00132233	0.0162082	CmaCh10G011900	0.888987	0.743236	0.486301	1.68126	4.91626	0.582755	CmaCh10G011900	138.333	397	CmaCh10G011900	Pectin acetylesterase, putative
CmaCh15G005000	480.601	-1.4537	0.270741	-5.36934	7.9e-08	5.14e-06	CmaCh15G005000	2.41813	2.16222	1.67127	8.09437	4.67124	4.35354	CmaCh15G005000	183.667	475	CmaCh15G005000	Pectate lyase
CmaCh18G009110	243.575	-2.24918	0.543127	-4.14116	3.46e-05	0.000912273	CmaCh18G009110	0.62998	0.613063	0.48889	3.06726	4.63088	0.546757	CmaCh18G009110	62.6667	260	CmaCh18G009110	Pectate lyase
CmaCh06G012650	602.246	-3.49992	0.989242	-3.53798	0.000403193	0.00665548	CmaCh06G012650	0.843994	0.285008	0.105729	4.02942	9.65076	0.298425	CmaCh06G012650	43.3333	408.667	CmaCh06G012650	Pectate lyase
CmaCh13G007700	225.173	-5.07148	1.14666	-4.42283	9.74e-06	0.000330786	CmaCh13G007700	0.443594	0.355503	0.16047	5.86515	26.2698	0.150978	CmaCh13G007700	12	328.667	CmaCh13G007700	Pectate lyase
CmaCh18G002040	2102.23	-5.16533	0.679202	-7.60499	2.85e-14	8.26e-12	CmaCh18G002040	2.8808	1.69417	1.31703	81.0353	124.617	5.83588	CmaCh18G002040	93	2867	CmaCh18G002040	Pectate lyase
CmaCh03G006800	26.3623	-1.85726	0.659473	-2.81628	0.0048583	0.0420611	CmaCh03G006800	0.309766	0.27053	0.264581	0.75564	2.14019	0.199144	CmaCh03G006800	10.6667	33	CmaCh03G006800	Pathogenesis-related thaumatin superfamily protein
CmaCh19G000380	45.5513	-4.34118	1.34893	-3.21824	0.00128978	0.0159441	CmaCh19G000380	0	0.0392012	0	0.234634	0.639938	0	CmaCh19G000380	0.333333	6.33333	CmaCh19G000380	Patatin
CmaCh16G011190	5.76058	-4.13689	1.41846	-2.91647	0.00354016	0.0333394	CmaCh16G011190	0	0.0127121	0	0.0380435	0.143667	0.0584857	CmaCh16G011190	0.333333	5.66667	CmaCh16G011190	Palmitoyl protein thioesterase family protein
CmaCh10G003810	80.0962	-1.04568	0.22758	-4.59476	4.33e-06	0.000169695	CmaCh10G003810	0.482206	0.402704	0.517408	1.10277	1.0312	0.770164	CmaCh10G003810	60.6667	116.667	CmaCh10G003810	Oxysterol-binding-related protein 4C-like protein
CmaCh02G010180	129.218	-1.15566	0.375031	-3.08151	0.00205956	0.0225215	CmaCh02G010180	2.21877	2.4641	2.44386	7.99748	5.14253	2.74638	CmaCh02G010180	70	145	CmaCh02G010180	Oxidoreductase, short chain dehydrogenase/reductase family protein, expressed
CmaCh03G011310	195.926	-1.41997	0.320784	-4.42658	9.57e-06	0.00032659	CmaCh03G011310	11.0607	6.66348	5.63445	17.2413	27.6302	17.7557	CmaCh03G011310	115.333	281.333	CmaCh03G011310	Ovate family protein 13, putative
CmaCh20G005800	225.67	2.01335	0.603889	3.33397	0.000856144	0.0118504	CmaCh20G005800	9.43473	9.17864	9.82013	1.29985	5.3659	0.405539	CmaCh20G005800	506.333	104.667	CmaCh20G005800	O-methyltransferase
CmaCh13G000580	1315.61	-1.01984	0.287875	-3.54265	0.000396124	0.00657956	CmaCh13G000580	17.2215	15.7836	12.064	28.4953	44.4655	18.4699	CmaCh13G000580	897	1633	CmaCh13G000580	Omega-3 fatty acid desaturase
CmaCh09G010210	164.326	-1.58109	0.413717	-3.82168	0.000132546	0.00276629	CmaCh09G010210	0.855718	0.544483	1.19032	2.60929	3.90124	1.25744	CmaCh09G010210	83	221.333	CmaCh09G010210	Oligopeptide transporter 1
CmaCh11G002460	44.882	2.04744	0.708649	2.88921	0.00386207	0.0355586	CmaCh11G002460	8.51561	5.76221	5.36059	0.420598	0.529446	3.75029	CmaCh11G002460	95.6667	23.3333	CmaCh11G002460	Oleosin
CmaCh01G014030	83.7849	2.55354	0.469554	5.43822	5.38e-08	3.7e-06	CmaCh01G014030	0.704319	0.442878	0.680646	0.0420761	0.158895	0.116433	CmaCh01G014030	59.3333	9.33333	CmaCh01G014030	O-fucosyltransferase-like protein
CmaCh01G002100	224.669	-1.71098	0.465202	-3.67794	0.000235127	0.00438408	CmaCh01G002100	0.47104	0.252078	0.63688	0.764869	1.00238	2.6771	CmaCh01G002100	44.3333	142	CmaCh01G002100	O-fucosyltransferase family protein
CmaCh14G010250	448.136	-1.80167	0.570455	-3.1583	0.00158694	0.0185735	CmaCh14G010250	0.985526	0.572415	1.1805	0.719983	2.10951	6.70984	CmaCh14G010250	75.3333	259.667	CmaCh14G010250	O-fucosyltransferase family protein
CmaCh10G000950	169.313	1.2895	0.220553	5.84667	5.02e-09	4.42e-07	CmaCh10G000950	2.17472	1.83162	2.37149	1.15235	0.679549	0.76608	CmaCh10G000950	209.333	81	CmaCh10G000950	Octicosapeptide/Phox/Bem1p domain-containing family protein
CmaCh04G008950	93.5425	-1.04578	0.326644	-3.20158	0.00136675	0.0166336	CmaCh04G008950	0.671087	1.04856	1.0255	1.7476	2.28015	1.64729	CmaCh04G008950	73	139.667	CmaCh04G008950	Octicosapeptide/phox/Bem1p domain kinase superfamily protein
CmaCh03G005010	1670.13	-1.21715	0.215768	-5.64102	1.69e-08	1.34e-06	CmaCh03G005010	26.8493	21.3623	17.7587	45.7173	66.8536	40.9105	CmaCh03G005010	675.667	1433.33	CmaCh03G005010	Octicosapeptide/Phox/Bem1p
CmaCh18G010540	4.83909	-6.48642	2.02064	-3.21009	0.00132695	0.0162516	CmaCh18G010540	0	0	0	0.353233	3.0236	0.0651646	CmaCh18G010540	0	13.3333	CmaCh18G010540	Nudix hydrolase 1
CmaCh06G007050	29.5574	-1.35632	0.467294	-2.90249	0.00370204	0.0344504	CmaCh06G007050	0.189789	0.1377	0.269343	0.625771	0.268976	0.619448	CmaCh06G007050	13.3333	33	CmaCh06G007050	Nucleoside-triphosphatase/ nucleotide binding protein
CmaCh05G012330	20.1341	-3.29666	1.10641	-2.9796	0.00288622	0.0288891	CmaCh05G012330	0.0223507	0.0468472	0.0687256	0.607531	0.750048	0	CmaCh05G012330	4	34.3333	CmaCh05G012330	Nucleic acid binding protein, putative
CmaCh08G007750	405.614	1.05995	0.210692	5.03081	4.88e-07	2.5e-05	CmaCh08G007750	13.0732	11.2936	9.65231	3.84207	5.79357	6.6818	CmaCh08G007750	579.333	261.333	CmaCh08G007750	Nucleic acid binding protein
CmaCh01G017220	168.16	1.30267	0.445295	2.92542	0.00343994	0.0327643	CmaCh01G017220	9.3133	5.98514	8.88535	2.20452	1.77293	5.78969	CmaCh01G017220	269.667	107.667	CmaCh01G017220	Nuclease HARBI1-like protein
CmaCh10G007370	10743.5	1.04331	0.220911	4.72279	2.33e-06	9.78e-05	CmaCh10G007370	500.892	444.575	433.254	184.419	254.121	230.464	CmaCh10G007370	14313.3	6462	CmaCh10G007370	Nuclease HARBI1-like protein
CmaCh07G000620	179.394	1.04808	0.242622	4.31981	1.56e-05	0.000479324	CmaCh07G000620	2.45654	2.53423	2.34081	0.882816	1.50276	1.1752	CmaCh07G000620	248.667	111.333	CmaCh07G000620	Nuclear transcription factor Y subunit A-7
CmaCh03G000770	433.831	4.53498	0.425643	10.6544	1.66e-26	4.18e-23	CmaCh03G000770	9.59122	10.7331	11.0575	0.278103	0.213934	0.840825	CmaCh03G000770	690.667	29.3333	CmaCh03G000770	Nuclear transcription factor Y subunit A-1, putative
CmaCh08G009840	1046.66	-1.36385	0.163196	-8.35717	6.42e-17	2.56e-14	CmaCh08G009840	16.7605	18.1524	20.2698	52.1482	38.5995	51.1901	CmaCh08G009840	672.667	1652.33	CmaCh08G009840	Nuclear factor 1 A-type isoform 2
CmaCh17G000490	222.072	-1.96459	0.459019	-4.27998	1.87e-05	0.000550154	CmaCh17G000490	2.30314	2.79175	3.35606	7.80366	4.12647	21.0057	CmaCh17G000490	99	389	CmaCh17G000490	Nuclear factor 1 A-type isoform 2
CmaCh04G011490	2494.76	4.46236	0.82099	5.43534	5.47e-08	3.74e-06	CmaCh04G011490	275.035	265.581	230.303	6.52749	3.18399	25.2128	CmaCh04G011490	3216.67	148.667	CmaCh04G011490	Nodulin MtN21/EamA-like transporter family protein
CmaCh04G023540	829.147	-1.02125	0.312207	-3.27108	0.00107139	0.0139738	CmaCh04G023540	6.52702	8.71912	6.5864	23.256	9.48677	11.5535	CmaCh04G023540	561.667	1094	CmaCh04G023540	Nodulin MtN21/EamA-like transporter family protein
CmaCh03G004420	584.522	-1.91531	0.461742	-4.14802	3.35e-05	0.000892304	CmaCh03G004420	3.07378	3.29864	1.68866	15.669	11.6499	3.09455	CmaCh03G004420	213.333	733.333	CmaCh03G004420	Nodulin MtN21/EamA-like transporter family protein
CmaCh07G009640	60.6665	-2.04217	0.508644	-4.01492	5.95e-05	0.00143008	CmaCh07G009640	0.169926	0.323787	0.221667	1.77649	0.792847	0.372419	CmaCh07G009640	15	58	CmaCh07G009640	Nodulin MtN21/EamA-like transporter family protein
CmaCh03G010720	74.7126	-2.75425	0.895279	-3.07642	0.00209505	0.0227785	CmaCh03G010720	0.175901	0	0	0.160909	0.868076	0.19083	CmaCh03G010720	2.66667	15.3333	CmaCh03G010720	Nodulin MtN21/EamA-like transporter family protein
CmaCh15G004090	166.063	1.01522	0.248059	4.09265	4.26e-05	0.00108595	CmaCh15G004090	1.86961	3.14273	3.2254	1.10308	1.53471	1.4459	CmaCh15G004090	144.333	67	CmaCh15G004090	Nodulin MtN21 /EamA-like transporter family protein, putative
CmaCh04G026240	16.2487	-4.02321	1.2246	-3.28532	0.00101865	0.0134678	CmaCh04G026240	0.0500036	0	0	0.666524	0.0822564	0.0723299	CmaCh04G026240	1.33333	20.6667	CmaCh04G026240	Nodulin MtN21 /EamA-like transporter family protein, putative
CmaCh04G002240	80.4609	4.33327	1.33379	3.24884	0.00115877	0.0147457	CmaCh04G002240	0.133416	0.0310712	0.0151939	0	0	0	CmaCh04G002240	4	0	CmaCh04G002240	Nodulin MtN21 /EamA-like transporter family protein
CmaCh15G013430	57.9772	1.36041	0.477616	2.84833	0.00439494	0.0390294	CmaCh15G013430	2.38488	1.58496	2.02707	0.770281	1.17376	0.411348	CmaCh15G013430	101	35.3333	CmaCh15G013430	Nodulin MtN21 /EamA-like transporter family protein
CmaCh09G007990	1678.71	-1.13702	0.257598	-4.41395	1.02e-05	0.000339395	CmaCh09G007990	12.1466	11.4196	13.8004	39.7917	20.4093	21.9605	CmaCh09G007990	720.333	1506.33	CmaCh09G007990	Nodulin MtN21 /EamA-like transporter family protein
CmaCh01G013910	359.347	-1.61565	0.512324	-3.15356	0.0016129	0.0187821	CmaCh01G013910	3.0759	3.12154	2.33457	18.4394	4.07352	3.62324	CmaCh01G013910	142.667	419.333	CmaCh01G013910	Nodulin MtN21 /EamA-like transporter family protein
CmaCh03G007550	113.383	3.82112	1.26705	3.01575	0.00256341	0.026551	CmaCh03G007550	4.78094	4.10767	6.40125	0.0750488	0.0188942	0.982998	CmaCh03G007550	347	25.6667	CmaCh03G007550	Nitric oxide synthase, inducible
CmaCh06G007700	45.3239	-7.42971	1.40556	-5.28593	1.25e-07	7.62e-06	CmaCh06G007700	0.0110162	0.011545	0	1.65843	2.2036	0.0318697	CmaCh06G007700	0.666667	99.6667	CmaCh06G007700	Nitrate transporter NRT1.4B
CmaCh11G001640	328.532	-1.05415	0.378151	-2.78764	0.00530934	0.0447622	CmaCh11G001640	2.22499	2.43187	1.55623	5.97004	5.05191	1.88778	CmaCh11G001640	211.667	401.667	CmaCh11G001640	Nitrate transporter NRT1.2B
CmaCh05G009430	25.4354	-1.40609	0.463643	-3.0327	0.00242373	0.0253658	CmaCh05G009430	0.226388	0.142354	0.247508	0.710035	0.675305	0.261975	CmaCh05G009430	13.3333	32.3333	CmaCh05G009430	Nitrate transporter NRT1.2B
CmaCh00G007500	13.759	-1.90006	0.579811	-3.27704	0.00104902	0.0137636	CmaCh00G007500	0.123457	0.1109	0.0542305	0.497834	0.32494	0.255113	CmaCh00G007500	5.33333	18.6667	CmaCh00G007500	Nitrate transporter 1.5-like protein
CmaCh19G004500	74.5681	2.25914	0.531961	4.24682	2.17e-05	0.00062359	CmaCh19G004500	1.41912	1.22227	1.22883	0.24727	0.0965982	0.456164	CmaCh19G004500	154.667	32	CmaCh19G004500	Nitrate transporter 1.5
CmaCh06G012160	33.9487	-1.48603	0.495427	-2.9995	0.00270424	0.0275102	CmaCh06G012160	0.259729	0.160843	0.193608	0.592437	0.870048	0.273233	CmaCh06G012160	17	42.6667	CmaCh06G012160	Nitrate transporter 1.5
CmaCh18G000040	1046.82	1.49638	0.482237	3.103	0.00191568	0.0212818	CmaCh18G000040	63.7755	56.2288	51.7916	9.40025	11.585	39.8754	CmaCh18G000040	2079.67	732.333	CmaCh18G000040	Ninja-family protein 2
CmaCh19G001730	131.758	2.77956	0.540031	5.14703	2.65e-07	1.48e-05	CmaCh19G001730	10.1305	5.71884	4.57615	0.245666	1.16825	1.56104	CmaCh19G001730	256	35	CmaCh19G001730	Ninja-family protein
CmaCh18G011030	173.297	2.20317	0.598797	3.67932	0.000233854	0.00436975	CmaCh18G011030	10.0474	3.20621	5.46606	0.646671	0.484014	2.91797	CmaCh18G011030	367.667	80	CmaCh18G011030	Ninja-family protein
CmaCh11G012350	1271.99	-1.42662	0.359721	-3.96591	7.31e-05	0.00169038	CmaCh11G012350	17.6825	15.5649	16.2332	72.6147	32.9382	27.4483	CmaCh11G012350	507	1288.67	CmaCh11G012350	Nicotianamine synthase
CmaCh05G010740	669.404	-2.29018	0.719928	-3.18112	0.00146705	0.017523	CmaCh05G010740	3.87434	10.1382	5.13029	73.8388	4.43362	15.3391	CmaCh05G010740	257	1245.33	CmaCh05G010740	Nicotianamine synthase
CmaCh17G009150	128.744	1.60047	0.509937	3.13855	0.00169784	0.0194293	CmaCh17G009150	3.4192	1.49456	3.31082	0.736478	1.51497	0.480502	CmaCh17G009150	156.667	45.6667	CmaCh17G009150	Negative regulator of sporulation MDS3
CmaCh13G009680	438.162	-1.04355	0.331923	-3.14397	0.00166675	0.0191783	CmaCh13G009680	2.92027	2.43608	3.18335	7.42318	6.61937	3.56956	CmaCh13G009680	285	540.333	CmaCh13G009680	Nascent polypeptide-associated complex subunit beta
CmaCh18G000920	804.116	-1.28686	0.42687	-3.01465	0.00257278	0.026637	CmaCh18G000920	6.39104	5.99905	6.11212	22.1621	17.7153	5.27742	CmaCh18G000920	479	1063.33	CmaCh18G000920	Nascent polypeptide-associated complex subunit beta
CmaCh02G011480	487.411	-1.21508	0.441843	-2.75003	0.00595896	0.0487334	CmaCh02G011480	8.39857	7.6135	7.61824	23.8385	24.8683	6.17547	CmaCh02G011480	366.667	763.667	CmaCh02G011480	Nascent polypeptide-associated complex subunit alpha-like protein 2
CmaCh03G001630	1069.58	-1.0015	0.331162	-3.02419	0.00249296	0.025982	CmaCh03G001630	14.009	12.9838	13.5851	40.1844	26.1156	14.9472	CmaCh03G001630	718	1336	CmaCh03G001630	Nascent polypeptide-associated complex subunit alpha-like protein
CmaCh18G008560	162.953	-1.06277	0.26662	-3.98611	6.72e-05	0.0015775	CmaCh18G008560	4.0546	4.06969	3.5412	9.58227	4.88496	9.82997	CmaCh18G008560	133	269.333	CmaCh18G008560	NADPH:QUINONE OXIDOREDUCTASE family protein
CmaCh00G001690	31.499	-1.92565	0.559283	-3.44307	0.000575152	0.00867809	CmaCh00G001690	0.471848	1.0879	0.580349	4.53831	1.3661	2.18408	CmaCh00G001690	14.6667	54	CmaCh00G001690	NADH-quinone oxidoreductase subunit D
CmaCh12G000630	1427.14	1.00684	0.286464	3.51473	0.000440197	0.00710523	CmaCh12G000630	33.0472	34.9672	31.8011	12.3122	12.0564	25.2758	CmaCh12G000630	2347	1135.67	CmaCh12G000630	NADH ubiquinone oxidoreductase, F subunit, iron sulphur binding
CmaCh10G006640	2558.56	-1.20501	0.317058	-3.8006	0.000144348	0.00297793	CmaCh10G006640	9.83575	6.87194	8.34954	24.1746	22.5347	11.0701	CmaCh10G006640	895.667	1888	CmaCh10G006640	NAD-dependent malic enzyme 1
CmaCh07G002900	1078.23	-1.05466	0.161882	-6.51502	7.27e-11	1.02e-08	CmaCh07G002900	7.15048	7.47977	6.11427	15.8976	15.4557	11.762	CmaCh07G002900	507	980	CmaCh07G002900	NAD(P)H dehydrogenase (quinone)
CmaCh05G002650	112.968	1.69798	0.189032	8.9825	2.65e-19	1.66e-16	CmaCh05G002650	1.85807	1.90927	1.69077	0.46431	0.620253	0.603089	CmaCh05G002650	196	56.6667	CmaCh05G002650	NAD(P)-binding Rossmann-fold superfamily protein, putative
CmaCh07G001160	2472.84	1.03056	0.23219	4.43844	9.06e-06	0.000313365	CmaCh07G001160	95.3258	100.504	86.8131	39.9617	32.5048	65.8156	CmaCh07G001160	3522.67	1674.67	CmaCh07G001160	NAD(P)-binding Rossmann-fold superfamily protein
CmaCh11G008550	561.662	1.22109	0.429609	2.84232	0.00447867	0.0396223	CmaCh11G008550	9.45207	8.03849	10.2544	2.40069	2.04391	7.44261	CmaCh11G008550	949	404.667	CmaCh11G008550	NAD(H) kinase 1
CmaCh05G006420	1277.23	-1.41767	0.245765	-5.76839	8e-09	6.74e-07	CmaCh05G006420	36.4067	32.0843	32.6085	120.283	90.7594	59.0851	CmaCh05G006420	796.333	1976.33	CmaCh05G006420	N-acetyl-l-glutamate kinase
CmaCh02G013170	116.062	1.27091	0.341052	3.72644	0.000194201	0.00378555	CmaCh02G013170	7.26076	5.60915	4.80539	1.47478	3.93129	2.0005	CmaCh02G013170	139	52	CmaCh02G013170	NAC domain-containing protein 90
CmaCh19G004570	65.6368	-1.47874	0.499893	-2.95812	0.00309522	0.030368	CmaCh19G004570	0.526789	0.445223	0.627023	2.29176	0.827437	1.32735	CmaCh19G004570	30.6667	82.3333	CmaCh19G004570	NAC domain-containing protein 74
CmaCh09G007480	295.16	-3.11386	0.913992	-3.40688	0.00065711	0.00963109	CmaCh09G007480	0.340333	0.402693	0.348827	4.58526	0.115582	4.74821	CmaCh09G007480	64.6667	570.667	CmaCh09G007480	NAC domain-containing protein 21/22
CmaCh14G005850	15.3741	2.01588	0.547076	3.68483	0.000228857	0.00429761	CmaCh14G005850	1.79946	1.48174	1.62481	0.358334	0.112767	0.702372	CmaCh14G005850	37.3333	9	CmaCh14G005850	NAC domain-containing protein
CmaCh14G014440	291.502	1.96038	0.45628	4.29645	1.74e-05	0.000519993	CmaCh14G014440	14.2986	14.5158	19.7892	2.45729	1.8412	8.14902	CmaCh14G014440	565.333	145.333	CmaCh14G014440	NAC domain-containing protein
CmaCh04G023750	290.951	1.23535	0.359236	3.43883	0.000584223	0.0087991	CmaCh04G023750	13.4909	9.10066	14.013	4.07992	6.22415	5.2587	CmaCh04G023750	462.333	181.667	CmaCh04G023750	NAC domain transcription factor 2
CmaCh01G013380	516.872	-1.6657	0.437256	-3.80944	0.000139284	0.00289727	CmaCh01G013380	3.00035	3.59511	2.79185	11.7012	2.96473	15.0986	CmaCh01G013380	298	947.333	CmaCh01G013380	NAC domain protein
CmaCh20G010090	249.131	-2.10148	0.506009	-4.15304	3.28e-05	0.000877233	CmaCh20G010090	4.86516	1.5351	4.4504	16.9817	7.77949	21.7933	CmaCh20G010090	136	570.333	CmaCh20G010090	NAC domain protein
CmaCh11G004450	53.2062	-1.06155	0.378714	-2.80304	0.00506238	0.0433348	CmaCh11G004450	0.610279	0.535458	0.392763	1.21669	1.38213	0.629568	CmaCh11G004450	35.3333	67.3333	CmaCh11G004450	Myosin-binding protein 7
CmaCh14G018960	173.131	1.24356	0.251057	4.95331	7.3e-07	3.54e-05	CmaCh14G018960	2.62838	2.64437	2.66165	0.714439	1.06536	1.56132	CmaCh14G018960	245.667	98.6667	CmaCh14G018960	Myosin-binding protein 3
CmaCh04G006130	984.635	-1.59867	0.276558	-5.78058	7.44e-09	6.31e-07	CmaCh04G006130	0.930284	1.07725	1.43614	4.31952	2.39184	3.71299	CmaCh04G006130	390	1137.67	CmaCh04G006130	Myosin-1
CmaCh17G009170	453.099	-1.42047	0.186319	-7.62387	2.46e-14	7.27e-12	CmaCh17G009170	0.438294	0.478159	0.430822	1.38216	1.04013	1.1779	CmaCh17G009170	122	309.333	CmaCh17G009170	Myosin XI-F
CmaCh19G006390	619.26	1.72192	0.277503	6.20505	5.47e-10	6.2e-08	CmaCh19G006390	26.9235	24.6649	22.9336	7.62719	10.6857	4.35661	CmaCh19G006390	795.333	217.667	CmaCh19G006390	Myosin heavy chain kinase B
CmaCh17G000340	366.819	1.59118	0.482906	3.29501	0.000984178	0.0131645	CmaCh17G000340	7.66777	7.86907	9.43096	1.70913	0.932926	5.62242	CmaCh17G000340	561.667	188.333	CmaCh17G000340	Myeloid leukemia factor 1
CmaCh01G004770	61.8488	1.01867	0.348947	2.91928	0.0035084	0.0332022	CmaCh01G004770	3.70315	3.2145	3.06713	1.44691	2.6582	0.901781	CmaCh01G004770	87	38.6667	CmaCh01G004770	Myb-like transcription factor family protein
CmaCh20G006540	80.3542	2.17595	0.504912	4.30957	1.64e-05	0.000496447	CmaCh20G006540	3.91928	4.74754	5.06049	0.744985	1.37318	0.932596	CmaCh20G006540	175.333	35.6667	CmaCh20G006540	Myb-like DNA-binding domain protein
CmaCh06G015530	6.23053	-4.11262	1.47979	-2.77919	0.00544947	0.0456218	CmaCh06G015530	0.0220885	0.0231489	0	0.161648	0.610442	0.0213006	CmaCh06G015530	0.666667	9.66667	CmaCh06G015530	MYB-like DNA-binding domain protein
CmaCh13G011320	79.3181	3.06624	0.458555	6.68674	2.28e-11	3.54e-09	CmaCh13G011320	6.92302	6.24222	5.20998	0.489033	0.410394	1.26304	CmaCh13G011320	192	22.3333	CmaCh13G011320	Myb-like DNA-binding domain containing protein, expressed
CmaCh12G002630	31.1271	-1.4616	0.492898	-2.96531	0.00302379	0.0298421	CmaCh12G002630	0.0753097	0.0920791	0.0321622	0.18371	0.289065	0.0847272	CmaCh12G002630	10.3333	25.6667	CmaCh12G002630	Myb-like DNA-binding domain containing protein, expressed
CmaCh04G027630	24.569	-5.13555	1.27404	-4.03093	5.56e-05	0.00135162	CmaCh04G027630	0.116964	0.0408596	0	2.32332	3.23243	0.0375972	CmaCh04G027630	1.33333	40.3333	CmaCh04G027630	Myb-like DNA-binding domain containing protein, expressed
CmaCh06G012280	217.427	-1.01992	0.275573	-3.70109	0.000214673	0.00409248	CmaCh06G012280	1.77382	1.9909	1.37237	3.88836	4.35246	2.19612	CmaCh06G012280	146	271	CmaCh06G012280	Myb family transcription factor family protein
CmaCh02G007610	743.726	-1.07189	0.294951	-3.63412	0.000278929	0.00501445	CmaCh02G007610	21.2429	19.6972	16.8827	49.275	51.2705	21.0853	CmaCh02G007610	454	867.333	CmaCh02G007610	Myb family transcription factor family protein
CmaCh05G002390	299.088	1.89236	0.371996	5.08706	3.64e-07	1.95e-05	CmaCh05G002390	49.4854	54.6606	52.5459	24.0719	8.45429	9.62991	CmaCh05G002390	801.333	206.667	CmaCh05G002390	MYB family transcription factor
CmaCh12G004740	229.419	-1.51425	0.429417	-3.52629	0.000421424	0.00689475	CmaCh12G004740	4.36901	6.60647	4.47805	25.1218	11.335	7.67397	CmaCh12G004740	160.667	433.667	CmaCh12G004740	MYB family transcription factor
CmaCh00G005250	713.327	-1.77663	0.524162	-3.38946	0.000700297	0.0101398	CmaCh00G005250	11.4748	17.3703	8.45979	69.8033	48.8351	9.18886	CmaCh00G005250	360.667	1126.67	CmaCh00G005250	MYB family transcription factor
CmaCh12G005170	73.3042	-2.51793	0.79512	-3.16673	0.00154166	0.0181824	CmaCh12G005170	1.18759	0.26202	0.768774	0.392073	3.45477	8.86041	CmaCh12G005170	11.6667	65	CmaCh12G005170	Myb domain protein 77
CmaCh18G003400	34.599	1.4535	0.318623	4.56183	5.07e-06	0.000193487	CmaCh18G003400	1.57028	1.54439	1.16377	0.505125	0.381508	0.6523	CmaCh18G003400	57.6667	20	CmaCh18G003400	myb domain protein 74
CmaCh07G002820	40.4523	1.33489	0.46083	2.8967	0.00377109	0.0348995	CmaCh07G002820	2.31601	1.54159	1.60393	0.556239	1.35919	0.30181	CmaCh07G002820	57	20	CmaCh07G002820	myb domain protein 74
CmaCh13G006830	100.634	1.08744	0.304823	3.56746	0.000360461	0.00610255	CmaCh13G006830	7.72136	5.18012	4.16688	2.41558	2.11695	3.46912	CmaCh13G006830	190.667	85.6667	CmaCh13G006830	myb domain protein 74
CmaCh13G010220	658.61	-1.11015	0.347623	-3.19354	0.00140538	0.0170294	CmaCh13G010220	3.91129	3.95124	3.89326	11.4808	9.55217	4.35204	CmaCh13G010220	407	806.667	CmaCh13G010220	Myb domain protein 62, putative
CmaCh05G010520	194.258	-1.66738	0.530973	-3.14024	0.00168808	0.0193616	CmaCh05G010520	0.479004	0.143428	0	0.643854	0.990585	0.395929	CmaCh05G010520	6	17.3333	CmaCh05G010520	Myb domain protein 55
CmaCh01G008350	127.392	-1.04458	0.364271	-2.86758	0.00413621	0.0374226	CmaCh01G008350	1.47472	1.72522	1.54668	2.36641	5.41603	2.08356	CmaCh01G008350	45	83	CmaCh01G008350	Myb domain protein 3, putative
CmaCh01G007830	225.39	1.80669	0.648261	2.78698	0.00532023	0.0447938	CmaCh01G007830	16.3201	10.0844	17.1471	2.29327	0.84678	9.2792	CmaCh01G007830	486.333	142	CmaCh01G007830	MYB domain class transcription factor
CmaCh07G007240	414.669	-1.29348	0.448495	-2.88406	0.00392588	0.0359734	CmaCh07G007240	1.21132	0.749445	1.27147	0.884938	3.4571	3.58877	CmaCh07G007240	72.3333	164.333	CmaCh07G007240	Multi-copper oxidase type 1 family protein
CmaCh17G013290	96.0793	-1.2355	0.352319	-3.50678	0.000453572	0.00728122	CmaCh17G013290	0.303153	0.280763	0.245685	0.493824	1.07624	0.401116	CmaCh17G013290	38.3333	80.6667	CmaCh17G013290	Monocopper oxidase-like protein SKU5
CmaCh02G015560	547.409	-1.6972	0.497829	-3.4092	0.000651526	0.0095716	CmaCh02G015560	2.18798	1.6616	1.84174	4.08864	12.533	1.85511	CmaCh02G015560	175.667	484.333	CmaCh02G015560	Monocopper oxidase-like protein SKU5
CmaCh15G011480	455.859	-2.51027	0.570053	-4.40357	1.06e-05	0.000351313	CmaCh15G011480	0.848526	0.581439	0.677366	2.34568	8.70785	0.967747	CmaCh15G011480	84.3333	403	CmaCh15G011480	Monocopper oxidase-like protein SKU5
CmaCh14G008430	2731.62	-3.41906	0.560933	-6.0953	1.09e-09	1.15e-07	CmaCh14G008430	34.6783	37.0861	16.9791	618.618	254.226	76.3928	CmaCh14G008430	448	4468.67	CmaCh14G008430	MLP-like protein 34, putative
CmaCh14G015400	4.79867	4.18797	1.3651	3.06789	0.00215576	0.0232335	CmaCh14G015400	0.210474	0.264694	0.431455	0	0	0.0405933	CmaCh14G015400	7	0.333333	CmaCh14G015400	MLP-like protein 28
CmaCh19G009880	39.4853	1.02045	0.355665	2.86914	0.00411595	0.0372796	CmaCh19G009880	1.85815	2.46665	2.20079	0.733875	1.03248	1.4335	CmaCh19G009880	51.3333	24	CmaCh19G009880	MLP protein
CmaCh04G013590	840.082	-2.40474	0.245128	-9.8101	1.02e-22	1.07e-19	CmaCh04G013590	2.95704	2.03756	3.18841	16.6862	12.8883	13.7607	CmaCh04G013590	295.333	1475.33	CmaCh04G013590	MLO-like protein
CmaCh08G010580	126.288	-1.48289	0.485687	-3.05318	0.0022643	0.02414	CmaCh08G010580	12.2172	7.42033	9.39161	43.1073	29.9635	8.16667	CmaCh08G010580	68.3333	174	CmaCh08G010580	Mitochondrial outer membrane translocase complex,subunit Tom22
CmaCh14G001490	371.262	-1.12206	0.408642	-2.74583	0.00603579	0.0491376	CmaCh14G001490	4.35708	4.87477	3.88245	14.3425	10.4089	3.8042	CmaCh14G001490	217.333	434.333	CmaCh14G001490	Mitochondrial import inner membrane translocase subunit Tim9
CmaCh04G024630	4.45994	3.58091	1.06423	3.36479	0.000766025	0.0109054	CmaCh04G024630	0.0658393	0.1035	0.0877272	0	0.00866449	0.0126981	CmaCh04G024630	12.6667	1	CmaCh04G024630	Mitochondrial carrier protein, putative
CmaCh15G001600	70.5459	-2.62233	0.585752	-4.47686	7.57e-06	0.000269454	CmaCh15G001600	0.23508	0.155118	0.187403	1.8933	1.40934	0.260278	CmaCh15G001600	21.6667	120.667	CmaCh15G001600	Mini-chromosome maintenance complex-binding-like protein
CmaCh16G009130	575.046	-1.17667	0.396681	-2.96629	0.00301414	0.0297937	CmaCh16G009130	2.23002	1.79514	1.52378	3.61532	7.20919	1.73752	CmaCh16G009130	224	443	CmaCh16G009130	Microtubule associated family protein
CmaCh02G001250	13.4055	-1.79008	0.561941	-3.18553	0.00144487	0.0173737	CmaCh02G001250	0.0770284	0.188361	0.0789509	0.456334	0.43927	0.297123	CmaCh02G001250	4.33333	14	CmaCh02G001250	Micronuclear linker histone polyprotein-like protein
CmaCh12G011580	2002.75	1.06347	0.168262	6.3203	2.61e-10	3.18e-08	CmaCh12G011580	18.7652	23.2741	17.8616	7.64944	10.4167	10.5993	CmaCh12G011580	3025	1358.33	CmaCh12G011580	Methyltransferase-related family protein
CmaCh07G011650	152.638	-1.30243	0.308756	-4.21832	2.46e-05	0.000691988	CmaCh07G011650	2.51462	1.65354	1.31396	5.25784	5.06123	3.23323	CmaCh07G011650	72.6667	165.333	CmaCh07G011650	Methyltransferase-like protein
CmaCh07G004910	25.2462	-1.46178	0.498238	-2.93389	0.00334743	0.0321146	CmaCh07G004910	0.467435	0.707595	0.798502	1.95472	2.73399	0.801352	CmaCh07G004910	12.3333	30.6667	CmaCh07G004910	Methyltransferase family protein, putative
CmaCh15G014320	3344.78	-1.57793	0.469359	-3.36189	0.000774117	0.0109993	CmaCh15G014320	8.25996	7.00334	5.23773	20.5532	35.1241	5.53538	CmaCh15G014320	1326.33	3445.33	CmaCh15G014320	Methylenetetrahydrofolate reductase
CmaCh04G028040	109.088	-1.38623	0.265198	-5.22718	1.72e-07	1.01e-05	CmaCh04G028040	0.474128	0.515639	0.485962	1.52444	1.40096	0.940311	CmaCh04G028040	53.6667	130.333	CmaCh04G028040	Methyl esterase 11
CmaCh07G007260	50.6945	-3.58095	0.784017	-4.56743	4.94e-06	0.000188966	CmaCh07G007260	0.196634	0.147195	0.17275	4.317	1.62656	0.243797	CmaCh07G007260	6	66.6667	CmaCh07G007260	methyl esterase 1
CmaCh16G007550	240.924	-1.40989	0.512184	-2.7527	0.00591059	0.0484483	CmaCh16G007550	0.483871	0.387098	0.435373	1.19708	2.01241	0.267143	CmaCh16G007550	115.333	266.333	CmaCh16G007550	Methionine S-methyltransferase
CmaCh15G010160	8.5311	-2.77922	0.914641	-3.03859	0.00237688	0.0249833	CmaCh15G010160	0.0704893	0.0184683	0.0180621	0.331619	0.347866	0.0679748	CmaCh15G010160	2	12.3333	CmaCh15G010160	metalloendopeptidases;zinc ion binding;DNA binding
CmaCh18G001010	52.4591	2.04564	0.506776	4.03657	5.42e-05	0.00132466	CmaCh18G001010	0.592529	0.566182	0.509075	0.154865	0.20641	0.050417	CmaCh18G001010	62.3333	13.6667	CmaCh18G001010	Metal transporter protein
CmaCh18G009400	6585.52	-1.98361	0.538557	-3.6832	0.000230325	0.00432021	CmaCh18G009400	58.348	70.1414	33.9766	358.21	226.671	57.6492	CmaCh18G009400	2431	8818	CmaCh18G009400	Metal ion binding protein
CmaCh11G012580	2573.63	1.26342	0.354733	3.56161	0.00036859	0.00620669	CmaCh11G012580	76.597	78.0851	74.6693	35.7434	12.6974	47.0465	CmaCh11G012580	3288.33	1360	CmaCh11G012580	Membrane transporter D1
CmaCh11G006320	102.645	-1.61442	0.354177	-4.55823	5.16e-06	0.000196241	CmaCh11G006320	1.21588	0.776493	1.42147	4.17093	3.75024	2.54653	CmaCh11G006320	58.6667	166.333	CmaCh11G006320	Membrane transporter D1
CmaCh18G003420	1017.85	-1.72479	0.269601	-6.39759	1.58e-10	2.01e-08	CmaCh18G003420	7.71285	5.42284	5.42033	22.5572	25.2255	13.5887	CmaCh18G003420	372.333	1123.33	CmaCh18G003420	Membrane transporter D1
CmaCh01G011800	108.264	2.00265	0.517656	3.86869	0.000109423	0.0023602	CmaCh01G011800	12.9252	7.1586	10.4389	0.769707	3.8756	2.99769	CmaCh01G011800	244	55.3333	CmaCh01G011800	Membrane lipoprotein lipid attachment site-like protein, putative
CmaCh02G015340	1919.28	-1.34643	0.420481	-3.20213	0.00136416	0.0166182	CmaCh02G015340	17.4651	19.5156	17.7528	28.7487	31.6222	78.7728	CmaCh02G015340	615.667	1535.67	CmaCh02G015340	Membrane channel protein
CmaCh12G002260	29.2387	2.2725	0.471161	4.8232	1.41e-06	6.26e-05	CmaCh12G002260	1.4001	0.596096	0.739945	0.274451	0.115159	0.16877	CmaCh12G002260	41	8	CmaCh12G002260	MATE efflux family protein
CmaCh05G005170	396.442	-2.33538	0.341395	-6.8407	7.88e-12	1.34e-09	CmaCh05G005170	1.22327	0.788107	1.24352	4.65423	8.66931	3.13279	CmaCh05G005170	106	475	CmaCh05G005170	MATE efflux family protein
CmaCh07G000720	41.3009	-2.7396	0.920715	-2.97552	0.00292493	0.0291529	CmaCh07G000720	0.334601	0.127514	0.0311775	0.715519	2.52193	0.073333	CmaCh07G000720	10.6667	58.6667	CmaCh07G000720	Major facilitator superfamily domain, general substrate transporter
CmaCh13G005620	197.106	1.00311	0.295758	3.39166	0.000694704	0.010082	CmaCh13G005620	1.98782	1.67154	2.22265	0.574988	0.858209	1.49262	CmaCh13G005620	244	116.667	CmaCh13G005620	Magnesium transporter CorA-like family protein
CmaCh18G000200	32.4271	2.39537	0.836487	2.86361	0.00418844	0.0377185	CmaCh18G000200	0.141053	0.462755	0.528008	0.051292	0	0.159678	CmaCh18G000200	59.6667	11.6667	CmaCh18G000200	MADS-box transcription factor 3
CmaCh11G008350	13.0525	1.73603	0.613667	2.82895	0.00467006	0.0408958	CmaCh11G008350	0.234969	0.236777	0.157468	0.0472402	0.0118931	0.122009	CmaCh11G008350	22.6667	6.66667	CmaCh11G008350	Lysine-specific demethylase 8
CmaCh04G004690	199.654	-1.28137	0.240957	-5.31785	1.05e-07	6.59e-06	CmaCh04G004690	7.64394	7.03394	8.40799	23.7142	17.1747	15.222	CmaCh04G004690	121	276.333	CmaCh04G004690	LYR motif-containing protein
CmaCh01G003960	711.725	-1.3433	0.372151	-3.60956	0.000306721	0.00537114	CmaCh01G003960	6.97753	5.45636	4.22528	14.3499	21.1177	6.83169	CmaCh01G003960	356	804.667	CmaCh01G003960	LuxR family transcriptional regulator, putative
CmaCh14G007950	289.806	-1.68604	0.384125	-4.38932	1.14e-05	0.000369322	CmaCh14G007950	2.71157	1.90907	1.31124	6.78903	9.44266	2.88304	CmaCh14G007950	139.333	399.333	CmaCh14G007950	LuxR family transcriptional regulator, putative
CmaCh14G000040	274.464	-1.70674	0.475309	-3.5908	0.000329668	0.00569648	CmaCh14G000040	5.08818	6.9945	2.81078	29.8442	6.56564	12.1711	CmaCh14G000040	146.333	465.667	CmaCh14G000040	LURP-one-related 8, putative
CmaCh02G016040	353.043	-3.31558	0.677702	-4.89238	9.96e-07	4.65e-05	CmaCh02G016040	1.3861	0.786846	0.458766	9.9022	15.163	1.15565	CmaCh02G016040	59.6667	512.333	CmaCh02G016040	lsd one like 1
CmaCh18G000090	101.539	-1.20759	0.403418	-2.9934	0.00275892	0.0279758	CmaCh18G000090	0.466596	0.366746	0.502153	0.886176	1.71932	0.494947	CmaCh18G000090	56	114.333	CmaCh18G000090	Longifolia protein
CmaCh18G006860	56.0417	-1.06812	0.277087	-3.85483	0.00011581	0.00247594	CmaCh18G006860	0.84108	0.542434	0.679711	1.25132	1.89445	1.21662	CmaCh18G006860	41.6667	80.3333	CmaCh18G006860	Long-chain-fatty-acid--CoA ligase
CmaCh01G002740	526.094	1.30179	0.163404	7.96673	1.63e-15	5.76e-13	CmaCh01G002740	5.33948	6.99858	6.13247	2.46227	2.82997	2.21478	CmaCh01G002740	820.333	310	CmaCh01G002740	Long-chain-fatty-acid CoA ligase, putative
CmaCh10G002350	34.4247	-1.11821	0.371661	-3.00868	0.00262385	0.0270209	CmaCh10G002350	0.78813	0.92508	0.840112	1.64791	1.20313	2.64486	CmaCh10G002350	26.3333	55.3333	CmaCh10G002350	LOB domain-containing protein 41
CmaCh08G011470	39.3678	1.24043	0.337523	3.67512	0.000237742	0.00442147	CmaCh08G011470	0.683445	0.551709	0.596374	0.212422	0.401092	0.178126	CmaCh08G011470	64.6667	25	CmaCh08G011470	Lipoxygenase
CmaCh08G008020	1088.1	1.03378	0.317765	3.25327	0.00114083	0.0146301	CmaCh08G008020	19.8846	12.7087	21.9901	8.70929	8.54447	9.40504	CmaCh08G008020	1929.67	887	CmaCh08G008020	Lipoxygenase
CmaCh20G000600	1545.47	-1.45435	0.320615	-4.53614	5.73e-06	0.000215341	CmaCh20G000600	15.0069	10.8713	14.5543	51.2307	41.9135	17.6721	CmaCh20G000600	1013.67	2540	CmaCh20G000600	Lipoxygenase
CmaCh11G002880	2836.42	2.62507	0.266434	9.85261	6.68e-23	7.62e-20	CmaCh11G002880	236.375	229.627	187.199	35.6362	43.4873	26.9858	CmaCh11G002880	1429	213	CmaCh11G002880	Lipid transfer protein
CmaCh18G006900	108.255	2.46432	0.799747	3.08137	0.00206051	0.022522	CmaCh18G006900	12.7783	9.58386	6.10926	0.426809	4.62047	0.157476	CmaCh18G006900	227.667	33.3333	CmaCh18G006900	Lipid transfer protein
CmaCh14G011750	1858.17	1.71386	0.348113	4.92328	8.51e-07	4.05e-05	CmaCh14G011750	409.34	513.072	400.638	132.43	80.3145	190.336	CmaCh14G011750	2888.33	862.333	CmaCh14G011750	Lipid transfer protein
CmaCh04G018410	2935.97	1.11438	0.161206	6.91279	4.75e-12	8.64e-10	CmaCh04G018410	141.95	125.685	109.589	56.704	67.1156	50.4878	CmaCh04G018410	4895.67	2092	CmaCh04G018410	Lipid transfer protein
CmaCh14G011740	280.217	-1.28619	0.421067	-3.05461	0.00225356	0.024046	CmaCh14G011740	5.96978	19.933	11.6684	39.769	36.9062	14.9945	CmaCh14G011740	87.3333	196	CmaCh14G011740	Lipid transfer protein
CmaCh18G000500	601.024	-1.93478	0.518753	-3.72968	0.000191724	0.00375185	CmaCh18G000500	21.8958	20.619	18.5393	73.8153	113.381	46.3607	CmaCh18G000500	125.333	430.333	CmaCh18G000500	Lipid transfer protein
CmaCh14G015070	503.952	-6.1469	1.10509	-5.56233	2.66e-08	1.97e-06	CmaCh14G015070	4.33156	1.8158	0.443967	186.572	275.708	5.15169	CmaCh14G015070	15	908	CmaCh14G015070	Lipid transfer protein
CmaCh07G005350	2381.44	1.69428	0.594113	2.85178	0.00434755	0.0387762	CmaCh07G005350	204.174	317.193	188.216	36.518	45.9686	136.747	CmaCh07G005350	4638.67	1422	CmaCh07G005350	Lipase/lipooxygenase, PLAT/LH2 family protein
CmaCh07G007030	70.8359	2.0715	0.470259	4.40503	1.06e-05	0.000349418	CmaCh07G007030	0.94585	1.03631	1.80671	0.134842	0.565793	0.228028	CmaCh07G007030	57.3333	12.3333	CmaCh07G007030	Lipase
CmaCh03G007020	178.197	-1.38669	0.423059	-3.27777	0.00104632	0.0137396	CmaCh03G007020	1.34726	0.905768	1.01612	2.60439	4.86739	1.10309	CmaCh03G007020	84	192.333	CmaCh03G007020	Leucine-rich repeat receptor-like serine/threonine-protein kinase
CmaCh02G012330	2525.93	-2.29435	0.676281	-3.3926	0.000692325	0.0100592	CmaCh02G012330	15.475	8.95165	4.28582	34.5238	100.65	5.72104	CmaCh02G012330	263	1076.67	CmaCh02G012330	Leucine-rich repeat receptor-like protein kinase family protein, putative
CmaCh17G011480	229.053	-1.05215	0.303784	-3.4635	0.000533204	0.00820291	CmaCh17G011480	0.4959	0.559344	0.33598	0.940222	1.34946	0.603842	CmaCh17G011480	107.667	202.333	CmaCh17G011480	Leucine-rich repeat receptor-like protein kinase family protein
CmaCh04G004780	1902.28	-1.76138	0.427524	-4.11995	3.79e-05	0.000983249	CmaCh04G004780	27.5468	19.4815	14.3262	103.698	77.6389	26.6839	CmaCh04G004780	1129.67	3492.67	CmaCh04G004780	Leucine-rich repeat receptor-like protein kinase family protein
CmaCh15G014010	108.709	-1.95992	0.435692	-4.49841	6.85e-06	0.000248401	CmaCh15G014010	0.680189	0.631836	0.903145	4.25047	3.27537	1.10315	CmaCh15G014010	46.6667	166	CmaCh15G014010	Leucine-rich repeat receptor-like protein kinase family protein
CmaCh19G005880	821.469	-3.93852	0.851315	-4.6264	3.72e-06	0.00014923	CmaCh19G005880	3.24267	1.19571	0.594965	24.4209	49.4436	3.33932	CmaCh19G005880	82.6667	1072.33	CmaCh19G005880	Leucine-rich repeat receptor-like protein kinase family protein
CmaCh12G011680	38.8313	1.03803	0.358195	2.89796	0.00375604	0.0348028	CmaCh12G011680	0.485016	0.781998	0.497121	0.325039	0.39279	0.155905	CmaCh12G011680	46	20.6667	CmaCh12G011680	Leucine-rich receptor-like protein kinase family protein
CmaCh16G004430	1065.93	-2.27894	0.534516	-4.26356	2.01e-05	0.000583975	CmaCh16G004430	17.8591	7.37625	14.1921	46.3504	82.3242	62.7033	CmaCh16G004430	392.667	1742.33	CmaCh16G004430	lectin protein kinase family protein
CmaCh07G006670	49.8587	2.53232	0.917959	2.75865	0.00580412	0.0478254	CmaCh07G006670	25.6685	17.3173	20.8829	0	1.05562	9.90116	CmaCh07G006670	130	23	CmaCh07G006670	Late embryogenesis abundant protein group 8 protein, putative
CmaCh14G015560	57.8632	6.34033	0.911483	6.95605	3.5e-12	6.41e-10	CmaCh14G015560	10.1384	1.70274	2.13158	0.0679436	0	0.0940071	CmaCh14G015560	142	1.66667	CmaCh14G015560	Late embryogenesis abundant protein D-29
CmaCh17G010820	15264.3	1.75214	0.610018	2.87227	0.00407531	0.0369783	CmaCh17G010820	1702.25	1791.67	1780.81	250.622	99.2348	1215.93	CmaCh17G010820	27064.7	8283.67	CmaCh17G010820	Late embryogenesis abundant protein 3L-1
CmaCh15G000020	42.6597	3.13956	0.655484	4.78968	1.67e-06	7.24e-05	CmaCh15G000020	4.56817	0.613777	1.41666	0.19593	0.184977	0.361454	CmaCh15G000020	93	10	CmaCh15G000020	Late embryogenesis abundant protein (LEA) family protein
CmaCh03G003420	28.4341	2.7903	0.512154	5.44817	5.09e-08	3.53e-06	CmaCh03G003420	3.51842	2.54015	1.84318	0.0817409	0.720263	0.37699	CmaCh03G003420	66	8.66667	CmaCh03G003420	Late embryogenesis abundant protein
CmaCh19G009440	12.3335	1.75874	0.6362	2.76444	0.00570202	0.0472321	CmaCh19G009440	0.628775	1.17148	1.57537	0.146079	0.459707	0.404231	CmaCh19G009440	15.6667	4.33333	CmaCh19G009440	Late embryogenesis abundant protein
CmaCh05G001770	101.019	-1.81056	0.65167	-2.77834	0.00546371	0.0457106	CmaCh05G001770	0.955682	0.541383	0.264739	0.99912	4.62284	0.597789	CmaCh05G001770	22.3333	65.6667	CmaCh05G001770	Late embryogenesis abundant protein
CmaCh06G005140	11.3902	-2.26381	0.818698	-2.76513	0.00569002	0.0471639	CmaCh06G005140	0.529855	0.347056	0.0678849	1.3156	2.96349	0.319346	CmaCh06G005140	4.66667	19.3333	CmaCh06G005140	Late embryogenesis abundant (LEA) hydroxyproline-rich glycoprotein family, putative
CmaCh09G009290	55.5156	-1.17228	0.382343	-3.06605	0.00216907	0.0233029	CmaCh09G009290	1.22117	2.03261	2.42967	4.43082	2.36334	5.88805	CmaCh09G009290	25.6667	56.3333	CmaCh09G009290	Late embryogenesis abundant (LEA) hydroxyproline-rich glycoprotein family
CmaCh11G018710	3.67817	-4.84849	1.73249	-2.79858	0.00513286	0.0437146	CmaCh11G018710	0.0611803	0	0	0.511688	1.44925	0	CmaCh11G018710	0.333333	8.66667	CmaCh11G018710	Late embryogenesis abundant (LEA) hydroxyproline-rich glycoprotein family
CmaCh11G008160	1044.34	1.25401	0.325083	3.85752	0.000114546	0.00245384	CmaCh11G008160	9.51779	9.4997	9.68897	3.19496	6.578	2.29769	CmaCh11G008160	721.667	268.667	CmaCh11G008160	L-ascorbate oxidase
CmaCh10G009690	122.47	-2.57115	0.4373	-5.87961	4.11e-09	3.71e-07	CmaCh10G009690	0.337305	0.373136	0.374534	3.39903	2.08385	0.966784	CmaCh10G009690	37.6667	207.667	CmaCh10G009690	L-ascorbate oxidase
CmaCh05G003350	325.873	-3.70496	1.06493	-3.47907	0.000503153	0.00787082	CmaCh05G003350	0.176533	0.0292117	0.0476155	0.174843	2.97123	0.170236	CmaCh05G003350	9	93.3333	CmaCh05G003350	L-ascorbate oxidase
CmaCh15G001460	14.5413	3.59205	1.15056	3.12199	0.00179633	0.0202244	CmaCh15G001460	0.582247	0.66567	0.470189	0	0	0.136116	CmaCh15G001460	31.6667	2.66667	CmaCh15G001460	Laccase
CmaCh16G003690	78.7794	-1.03844	0.322775	-3.21722	0.00129441	0.0159777	CmaCh16G003690	0.474783	0.474431	0.430047	1.40828	0.828246	0.596265	CmaCh16G003690	40.6667	78.3333	CmaCh16G003690	Kinetochore protein ndc80, putative
CmaCh19G006890	180.512	-2.47521	0.458286	-5.40102	6.63e-08	4.4e-06	CmaCh19G006890	1.10062	0.743339	0.877405	4.65374	8.594	1.93404	CmaCh19G006890	36.3333	177	CmaCh19G006890	Kinesin-like protein
CmaCh17G002380	307.354	-1.60668	0.234378	-6.85509	7.13e-12	1.25e-09	CmaCh17G002380	2.38927	1.91314	2.31133	7.36732	7.54279	5.25529	CmaCh17G002380	160.667	452.667	CmaCh17G002380	Kinase, putative
CmaCh19G000260	164.891	1.06435	0.218689	4.86696	1.13e-06	5.16e-05	CmaCh19G000260	2.84959	2.57379	2.277	1.46016	0.999199	1.21126	CmaCh19G000260	267.667	121.333	CmaCh19G000260	Kinase interacting (KIP1-like) family protein, putative
CmaCh04G028490	251.09	1.65334	0.212392	7.78436	7.01e-15	2.26e-12	CmaCh04G028490	11.0831	13.1742	8.41174	4.01779	3.45872	2.917	CmaCh04G028490	428.333	127.667	CmaCh04G028490	Kinase interacting (KIP1-like) family protein
CmaCh01G006780	694.224	1.11848	0.25222	4.43455	9.23e-06	0.000317462	CmaCh01G006780	8.89407	6.51895	11.2295	4.03119	3.03019	5.19646	CmaCh01G006780	1264.33	560	CmaCh01G006780	Kinase family protein
CmaCh20G002820	3238.61	1.02736	0.295901	3.47197	0.000516656	0.00801216	CmaCh20G002820	34.724	33.0372	36.9416	13.6559	11.6306	26.0654	CmaCh20G002820	4294	2054	CmaCh20G002820	Kinase family protein
CmaCh07G005780	75.9733	-1.66335	0.299964	-5.54516	2.94e-08	2.16e-06	CmaCh07G005780	0.576287	0.406743	0.409853	1.56153	1.84182	1.03207	CmaCh07G005780	38.6667	112.333	CmaCh07G005780	Kinase family protein
CmaCh06G005940	105.537	-1.45138	0.298186	-4.86737	1.13e-06	5.16e-05	CmaCh06G005940	2.23913	1.86111	1.26622	6.57875	3.55638	4.50466	CmaCh06G005940	45.3333	118	CmaCh06G005940	Kelch repeat-containing F-box family protein
CmaCh08G008110	510.235	1.56292	0.379096	4.12275	3.74e-05	0.000977057	CmaCh08G008110	10.2903	9.61626	19.5711	3.72839	3.76439	5.85718	CmaCh08G008110	692	224.333	CmaCh08G008110	Jasmonate-zim-domain protein 1, putative
CmaCh10G007810	941.452	2.24641	0.672687	3.33946	0.000839426	0.0116697	CmaCh10G007810	27.3605	19.6207	97.9942	8.09913	8.9005	13.548	CmaCh10G007810	1536.33	309.667	CmaCh10G007810	Jasmonate-zim-domain protein 1
CmaCh01G000110	113.088	1.1107	0.35829	3.09999	0.00193524	0.0214612	CmaCh01G000110	3.84711	3.19557	5.46196	1.31087	1.80012	2.66562	CmaCh01G000110	143	63	CmaCh01G000110	Jasmonate ZIM-domain protein 3
CmaCh12G004400	1136.44	1.03956	0.345786	3.00638	0.0026438	0.0271707	CmaCh12G004400	2.5693	3.16585	1.90989	1.13693	1.90821	0.686874	CmaCh12G004400	390.667	170.333	CmaCh12G004400	Jacalin lectin family protein
CmaCh04G022730	1476.12	-1.24632	0.262655	-4.7451	2.08e-06	8.82e-05	CmaCh04G022730	8.52396	7.58022	9.76897	27.9498	14.772	18.6471	CmaCh04G022730	920.667	2086	CmaCh04G022730	Isocitrate dehydrogenase [NADP]
CmaCh11G003370	272.95	-1.65733	0.424834	-3.90112	9.57e-05	0.00210875	CmaCh11G003370	0.41806	0.471597	0.490982	1.42045	2.44138	0.498334	CmaCh11G003370	154.667	428.333	CmaCh11G003370	Isoamylase, starch debranching enzyme
CmaCh16G001680	476.713	2.97096	0.60654	4.89821	9.67e-07	4.53e-05	CmaCh16G001680	7.36009	6.87906	7.20239	0.314239	0.288653	2.12299	CmaCh16G001680	859.667	111.667	CmaCh16G001680	Integrin-linked kinase-associated serine/threonine phosphatase 2C
CmaCh01G000550	519.93	2.1489	0.318047	6.75655	1.41e-11	2.27e-09	CmaCh01G000550	12.773	8.31475	9.72368	1.83538	1.46619	3.62467	CmaCh01G000550	894.333	196.333	CmaCh01G000550	Integrin-linked kinase-associated serine/threonine phosphatase 2C
CmaCh11G019130	254.02	1.74875	0.407592	4.29044	1.78e-05	0.000531304	CmaCh11G019130	14.2408	9.43588	12.9303	2.93985	2.58027	5.34881	CmaCh11G019130	463.333	133.333	CmaCh11G019130	Integrin-linked kinase-associated serine/threonine phosphatase 2C
CmaCh10G006650	815.257	1.37494	0.500961	2.74461	0.00605833	0.0492733	CmaCh10G006650	21.54	17.3863	17.2456	3.01583	3.44179	15.1863	CmaCh10G006650	1632	631	CmaCh10G006650	Integrin-linked kinase-associated serine/threonine phosphatase 2C
CmaCh10G007470	473.454	1.06334	0.254878	4.17197	3.02e-05	0.000818749	CmaCh10G007470	9.0565	7.98896	8.26886	3.38065	2.91014	5.79729	CmaCh10G007470	742.333	343.667	CmaCh10G007470	Integral membrane protein
CmaCh18G005960	58.2328	1.095	0.303765	3.60474	0.00031246	0.00545166	CmaCh18G005960	0.543422	0.828375	0.587365	0.351202	0.299061	0.266782	CmaCh18G005960	64.3333	28.3333	CmaCh18G005960	Inositol-phosphate phosphatase
CmaCh03G007960	321.609	3.4459	0.288364	11.9498	6.51e-33	8.17e-29	CmaCh03G007960	4.05186	4.03633	4.09046	0.218633	0.45869	0.44535	CmaCh03G007960	455	39	CmaCh03G007960	Inositol-3-phosphate synthase
CmaCh12G002320	1252.94	1.39134	0.161458	8.6173	6.85e-18	3.37e-15	CmaCh12G002320	20.054	18.4744	18.943	6.77247	7.31908	7.81518	CmaCh12G002320	2083.67	747.333	CmaCh12G002320	Inositol 1,3,4 tris phosphate 5/6 kinase 2
CmaCh07G004780	2154.56	-1.34732	0.423734	-3.17963	0.00147464	0.0175969	CmaCh07G004780	18.2012	16.9781	11.432	47.0171	59.0472	12.5556	CmaCh07G004780	1017	2296.33	CmaCh07G004780	Inorganic pyrophosphatase, putative
CmaCh13G000790	1272.02	1.02182	0.14107	7.24332	4.38e-13	1.05e-10	CmaCh13G000790	12.9978	16.1172	14.031	5.97275	7.93212	7.35834	CmaCh13G000790	1784.33	821.667	CmaCh13G000790	Inner membrane transport protein yjjL, putative
CmaCh14G007620	337.104	-1.34603	0.40949	-3.2871	0.00101226	0.0134328	CmaCh14G007620	3.28006	1.81071	2.69784	7.21108	10.0365	2.5773	CmaCh14G007620	188.667	424.667	CmaCh14G007620	Inducer of CBF expression 2
CmaCh15G008240	220.501	-1.17078	0.225809	-5.18481	2.16e-07	1.24e-05	CmaCh15G008240	2.46394	3.0596	1.86755	6.84029	5.09545	4.69219	CmaCh15G008240	116	246	CmaCh15G008240	indole-3-butyric acid response 1
CmaCh13G000980	640.808	-1.52844	0.15392	-9.9301	3.08e-23	4.07e-20	CmaCh13G000980	5.75065	5.35707	4.69097	14.7116	17.326	13.5844	CmaCh13G000980	346.333	927	CmaCh13G000980	IMP dehydrogenase/GMP reductase, putative
CmaCh04G003010	94.1567	1.87137	0.509419	3.67354	0.000239214	0.00444226	CmaCh04G003010	2.98144	3.20076	10.211	1.24171	1.43546	1.79985	CmaCh04G003010	220	57	CmaCh04G003010	IAA-amino acid hydrolase ILR1, putative
CmaCh03G011350	92.5881	3.62277	1.30965	2.76621	0.00567126	0.0470706	CmaCh03G011350	0.551905	0.223896	4.99988	0.093063	0.187435	0.188851	CmaCh03G011350	105.667	8	CmaCh03G011350	IAA-amino acid hydrolase (ILR1)
CmaCh11G001630	933.948	-1.08673	0.231467	-4.69497	2.67e-06	0.000111025	CmaCh11G001630	15.0635	15.3982	13.6966	37.2166	19.422	37.0826	CmaCh11G001630	659.333	1358	CmaCh11G001630	Hypersensitive-induced response protein
CmaCh16G010250	434.019	-1.16741	0.185591	-6.29022	3.17e-10	3.81e-08	CmaCh16G010250	2.65869	2.31714	2.3692	5.72145	6.46867	4.33476	CmaCh16G010250	262	543	CmaCh16G010250	Hydroxymethylglutaryl-CoA synthase
CmaCh03G002400	1082.14	1.75127	0.262203	6.67905	2.4e-11	3.7e-09	CmaCh03G002400	42.2456	45.0068	39.609	14.349	7.28456	15.9938	CmaCh03G002400	2006	580.667	CmaCh03G002400	Hydroxycinnamoyl CoA shikimate/quinate hydroxycinnamoyl transferase
CmaCh02G007460	2363.85	1.16686	0.368929	3.16284	0.00156236	0.0183557	CmaCh02G007460	34.0578	34.7439	33.9162	11.2005	7.66279	26.8684	CmaCh02G007460	3766.67	1667.33	CmaCh02G007460	Hydrolase, acting on ester bonds, putative
CmaCh12G000470	22.5384	-3.60115	0.803104	-4.48404	7.32e-06	0.000262322	CmaCh12G000470	0.164698	0.143837	0.0844044	3.55847	0.433488	0.767645	CmaCh12G000470	4.66667	55	CmaCh12G000470	HXXXD-type acyl-transferase family protein, putative
CmaCh12G004460	62.6099	1.34917	0.423779	3.18367	0.00145419	0.017444	CmaCh12G004460	0.771485	0.320039	0.724844	0.168031	0.232668	0.309985	CmaCh12G004460	37	13.6667	CmaCh12G004460	HXXXD-type acyl-transferase family protein
CmaCh03G013100	129.542	1.0956	0.30275	3.61884	0.000295932	0.00523237	CmaCh03G013100	6.1805	6.03991	5.42597	1.90843	3.19166	3.16862	CmaCh03G013100	220.333	96.3333	CmaCh03G013100	HXXXD-type acyl-transferase family protein
CmaCh03G003650	342.501	1.07522	0.286969	3.7468	0.000179104	0.00356321	CmaCh03G003650	11.5632	11.5351	12.3588	3.5232	6.55074	6.76795	CmaCh03G003650	373.333	165.667	CmaCh03G003650	HXXXD-type acyl-transferase family protein
CmaCh10G000490	1065.86	1.44151	0.159891	9.01559	1.96e-19	1.26e-16	CmaCh10G000490	30.4363	31.7875	30.551	10.5262	9.4408	14.119	CmaCh10G000490	1439.33	506.667	CmaCh10G000490	HVA22-like protein
CmaCh20G002520	59.3374	1.24466	0.445919	2.79123	0.00525078	0.0444176	CmaCh20G002520	1.27399	1.06127	0.837042	0.58057	0.55886	0.220508	CmaCh20G002520	31.6667	12.3333	CmaCh20G002520	HVA22-like protein
CmaCh15G005360	182.339	1.15705	0.268193	4.31423	1.6e-05	0.000487996	CmaCh15G005360	18.4982	16.3157	14.6615	5.64554	7.03096	9.47315	CmaCh15G005360	280.667	119.333	CmaCh15G005360	HSP20-like chaperones superfamily protein
CmaCh14G021320	339.927	2.28473	0.491727	4.64635	3.38e-06	0.000136596	CmaCh14G021320	10.2783	10.4297	7.35765	1.83355	0.322055	3.53987	CmaCh14G021320	224	46.3333	CmaCh14G021320	Homeodomain 20 transcription factor
CmaCh06G007980	295.316	1.19	0.301034	3.95306	7.72e-05	0.00176753	CmaCh06G007980	5.96978	6.48915	4.04124	3.01896	2.48478	1.74044	CmaCh06G007980	193.333	79	CmaCh06G007980	Homeobox-leucine zipper family protein
CmaCh03G005270	8.27588	-4.47501	1.29668	-3.45112	0.000558264	0.00851022	CmaCh03G005270	0	0.012666	0.024775	0.164257	0.636202	0.0349641	CmaCh03G005270	1	18.6667	CmaCh03G005270	Homeobox leucine zipper protein
CmaCh15G008010	37.2761	-3.93804	0.94045	-4.1874	2.82e-05	0.000776796	CmaCh15G008010	0.164386	0.0861385	0.0421221	1.76154	2.70416	0.0396305	CmaCh15G008010	4.66667	61.3333	CmaCh15G008010	HMG-box (high mobility group) DNA-binding family protein
CmaCh18G010230	26.2826	-2.10458	0.605553	-3.47547	0.000509968	0.00794279	CmaCh18G010230	0.00941645	0.0542766	0.0337801	0.1772	0.198274	0.0454027	CmaCh18G010230	6.66667	26	CmaCh18G010230	Histone-lysine N-methyltransferase ATX1, putative isoform 2
CmaCh17G013780	2045.95	-1.32895	0.293424	-4.5291	5.92e-06	0.00022066	CmaCh17G013780	6.27301	6.31786	6.5004	23.4759	13.6003	10.8835	CmaCh17G013780	1169	2763.67	CmaCh17G013780	Histone-lysine N-methyltransferase
CmaCh01G012750	28.1552	-2.53393	0.754351	-3.35909	0.000782002	0.0110488	CmaCh01G012750	0.196506	0.323619	0.172638	1.96634	1.81023	0.243639	CmaCh01G012750	8	41.6667	CmaCh01G012750	Histone-lysine N-methyltransferase
CmaCh08G005460	214.776	-2.28491	0.732939	-3.11745	0.0018242	0.0204739	CmaCh08G005460	7.37736	9.83005	6.69731	61.0403	53.2589	2.23589	CmaCh08G005460	73.6667	320	CmaCh08G005460	Histone superfamily protein
CmaCh17G005860	300.007	-2.52259	0.693333	-3.63835	0.00027439	0.00495977	CmaCh17G005860	11.066	10.4928	8.6417	86.8227	81.6914	5.08157	CmaCh17G005860	93.3333	475.667	CmaCh17G005860	Histone superfamily protein
CmaCh20G000660	262.082	-2.82142	0.924569	-3.0516	0.00227623	0.0242418	CmaCh20G000660	10.9606	6.627	4.96898	62.5829	94.59	2.33752	CmaCh20G000660	70	424.333	CmaCh20G000660	Histone superfamily protein
CmaCh02G008160	166.113	-1.97132	0.632554	-3.11644	0.00183047	0.0205168	CmaCh02G008160	1.93401	2.21988	1.6047	10.1417	11.5139	0.947311	CmaCh02G008160	61	211	CmaCh02G008160	Histone H4
CmaCh08G005450	14.1628	-3.17227	1.03101	-3.07685	0.00209204	0.0227676	CmaCh08G005450	0.210782	0.55225	0.216042	4.29706	4.43824	0.101631	CmaCh08G005450	3	24	CmaCh08G005450	Histone H3.2
CmaCh17G009390	31.2586	-4.338	0.981789	-4.41846	9.94e-06	0.000334551	CmaCh17G009390	0.421563	0.11045	0.540106	7.93304	13.4534	0.406526	CmaCh17G009390	3.33333	57.6667	CmaCh17G009390	Histone H3.2
CmaCh12G008130	195.311	-2.54406	0.696208	-3.65416	0.000258025	0.00471488	CmaCh12G008130	7.06567	7.51217	4.40818	51.7078	55.9256	3.15994	CmaCh12G008130	60.3333	310	CmaCh12G008130	Histone H2B
CmaCh02G008220	115.792	-3.02485	0.793794	-3.81063	0.000138616	0.00288816	CmaCh02G008220	3.51208	2.86275	1.99985	34.0653	32.7386	1.41117	CmaCh02G008220	28	201.333	CmaCh02G008220	Histone H2B
CmaCh16G008160	401.242	-1.3095	0.418996	-3.12532	0.00177612	0.020096	CmaCh16G008160	10.0991	10.6666	7.96553	30.6845	31.6687	8.90191	CmaCh16G008160	237	529.333	CmaCh16G008160	Histone H2A
CmaCh10G011090	115.094	-1.67454	0.608407	-2.75234	0.0059171	0.0484859	CmaCh10G011090	2.22948	2.54512	2.16271	11.8622	8.80204	1.49729	CmaCh10G011090	56.6667	164	CmaCh10G011090	Histone H2A
CmaCh02G017780	62.252	-2.20273	0.61818	-3.56325	0.00036629	0.00617212	CmaCh02G017780	0.434341	0.558644	0.364239	2.22913	3.63743	0.399809	CmaCh02G017780	22.3333	89.6667	CmaCh02G017780	Histone H2A
CmaCh02G008250	380.054	-2.6054	0.693187	-3.75858	0.000170879	0.00342672	CmaCh02G008250	4.69212	6.05611	5.92294	52.2036	46.6039	2.66722	CmaCh02G008250	109.667	594.667	CmaCh02G008250	Histone H2A
CmaCh19G000130	36.9816	-3.29272	0.821019	-4.01052	6.06e-05	0.00145559	CmaCh19G000130	0.190538	0.266246	0	1.92558	2.31247	0.244988	CmaCh19G000130	7	60.6667	CmaCh19G000130	Histone H2A
CmaCh03G006980	9740.47	1.27888	0.233312	5.48142	4.22e-08	2.98e-06	CmaCh03G006980	454.524	507.533	343.261	207.46	135.661	194.769	CmaCh03G006980	15379	6079.33	CmaCh03G006980	Histone H1
CmaCh05G002240	385.523	-1.29732	0.330419	-3.92627	8.63e-05	0.00194088	CmaCh05G002240	2.77742	2.92666	2.20895	6.31507	9.72698	3.43941	CmaCh05G002240	169.667	373.333	CmaCh05G002240	Histone deacetylase complex subunit SAP30
CmaCh20G005500	549.058	-1.41693	0.435213	-3.25571	0.00113108	0.0145481	CmaCh20G005500	2.34888	2.38411	2.75821	11.6692	4.88012	3.45115	CmaCh20G005500	263.667	665	CmaCh20G005500	Histone deacetylase 2a
CmaCh02G013530	32.0576	-1.69799	0.602894	-2.81639	0.0048566	0.0420611	CmaCh02G013530	0.116948	0.141417	0.110646	0.761794	0.331486	0.104101	CmaCh02G013530	13.3333	40.3333	CmaCh02G013530	Histone deacetylase 2a
CmaCh01G015220	98.5557	1.82354	0.352395	5.17472	2.28e-07	1.31e-05	CmaCh01G015220	5.85347	8.29378	6.8155	1.27286	1.47901	3.11585	CmaCh01G015220	145.333	39.6667	CmaCh01G015220	Histone deacetylase 18-like protein
CmaCh18G001960	101.207	-1.53681	0.513744	-2.99139	0.00277714	0.0281038	CmaCh18G001960	1.89727	0.977323	1.05471	6.58927	3.55479	1.27141	CmaCh18G001960	40	107	CmaCh18G001960	High-affinity nitrate transporter 3.2-like protein
CmaCh04G022010	91.6452	1.05075	0.220215	4.7715	1.83e-06	7.86e-05	CmaCh04G022010	2.23128	2.12718	2.5378	0.993278	1.34505	1.01338	CmaCh04G022010	156	70	CmaCh04G022010	high chlorophyll fluorescence 153
CmaCh05G013710	218.134	1.21607	0.27776	4.37813	1.2e-05	0.000385805	CmaCh05G013710	3.9729	3.42631	2.2057	1.48544	1.54309	1.11743	CmaCh05G013710	227	90.6667	CmaCh05G013710	Hexokinase
CmaCh02G012660	108.909	-1.42048	0.507523	-2.79885	0.00512848	0.0437146	CmaCh02G012660	0.682904	0.454404	0.644397	0.88393	0.641933	3.23	CmaCh02G012660	53.6667	144	CmaCh02G012660	Hexokinase
CmaCh09G001050	53.5843	-1.49793	0.523141	-2.86334	0.00419201	0.0377226	CmaCh09G001050	0.365379	0.402064	0.318323	0.954965	1.87528	0.264259	CmaCh09G001050	19.3333	47.6667	CmaCh09G001050	Hexokinase
CmaCh10G000500	67.8675	2.29812	0.431079	5.33108	9.76e-08	6.17e-06	CmaCh10G000500	1.51021	1.84649	1.21956	0.215298	0.572145	0.176526	CmaCh10G000500	65	12	CmaCh10G000500	Heavy metal transport/detoxification superfamily protein, putative
CmaCh03G012110	583.574	-1.39823	0.271991	-5.14072	2.74e-07	1.52e-05	CmaCh03G012110	5.8617	5.10594	5.05217	16.2554	18.2332	7.7815	CmaCh03G012110	274.333	656.333	CmaCh03G012110	Heavy metal transport/detoxification superfamily protein, putative
CmaCh04G020930	333.306	1.60715	0.316112	5.0841	3.69e-07	1.97e-05	CmaCh04G020930	5.00456	5.06498	4.01564	1.64435	1.59319	1.38806	CmaCh04G020930	481	147.667	CmaCh04G020930	Heavy metal transport/detoxification superfamily protein isoform 1
CmaCh20G004330	244.495	1.23627	0.21836	5.66158	1.5e-08	1.2e-06	CmaCh20G004330	5.67697	6.08705	4.3724	1.81824	2.76381	2.31004	CmaCh20G004330	160	63.3333	CmaCh20G004330	Heavy metal transport/detoxification superfamily protein
CmaCh17G004540	355.639	-1.55955	0.3194	-4.88275	1.05e-06	4.85e-05	CmaCh17G004540	1.95944	1.42254	1.53711	6.55749	5.35895	2.5968	CmaCh17G004540	146.667	397	CmaCh17G004540	Heavy metal transport/detoxification superfamily protein
CmaCh07G004720	23.9113	-2.23192	0.712699	-3.13165	0.00173829	0.0197839	CmaCh07G004720	0	0.447241	0.218703	1.85897	0.748817	0.480121	CmaCh07G004720	3	13.3333	CmaCh07G004720	Heavy metal transport/detoxification superfamily protein
CmaCh19G002710	173.789	-2.8668	0.670133	-4.27795	1.89e-05	0.000554525	CmaCh19G002710	3.11623	2.53101	1.597	34.8185	14.1997	3.83147	CmaCh19G002710	60.6667	411.333	CmaCh19G002710	Heavy metal transport/detoxification superfamily protein
CmaCh06G007800	104.621	4.17012	0.431853	9.65634	4.62e-22	4.64e-19	CmaCh06G007800	3.21979	2.28092	2.34575	0.0938294	0.132876	0.205553	CmaCh06G007800	228.333	12	CmaCh06G007800	Heat-shock protein, putative
CmaCh16G011420	2353.09	3.20442	0.451289	7.10059	1.24e-12	2.46e-10	CmaCh16G011420	144.135	99.1638	130.49	8.49228	5.94213	26.0825	CmaCh16G011420	5513	597.667	CmaCh16G011420	Heat-shock protein, putative
CmaCh00G007580	21.9664	2.9671	0.566618	5.23651	1.64e-07	9.71e-06	CmaCh00G007580	2.18945	2.04649	1.33433	0.185592	0.311495	0.228254	CmaCh00G007580	30.6667	3.66667	CmaCh00G007580	Heat stress transcription factor A-6b, putative
CmaCh19G000210	107.24	-3.03812	0.389575	-7.79856	6.26e-15	2.04e-12	CmaCh19G000210	0.503345	0.380978	0.3726	3.27428	5.15204	1.96853	CmaCh19G000210	14.6667	108.333	CmaCh19G000210	Heat stress transcription factor A-6b
CmaCh12G006420	122.719	1.20433	0.375394	3.20818	0.00133579	0.01632	CmaCh12G006420	5.64111	5.45946	5.16241	1.35402	1.4393	4.21868	CmaCh12G006420	184	78.3333	CmaCh12G006420	Heat stress transcription factor A-2
CmaCh13G005810	315.393	1.0185	0.149186	6.82707	8.67e-12	1.44e-09	CmaCh13G005810	10.437	10.5174	8.71868	5.39576	4.65387	4.58996	CmaCh13G005810	505.333	234.667	CmaCh13G005810	Heat shock transcription factor family protein
CmaCh16G000980	2242.63	4.15766	0.453728	9.16334	5.03e-20	3.85e-17	CmaCh16G000980	91.6283	48.2634	76.594	2.02139	2.70974	7.38551	CmaCh16G000980	5639.33	309.333	CmaCh16G000980	Heat shock protein, putative
CmaCh04G018080	2333.32	2.84393	0.375398	7.57577	3.57e-14	1.01e-11	CmaCh04G018080	227.924	215.438	192.501	20.5478	17.5951	50.3524	CmaCh04G018080	4910.33	673.667	CmaCh04G018080	Heat shock protein, putative
CmaCh14G017010	743.623	2.59238	0.393708	6.58453	4.56e-11	6.7e-09	CmaCh14G017010	19.0909	16.6727	17.2986	1.99264	1.57782	5.20278	CmaCh14G017010	1125	184.333	CmaCh14G017010	Heat shock 70 kDa protein 8
CmaCh04G026380	5255.26	3.93991	0.364451	10.8105	3.07e-27	9.63e-24	CmaCh04G026380	191.094	135.761	163.332	8.02915	5.93559	17.9497	CmaCh04G026380	11458	735.333	CmaCh04G026380	Heat shock 70 kDa protein 4
CmaCh15G003990	5798.48	2.08937	0.211914	9.85951	6.24e-23	7.53e-20	CmaCh15G003990	130.491	89.5513	114.85	27.8132	19.9552	30.8976	CmaCh15G003990	9250.67	2081.67	CmaCh15G003990	Heat shock 70 kDa protein 4
CmaCh04G026320	9473.11	1.30252	0.254288	5.12224	3.02e-07	1.64e-05	CmaCh04G026320	323.714	190.116	313.277	140.207	103.048	92.0679	CmaCh04G026320	16290.7	6186.33	CmaCh04G026320	Heat shock 70 kDa protein 4
CmaCh10G004560	221.541	3.49709	0.601443	5.8145	6.08e-09	5.28e-07	CmaCh10G004560	6.28775	4.00954	4.56925	0.243465	0.109454	0.946413	CmaCh10G004560	292	26	CmaCh10G004560	Heat shock 70 kDa protein
CmaCh16G007280	892.143	1.02356	0.271997	3.76313	0.000167801	0.00338259	CmaCh16G007280	22.6059	22.3442	13.4313	10.5943	12.0883	6.0746	CmaCh16G007280	902.333	405.333	CmaCh16G007280	HD domain class transcription factor
CmaCh04G008410	353.063	-1.30345	0.46555	-2.79981	0.00511327	0.0436217	CmaCh04G008410	3.97042	2.89944	1.88323	7.04326	12.1734	2.42354	CmaCh04G008410	135.333	292	CmaCh04G008410	HD domain class transcription factor
CmaCh04G018350	951.777	1.18732	0.140805	8.43234	3.39e-17	1.42e-14	CmaCh04G018350	44.7976	45.7769	38.4705	16.5086	18.1913	21.9278	CmaCh04G018350	1729	718.333	CmaCh04G018350	HCP-like superfamily protein with MYND-type zinc finger
CmaCh06G002920	787.815	-1.54589	0.421318	-3.66917	0.000243341	0.00450557	CmaCh06G002920	8.22034	5.62872	3.67696	19.4382	25.305	6.46425	CmaCh06G002920	279.333	724	CmaCh06G002920	Haloacid dehalogenase-like hydrolase
CmaCh02G017390	209.132	-1.19626	0.408875	-2.92574	0.00343634	0.0327592	CmaCh02G017390	1.25085	1.22632	1.16833	4.56641	2.41608	1.3716	CmaCh02G017390	117.667	252	CmaCh02G017390	H/ACA ribonucleoprotein complex subunit 3-like protein
CmaCh13G010520	68.369	-2.21838	0.629326	-3.52501	0.000423467	0.00691287	CmaCh13G010520	0.771696	0.703253	0.55023	5.54217	3.3116	0.582393	CmaCh13G010520	19.6667	83.6667	CmaCh13G010520	H/ACA ribonucleoprotein complex subunit 2-like protein
CmaCh11G005540	29.0058	-1.524	0.512465	-2.97386	0.00294077	0.0292669	CmaCh11G005540	0.0794782	0.0763524	0.0814619	0.221575	0.33993	0.127739	CmaCh11G005540	11.6667	30.3333	CmaCh11G005540	GTP-binding nuclear Ran-like protein
CmaCh02G002170	1124.95	-1.3958	0.21427	-6.51423	7.31e-11	1.02e-08	CmaCh02G002170	17.1542	16.5687	16.7556	44.3006	36.0209	52.453	CmaCh02G002170	611.333	1539	CmaCh02G002170	GRAS family transcription factor
CmaCh14G014240	1124	1.16348	0.286164	4.06578	4.79e-05	0.00119955	CmaCh14G014240	50.4544	31.8843	50.2288	19.4484	12.9868	26.7064	CmaCh14G014240	2062	891.667	CmaCh14G014240	GRAM domain protein/ABA-responsive-like protein
CmaCh14G001060	818.996	-2.13583	0.617317	-3.45985	0.00054047	0.00827405	CmaCh14G001060	11.4003	8.36891	3.83063	41.5459	57.1452	5.05602	CmaCh14G001060	286.667	1096	CmaCh14G001060	Glyoxal oxidase-related family protein
CmaCh19G008400	2384.9	1.80527	0.197023	9.16274	5.06e-20	3.85e-17	CmaCh19G008400	15.9593	14.6267	10.9494	3.17974	4.81664	3.89528	CmaCh19G008400	3960	1047.67	CmaCh19G008400	Glycoside hydrolase starch-binding domain-containing family protein
CmaCh05G011460	11.5561	3.31762	0.734903	4.51437	6.35e-06	0.000233106	CmaCh05G011460	0.56098	0.587909	0.349095	0.0837825	0	0.0579609	CmaCh05G011460	24.3333	2.33333	CmaCh05G011460	Glycoprotein membrane GPI-anchored
CmaCh15G006940	1005.61	1.04902	0.232753	4.507	6.57e-06	0.000239762	CmaCh15G006940	26.921	26.4644	23.8148	9.93113	9.43626	17.8966	CmaCh15G006940	1370.67	640.333	CmaCh15G006940	Glycine-rich protein
CmaCh03G004800	76.6187	-2.85684	0.752844	-3.79473	0.000147803	0.00304172	CmaCh03G004800	0.68755	1.08083	1.17452	9.10481	11.6119	0.663024	CmaCh03G004800	8.33333	53	CmaCh03G004800	Glycine-rich family protein
CmaCh19G009160	29.2085	-2.71245	0.93528	-2.90015	0.00372981	0.0346318	CmaCh19G009160	0.343775	0.360278	0.132133	2.74043	2.71446	0.041439	CmaCh19G009160	6.33333	36.6667	CmaCh19G009160	Glycine-rich cell wall structural protein 1, putative
CmaCh14G000750	391.305	-2.88198	0.695045	-4.14647	3.38e-05	0.00089612	CmaCh14G000750	2.15531	1.58428	0.552274	10.703	19.8548	1.09694	CmaCh14G000750	93.6667	589.333	CmaCh14G000750	Glycerol-3-phosphate acyltransferase 6-like protein
CmaCh15G000930	559.739	-1.40557	0.38758	-3.62653	0.00028726	0.00511505	CmaCh15G000930	2.115	1.74469	1.68486	5.58256	7.20641	1.91839	CmaCh15G000930	172.667	407.667	CmaCh15G000930	Glyceraldehyde-3-phosphate dehydrogenase
CmaCh12G006360	202.166	-1.18811	0.30295	-3.9218	8.79e-05	0.00196834	CmaCh12G006360	0.576261	0.549022	0.465356	1.10906	1.81548	0.711471	CmaCh12G006360	118.667	242.667	CmaCh12G006360	Glutathione-regulated potassium-efflux system protein
CmaCh04G012110	2556.45	1.98547	0.241273	8.22912	1.89e-16	7.07e-14	CmaCh04G012110	72.346	70.2858	54.6346	13.0781	19.4463	17.3075	CmaCh04G012110	4051.67	951	CmaCh04G012110	Glutathione S-transferase
CmaCh16G004640	471.614	1.24157	0.397009	3.1273	0.00176421	0.0200259	CmaCh16G004640	22.9728	13.0923	21.8512	8.81109	3.48735	12.1622	CmaCh16G004640	950	396.333	CmaCh16G004640	Glutathione S-transferase
CmaCh04G003210	630.286	1.107	0.244776	4.52251	6.11e-06	0.000225917	CmaCh04G003210	52.594	47.6829	35.497	20.3339	24.4861	18.2776	CmaCh04G003210	891.667	383	CmaCh04G003210	Glutathione S-transferase
CmaCh14G006000	74.2343	1.05021	0.359898	2.91808	0.00352192	0.0332982	CmaCh14G006000	2.72425	2.49815	2.33851	0.818822	1.79257	1.08367	CmaCh14G006000	72.3333	32	CmaCh14G006000	Glutaredoxin family protein, putative
CmaCh07G013600	21.2435	-4.9691	1.06066	-4.68492	2.8e-06	0.00011565	CmaCh07G013600	0.0731066	0.038308	0.0374656	1.45216	3.07868	0.176247	CmaCh07G013600	1.33333	35.6667	CmaCh07G013600	Glutaredoxin family protein
CmaCh19G003640	74.2059	-7.57662	1.5204	-4.98331	6.25e-07	3.1e-05	CmaCh19G003640	0.272425	0	0	29.4776	22.4071	0.919476	CmaCh19G003640	0.666667	113	CmaCh19G003640	Glutaredoxin family protein
CmaCh09G003400	38.5445	-1.78688	0.597629	-2.98995	0.00279027	0.0282026	CmaCh09G003400	1.72948	0.906252	1.45035	7.80766	4.96584	1.36455	CmaCh09G003400	17	53.6667	CmaCh09G003400	Glutaredoxin 2.1
CmaCh17G011200	199.058	-1.38958	0.422558	-3.28849	0.00100727	0.0133949	CmaCh17G011200	16.6387	19.0227	12.5438	75.7616	19.3632	31.0295	CmaCh17G011200	114	289.333	CmaCh17G011200	Glutaredoxin
CmaCh06G005690	140.174	-2.54564	0.46968	-5.41994	5.96e-08	4e-06	CmaCh06G005690	0.448457	0.317931	0.14871	2.63378	2.04824	0.674128	CmaCh06G005690	22.6667	120.667	CmaCh06G005690	Glutamyl-tRNA (Gln) amidotransferase subunit A
CmaCh15G007340	904.97	-1.22522	0.237192	-5.16551	2.4e-07	1.36e-05	CmaCh15G007340	5.98217	6.92646	5.80145	18.2484	14.3847	11.1127	CmaCh15G007340	359	785	CmaCh15G007340	Glutamine synthetase
CmaCh05G003370	81.0039	-1.07981	0.368009	-2.93419	0.00334419	0.0321042	CmaCh05G003370	6.18795	4.6181	2.59461	10.3899	12.0917	5.96721	CmaCh05G003370	46.6667	90	CmaCh05G003370	Glutamine dumper 4, putative
CmaCh01G004360	15.5907	-5.48604	1.34362	-4.08304	4.45e-05	0.00112616	CmaCh01G004360	0	0	0	1.38273	0.290095	1.06286	CmaCh01G004360	0	8	CmaCh01G004360	Glutamine dumper 2, putative
CmaCh05G001830	14.9824	-1.95184	0.665104	-2.93463	0.00333943	0.0321042	CmaCh05G001830	0.0359665	0.037693	0.0860163	0.313344	0.252438	0.0578058	CmaCh05G001830	4.33333	15.3333	CmaCh05G001830	Glutamate receptor 2.7
CmaCh12G006580	26.5761	-2.17761	0.703875	-3.09375	0.00197645	0.0218122	CmaCh12G006580	0.135166	0.0871723	0.117226	0.67394	0.779935	0.0902387	CmaCh12G006580	10.6667	42.6667	CmaCh12G006580	Glutamate receptor
CmaCh07G011660	157.069	-1.99235	0.497678	-4.00328	6.25e-05	0.00149373	CmaCh07G011660	0.54245	0.800097	0.494212	4.22179	2.19448	0.891207	CmaCh07G011660	59.3333	220	CmaCh07G011660	Glutamate dehydrogenase, putative
CmaCh06G005580	1112.55	-1.53772	0.253363	-6.06925	1.29e-09	1.31e-07	CmaCh06G005580	2.527	2.5696	1.75493	8.40054	7.05628	4.4392	CmaCh06G005580	594	1598	CmaCh06G005580	Glutamate carboxypeptidase, putative
CmaCh04G014050	297.759	-1.07619	0.203181	-5.29674	1.18e-07	7.29e-06	CmaCh04G014050	1.52395	1.3605	1.3719	3.81866	2.27081	2.86919	CmaCh04G014050	172	345.333	CmaCh04G014050	Glucuronyl/N-acetylglucosaminyl transferase EXT2
CmaCh11G002000	260.311	-2.74951	0.671951	-4.09183	4.28e-05	0.00108871	CmaCh11G002000	0.672694	0.367819	0.134899	1.83462	5.54256	0.549983	CmaCh11G002000	26.3333	149	CmaCh11G002000	Glucan endo-1,3-beta-glucosidase-like protein
CmaCh13G005350	1336.8	1.83694	0.258778	7.09851	1.26e-12	2.47e-10	CmaCh13G005350	12.3824	10.3337	11.1809	2.64199	2.19937	4.63465	CmaCh13G005350	2182	592.667	CmaCh13G005350	Glucan endo-1,3-beta-glucosidase, putative
CmaCh13G003020	223.243	1.2304	0.42913	2.8672	0.00414119	0.0374407	CmaCh13G003020	6.46855	6.23736	6.70567	1.68292	1.28273	5.28362	CmaCh13G003020	428	182	CmaCh13G003020	Glucan endo-1,3-beta-glucosidase, putative
CmaCh01G019020	115.732	1.3839	0.337365	4.10208	4.09e-05	0.00104899	CmaCh01G019020	1.62735	1.27384	0.926648	0.514596	0.330494	0.610283	CmaCh01G019020	124.333	45.6667	CmaCh01G019020	Glucan endo-1,3-beta-glucosidase 7
CmaCh11G019300	32.1465	-1.88587	0.573105	-3.29061	0.00099971	0.0133145	CmaCh11G019300	0.323109	0.199188	0.194808	0.65572	1.67584	0.34824	CmaCh11G019300	12.3333	39.6667	CmaCh11G019300	Glucan endo-1,3-beta-glucosidase 13
CmaCh16G009070	79.0078	1.48264	0.487667	3.04026	0.00236374	0.0248832	CmaCh16G009070	2.29872	2.64127	1.67481	0.463268	1.60368	0.347197	CmaCh16G009070	77.6667	24.3333	CmaCh16G009070	Glucan endo-1,3-beta-glucosidase 12
CmaCh02G002190	8.8476	-3.55109	1.06081	-3.34751	0.000815396	0.0113924	CmaCh02G002190	0.0167955	0.00880089	0.00860735	0.096574	0.254185	0.0566874	CmaCh02G002190	1.33333	13.6667	CmaCh02G002190	Glucan endo-1,3-beta-glucosidase 12
CmaCh01G006040	193.579	1.86392	0.63244	2.94719	0.00320674	0.031194	CmaCh01G006040	5.66763	4.50598	5.08067	0.445786	0.35072	3.37522	CmaCh01G006040	280	78.6667	CmaCh01G006040	Glucan endo-1,3-beta-glucosidase
CmaCh10G008200	175.543	-2.00872	0.61829	-3.24884	0.00115877	0.0147457	CmaCh10G008200	1.49703	1.26026	1.03131	4.56693	8.42944	2.27194	CmaCh10G008200	50.3333	178.333	CmaCh10G008200	Glucan endo-1,3-beta-glucosidase
CmaCh04G024620	282.918	2.08004	0.488463	4.25834	2.06e-05	0.000595012	CmaCh04G024620	3.01889	2.9793	3.68336	0.600905	0.197622	1.48306	CmaCh04G024620	608.667	145.667	CmaCh04G024620	GIGANTEA family protein
CmaCh15G005770	1052.69	1.87946	0.25863	7.26696	3.68e-13	8.96e-11	CmaCh15G005770	11.6915	9.84213	12.026	2.70996	2.20361	4.19486	CmaCh15G005770	1835.67	482	CmaCh15G005770	GIGANTEA family protein
CmaCh14G005920	706.655	-3.2445	1.08157	-2.99982	0.0027014	0.0274925	CmaCh14G005920	1.71255	3.18724	0.302636	9.81626	38.7019	0.797256	CmaCh14G005920	57	447.333	CmaCh14G005920	Gibberellin-regulated protein
CmaCh01G019710	6741.67	2.29832	0.651005	3.53042	0.000414904	0.00680405	CmaCh01G019710	208.394	253.808	203.77	18.5171	8.69287	108.119	CmaCh01G019710	3703	778	CmaCh01G019710	Gibberellin-regulated family protein
CmaCh14G011230	419.63	-2.46478	0.722276	-3.41252	0.000643657	0.00949262	CmaCh14G011230	9.02231	9.23136	4.25122	50.3359	71.128	2.80394	CmaCh14G011230	171.333	819.333	CmaCh14G011230	Gibberellin-regulated family protein
CmaCh20G001000	1265.68	-5.76573	1.02692	-5.61457	1.97e-08	1.53e-06	CmaCh20G001000	4.55954	1.99101	1.2796	151.572	269.017	5.54846	CmaCh20G001000	47.3333	2181	CmaCh20G001000	Gibberellin-regulated family protein
CmaCh08G006320	89.3335	-2.11007	0.465716	-4.53081	5.88e-06	0.000219202	CmaCh08G006320	0.862003	0.677537	0.283987	3.79784	2.51189	1.57344	CmaCh08G006320	19.3333	77.6667	CmaCh08G006320	Gibberellin 3-beta hydroxylase
CmaCh04G006490	57.0279	2.08091	0.705798	2.9483	0.00319522	0.0311413	CmaCh04G006490	4.30102	2.50713	3.54756	0.452312	0.334922	1.64431	CmaCh04G006490	133	31.3333	CmaCh04G006490	Gibberellin 2-oxidase
CmaCh13G005360	255.845	1.20461	0.364977	3.30052	0.000965067	0.012959	CmaCh13G005360	16.2717	9.8087	14.0663	4.72097	4.84714	7.83349	CmaCh13G005360	520	215.667	CmaCh13G005360	Gibberellin 2-oxidase
CmaCh02G010210	332.942	-1.56037	0.460843	-3.3859	0.000709452	0.0102546	CmaCh02G010210	5.11571	3.12569	2.44961	15.1361	12.8148	3.59992	CmaCh02G010210	177	471.667	CmaCh02G010210	Gibberellin 20-oxidase
CmaCh15G013930	4.53264	-4.84539	1.5158	-3.19659	0.00139064	0.0168834	CmaCh15G013930	0	0	0	0.0745116	0.187589	0.0343649	CmaCh15G013930	0	4.66667	CmaCh15G013930	Gibberellin 20-oxidase
CmaCh01G004520	59.9949	-4.16559	1.21799	-3.42006	0.000626079	0.00929566	CmaCh01G004520	1.30077	0.545285	0.266647	10.3352	27.5603	0.125437	CmaCh01G004520	5.33333	79.3333	CmaCh01G004520	Genomic DNA, chromosome 5, TAC clone:K3K3
CmaCh19G008560	93.5209	1.2284	0.346042	3.54986	0.000385429	0.00644272	CmaCh19G008560	12.57	7.56583	13.5802	4.08448	4.02379	6.22462	CmaCh19G008560	129.667	52.6667	CmaCh19G008560	Genomic DNA, chromosome 3, P1 clone:MJG19
CmaCh10G001950	6.95141	2.75067	0.89676	3.06734	0.00215974	0.0232424	CmaCh10G001950	0.17649	0.607732	0.361789	0.0790764	0.0995408	0	CmaCh10G001950	14.6667	2	CmaCh10G001950	GDSL esterase/lipase
CmaCh12G003890	19.1266	2.69545	0.90185	2.9888	0.00280076	0.0282178	CmaCh12G003890	1.10064	0.799993	0.764206	0	0.373795	0.0513572	CmaCh12G003890	49	6.33333	CmaCh12G003890	GDSL esterase/lipase
CmaCh16G008990	295.515	1.94981	0.401581	4.85532	1.2e-06	5.43e-05	CmaCh16G008990	5.19331	2.51197	6.99585	0.930747	1.14158	1.72805	CmaCh16G008990	421	103.667	CmaCh16G008990	GDSL esterase/lipase
CmaCh07G004110	665.498	1.56038	0.341101	4.57455	4.77e-06	0.000183779	CmaCh07G004110	22.2999	24.8867	16.5538	5.67237	11.6387	4.34274	CmaCh07G004110	1146.33	346	CmaCh07G004110	GDSL esterase/lipase
CmaCh18G007590	625.885	-1.06511	0.253676	-4.19872	2.68e-05	0.000745507	CmaCh18G007590	6.094	5.78924	5.27997	9.39606	17.453	9.13201	CmaCh18G007590	255	482.333	CmaCh18G007590	GDSL esterase/lipase
CmaCh08G007470	235.386	-1.10846	0.303652	-3.65041	0.00026182	0.00477033	CmaCh08G007470	0.399568	0.575779	0.588714	0.861566	1.59393	0.939204	CmaCh08G007470	40.6667	80.3333	CmaCh08G007470	GDSL esterase/lipase
CmaCh04G027110	240.07	-1.12756	0.318554	-3.5396	0.000400729	0.00663224	CmaCh04G027110	2.90109	3.32718	3.0857	5.6844	10.397	4.31077	CmaCh04G027110	166	325.333	CmaCh04G027110	GDSL esterase/lipase
CmaCh13G005740	2012.18	-1.37882	0.421135	-3.27406	0.00106012	0.0138628	CmaCh13G005740	24.926	21.7037	15.1865	50.8963	91.0989	18.7951	CmaCh13G005740	1190	2704.67	CmaCh13G005740	GDSL esterase/lipase
CmaCh17G004650	106.171	-1.60212	0.53654	-2.98601	0.00282641	0.0284648	CmaCh17G004650	0.590534	0.371329	0.181582	0.565927	2.30553	0.616924	CmaCh17G004650	38	99.3333	CmaCh17G004650	GDSL esterase/lipase
CmaCh14G012860	3243.68	-2.73504	0.672326	-4.06803	4.74e-05	0.00119158	CmaCh14G012860	11.5635	7.64115	4.36874	44.4037	106.154	6.40242	CmaCh14G012860	768.333	4313.33	CmaCh14G012860	GDSL esterase/lipase
CmaCh12G009830	1126.95	-3.86292	1.0559	-3.65842	0.000253776	0.00465757	CmaCh12G009830	1.41163	0.887636	0.657664	5.21446	37.098	0.717763	CmaCh12G009830	113	1321.67	CmaCh12G009830	GDSL esterase/lipase
CmaCh12G009790	28.4065	-6.89922	1.43036	-4.82342	1.41e-06	6.26e-05	CmaCh12G009790	0	0	0	0.161124	0.384294	0.00782219	CmaCh12G009790	0	18.6667	CmaCh12G009790	GDSL esterase/lipase
CmaCh14G020880	309.801	2.04472	0.282815	7.2299	4.83e-13	1.13e-10	CmaCh14G020880	6.23247	5.23586	6.46014	1.63945	0.9128	1.77396	CmaCh14G020880	581.333	136	CmaCh14G020880	G-box binding factor bZIP transcription factor
CmaCh03G007680	383.868	-1.37508	0.357985	-3.84116	0.000122455	0.00258795	CmaCh03G007680	1.39006	1.18518	1.4972	2.28454	2.16264	6.10597	CmaCh03G007680	225.333	575	CmaCh03G007680	G-box binding factor bZIP transcription factor
CmaCh06G010360	9.75125	2.91065	0.888607	3.27551	0.0010547	0.0138139	CmaCh06G010360	0.464096	0.189146	0.422826	0	0.101792	0.0497268	CmaCh06G010360	13.6667	1.66667	CmaCh06G010360	G-box binding factor 3 family protein
CmaCh07G000860	63.1003	3.0259	0.38953	7.76808	7.97e-15	2.5e-12	CmaCh07G000860	5.51898	6.89396	4.11398	0.52453	0.953729	0.591346	CmaCh07G000860	96.3333	11	CmaCh07G000860	Galactosyltransferase family protein
CmaCh13G008690	82.3712	1.99608	0.33493	5.95968	2.53e-09	2.4e-07	CmaCh13G008690	2.08071	1.45775	1.40213	0.312472	0.438723	0.487766	CmaCh13G008690	140.333	33	CmaCh13G008690	Galactinol--sucrose galactosyltransferase
CmaCh11G005250	553.041	1.2423	0.301321	4.12286	3.74e-05	0.000977057	CmaCh11G005250	9.44839	6.47296	13.2143	2.84453	4.94042	4.53907	CmaCh11G005250	828	324.667	CmaCh11G005250	Galactinol-raffinose galactosyltransferase
CmaCh14G006640	1002.58	-1.72171	0.474853	-3.62578	0.00028809	0.00512257	CmaCh14G006640	7.03066	6.85385	2.58681	11.7268	33.6355	8.98186	CmaCh14G006640	535.667	1534	CmaCh14G006640	Galactinol-raffinose galactosyltransferase
CmaCh08G004780	5802.7	-2.71494	0.562618	-4.82555	1.4e-06	6.2e-05	CmaCh08G004780	23.3206	26.3924	9.9288	160.292	205.987	25.3231	CmaCh08G004780	1405.67	8119	CmaCh08G004780	Galactinol-raffinose galactosyltransferase
CmaCh11G014450	13640.9	-2.86009	0.545119	-5.24672	1.55e-07	9.28e-06	CmaCh11G014450	74.6904	56.908	24.3555	481.307	570.469	80.5615	CmaCh11G014450	3411.33	21827.7	CmaCh11G014450	Galactinol-raffinose galactosyltransferase
CmaCh14G009490	1112.37	3.90546	0.461109	8.46973	2.46e-17	1.06e-14	CmaCh14G009490	33.5214	28.0975	21.0745	2.13752	0.477381	2.87798	CmaCh14G009490	1635.33	109	CmaCh14G009490	Galactinol synthase 4
CmaCh10G011710	136.611	3.04799	0.619532	4.91982	8.66e-07	4.1e-05	CmaCh10G011710	8.15923	5.63066	4.27549	0.156995	0.50504	1.51249	CmaCh10G011710	353.667	42	CmaCh10G011710	Galactinol synthase
CmaCh17G003900	11415.2	1.22607	0.286808	4.27489	1.91e-05	0.000560251	CmaCh17G003900	598.147	469.646	402.906	152.816	308.432	167.507	CmaCh17G003900	19605.7	7549.33	CmaCh17G003900	Galactinol synthase
CmaCh14G002850	166.186	-2.04588	0.642836	-3.18258	0.0014597	0.0174676	CmaCh14G002850	1.65214	1.0877	0.694716	10.7841	1.53311	1.85874	CmaCh14G002850	53	211	CmaCh14G002850	Fructose-bisphosphate aldolase
CmaCh14G018530	158.252	5.47601	0.492272	11.1239	9.59e-29	4.01e-25	CmaCh14G018530	4.30643	6.23413	3.14298	0.105109	0.0661551	0.12927	CmaCh14G018530	265	5.66667	CmaCh14G018530	Folate/biopterin transporter
CmaCh02G002890	1574.63	1.02271	0.36058	2.83629	0.00456407	0.0401366	CmaCh02G002890	26.3699	27.1555	25.7721	9.34226	7.05335	22.6145	CmaCh02G002890	2590.67	1263	CmaCh02G002890	Flavin-binding monooxygenase-like protein
CmaCh18G004450	7.01709	-5.06769	1.48254	-3.41825	0.000630249	0.00934101	CmaCh18G004450	0	0.00676426	0	0.0944691	0.127411	0.0186726	CmaCh18G004450	0.333333	10.6667	CmaCh18G004450	Flap endonuclease 1
CmaCh02G005220	391.279	-1.38144	0.295858	-4.66928	3.02e-06	0.000123798	CmaCh02G005220	0.493916	0.361517	0.40178	1.18846	1.28968	0.808949	CmaCh02G005220	52.3333	125.667	CmaCh02G005220	Filament-like plant protein 7
CmaCh04G020470	312.603	-1.60772	0.317723	-5.06013	4.19e-07	2.19e-05	CmaCh04G020470	1.35089	1.27873	1.20595	3.64462	5.86859	2.21319	CmaCh04G020470	86	235	CmaCh04G020470	Fiber protein Fb34
CmaCh05G006710	37.7728	1.40026	0.444673	3.14896	0.00163852	0.0189665	CmaCh05G006710	0.339776	0.227159	0.294217	0.0612448	0.200446	0.0734402	CmaCh05G006710	48	16.3333	CmaCh05G006710	FGGY family of carbohydrate kinase
CmaCh05G001030	388.425	1.27129	0.215088	5.91056	3.41e-09	3.15e-07	CmaCh05G001030	7.81267	5.64306	7.93029	2.43323	2.64902	3.76092	CmaCh05G001030	554.667	218.333	CmaCh05G001030	Ferrochelatase
CmaCh16G001060	61.3456	-1.26342	0.293952	-4.29804	1.72e-05	0.000516874	CmaCh16G001060	0.423096	0.45326	0.308377	0.727382	0.952742	1.16054	CmaCh16G001060	41	93	CmaCh16G001060	Ferric reductase oxidase
CmaCh08G003060	106.866	-1.493	0.249032	-5.99521	2.03e-09	1.98e-07	CmaCh08G003060	0.555329	0.537219	0.64581	1.74171	1.8692	1.2976	CmaCh08G003060	53	138.333	CmaCh08G003060	F-box/LRR-repeat protein 17
CmaCh10G007610	152.381	1.11189	0.399286	2.7847	0.00535775	0.0450342	CmaCh10G007610	1.99474	2.23238	2.68286	0.726589	0.522643	1.93229	CmaCh10G007610	249	114.333	CmaCh10G007610	F-box/LRR-repeat protein 13
CmaCh14G000330	153.815	-1.10038	0.331613	-3.31827	0.000905771	0.0123728	CmaCh14G000330	0.89408	0.624667	0.923845	1.94543	0.994862	2.28515	CmaCh14G000330	109.667	228.667	CmaCh14G000330	F-box/LRR-repeat 3-like protein
CmaCh11G012500	52.5265	-2.31776	0.392197	-5.90969	3.43e-09	3.15e-07	CmaCh11G012500	1.76711	1.12923	0.839341	7.70511	5.78545	5.15377	CmaCh11G012500	28.3333	132.333	CmaCh11G012500	F-box protein PP2-B1
CmaCh02G010430	317.933	-2.62097	0.681523	-3.84576	0.00012018	0.00255275	CmaCh02G010430	2.11422	1.24296	1.97319	5.35506	1.94536	25.4767	CmaCh02G010430	101.333	640.333	CmaCh02G010430	F-box protein PP2-A13
CmaCh05G012900	225.171	-1.29385	0.26638	-4.85716	1.19e-06	5.39e-05	CmaCh05G012900	0.955016	1.05175	1.02862	2.91066	2.76924	1.77946	CmaCh05G012900	61	138.667	CmaCh05G012900	F-box protein
CmaCh12G001510	263.546	-1.36032	0.269101	-5.05503	4.3e-07	2.24e-05	CmaCh12G001510	9.24574	6.76943	9.17359	28.4241	14.4454	21.7402	CmaCh12G001510	194.667	479.333	CmaCh12G001510	F-box protein
CmaCh20G001580	120.774	1.87409	0.283953	6.60001	4.11e-11	6.07e-09	CmaCh20G001580	11.1498	13.4083	11.7158	2.9351	2.5335	4.37043	CmaCh20G001580	294	77	CmaCh20G001580	F-box family protein, putative
CmaCh04G004320	13.8705	1.82763	0.564767	3.23608	0.00121184	0.0153047	CmaCh04G004320	0.631884	0.364219	0.939099	0.198181	0.124735	0.21327	CmaCh04G004320	20	5.33333	CmaCh04G004320	F-box family protein
CmaCh02G013140	35.4414	-1.09049	0.371589	-2.93466	0.0033391	0.0321042	CmaCh02G013140	1.02826	0.763318	0.83436	2.01563	2.0298	1.57001	CmaCh02G013140	20	39.6667	CmaCh02G013140	F-box family protein
CmaCh08G009740	2437.62	1.74468	0.225154	7.74885	9.27e-15	2.84e-12	CmaCh08G009740	24.2574	27.5819	22.9764	5.40008	10.3917	6.55961	CmaCh08G009740	2868.67	780.667	CmaCh08G009740	Fatty acid hydroxylase superfamily protein
CmaCh07G012690	11.923	-2.16116	0.749331	-2.88412	0.00392509	0.0359734	CmaCh07G012690	0.347452	0.303442	0.0593539	1.15027	1.67658	0.3909	CmaCh07G012690	4	16	CmaCh07G012690	Fatty acid amide hydrolase
CmaCh11G018020	1540.35	-2.05071	0.24161	-8.48768	2.11e-17	9.29e-15	CmaCh11G018020	19.231	12.8709	18.8441	54.9333	92.5705	63.6841	CmaCh11G018020	452.333	1712.67	CmaCh11G018020	Fasciclin-like arabinogalactan protein 6
CmaCh12G002850	40.413	-1.99878	0.694546	-2.87783	0.00400427	0.0364787	CmaCh12G002850	0.236853	0.158863	0.116527	1.2579	0.710676	0.0822254	CmaCh12G002850	17.6667	64.3333	CmaCh12G002850	Fasciclin-like arabinogalactan protein 17, putative
CmaCh06G006750	28.9743	-1.97919	0.522439	-3.78836	0.000151643	0.00309605	CmaCh06G006750	0.338403	0.29554	0.462466	1.29721	0.668012	2.28432	CmaCh06G006750	6.33333	24.3333	CmaCh06G006750	Fasciclin-like arabinogalactan protein 11
CmaCh13G001310	261.457	-1.52463	0.235629	-6.47047	9.77e-11	1.31e-08	CmaCh13G001310	5.23483	4.66141	3.33151	11.4105	15.8043	10.921	CmaCh13G001310	126	333.667	CmaCh13G001310	Fasciclin-like arabinogalactan family protein
CmaCh11G013120	1523.32	-1.77087	0.560135	-3.1615	0.0015696	0.018408	CmaCh11G013120	10.5946	6.76569	4.69528	16.42	52.7208	6.15727	CmaCh11G013120	407.667	1171.33	CmaCh11G013120	FASCICLIN-like arabinogalactan 2
CmaCh08G011620	524.144	1.82644	0.331659	5.50697	3.65e-08	2.63e-06	CmaCh08G011620	68.0068	65.6765	56.3353	11.0357	16.2868	26.2089	CmaCh08G011620	1020	275.333	CmaCh08G011620	Fantastic four-like protein
CmaCh17G002570	20.3419	1.49438	0.533962	2.79866	0.00513157	0.0437146	CmaCh17G002570	0.842249	1.51317	2.21984	0.37737	0.950061	0.348087	CmaCh17G002570	24.6667	8	CmaCh17G002570	Fantastic four-like protein
CmaCh11G004470	206.531	-1.61167	0.499438	-3.22698	0.00125106	0.0156338	CmaCh11G004470	0.956823	1.00275	1.206	2.41968	6.32996	0.947629	CmaCh11G004470	79.6667	209	CmaCh11G004470	Family of unknown function (DUF566)
CmaCh15G005260	1093.13	1.01742	0.159801	6.36679	1.93e-10	2.41e-08	CmaCh15G005260	20.2854	21.7017	17.4835	9.87049	10.3012	9.22092	CmaCh15G005260	1283	593	CmaCh15G005260	F1F0-ATPase inhibitor protein
CmaCh19G009650	604.405	1.10748	0.134579	8.22918	1.88e-16	7.07e-14	CmaCh19G009650	7.09134	6.88586	6.41598	3.04762	2.94639	3.45444	CmaCh19G009650	726.667	318.667	CmaCh19G009650	External NADH-ubiquinone oxidoreductase 1, mitochondrial
CmaCh19G003990	126.977	4.61737	0.797833	5.78738	7.15e-09	6.11e-07	CmaCh19G003990	0.995986	0.839132	0.720596	0	0	0.0941625	CmaCh19G003990	42.6667	1.66667	CmaCh19G003990	Expansin-related protein 1
CmaCh02G015710	156.975	3.07291	1.12121	2.74071	0.00613073	0.0497922	CmaCh02G015710	0.858267	0.758925	0.934668	0.0280399	0.0352964	0.232777	CmaCh02G015710	31	3.66667	CmaCh02G015710	Expansin-related protein 1
CmaCh20G001930	36.1255	-3.11567	0.831826	-3.74558	0.000179981	0.00357781	CmaCh20G001930	0.158665	0.118773	0.0232322	0.781992	1.75993	0.0874317	CmaCh20G001930	4.33333	32	CmaCh20G001930	Expansin-B3-like protein
CmaCh01G006090	1071.55	-2.33449	0.673886	-3.46422	0.000531774	0.00819094	CmaCh01G006090	10.0451	4.94464	3.33833	17.7574	70.183	4.54984	CmaCh01G006090	197.333	821.667	CmaCh01G006090	Expansin-A4-like protein
CmaCh13G001230	1082.19	-4.3159	0.587676	-7.344	2.07e-13	5.42e-11	CmaCh13G001230	2.5155	1.00735	1.46731	6.3287	53.5049	39.6011	CmaCh13G001230	80	1430.67	CmaCh13G001230	Expansin-A4-like protein
CmaCh07G009990	145.798	-1.8119	0.49632	-3.65067	0.000261558	0.00476901	CmaCh07G009990	2.01148	1.38611	0.593086	6.02064	6.45461	1.56772	CmaCh07G009990	47.3333	148.667	CmaCh07G009990	Expansin 10
CmaCh20G003960	165.978	-2.25425	0.765667	-2.94417	0.00323823	0.0314151	CmaCh20G003960	1.13439	2.40897	0.367168	9.39394	8.72144	0.54696	CmaCh20G003960	42.3333	180.667	CmaCh20G003960	Expansin
CmaCh04G001910	32.6563	-1.20631	0.300969	-4.0081	6.12e-05	0.00146642	CmaCh04G001910	0.976127	1.23611	0.958802	2.42367	2.19451	2.66704	CmaCh04G001910	25.3333	55.3333	CmaCh04G001910	Exostosin family protein
CmaCh06G017200	218.878	-1.76227	0.639941	-2.7538	0.00589081	0.0483335	CmaCh06G017200	1.06724	0.745647	2.58154	9.11937	1.29213	4.48717	CmaCh06G017200	100.667	336.333	CmaCh06G017200	Exostosin family protein
CmaCh08G003510	14.6798	-2.19011	0.701286	-3.12298	0.00179027	0.0201924	CmaCh08G003510	0.0747144	0.0391505	0.0382895	0.292914	0.245811	0.162111	CmaCh08G003510	2.66667	11.3333	CmaCh08G003510	Exostosin family protein
CmaCh01G005620	115.03	-1.67524	0.486013	-3.44691	0.000567037	0.00859698	CmaCh01G005620	1.85865	0.902673	1.4404	4.50238	6.65192	2.29508	CmaCh01G005620	60.6667	172.667	CmaCh01G005620	Exocyst subunit exo70 family protein H7, putative
CmaCh04G016850	435.437	-1.10541	0.311007	-3.55429	0.000379008	0.00635655	CmaCh04G016850	5.2748	4.08843	4.89959	15.1459	8.24324	7.29438	CmaCh04G016850	254	515.333	CmaCh04G016850	Eukaryotic translation initiation factor 5A
CmaCh06G011840	81.652	1.04183	0.229846	4.53275	5.82e-06	0.000217845	CmaCh06G011840	1.06073	0.812995	0.973612	0.405508	0.447946	0.526711	CmaCh06G011840	117.333	53.6667	CmaCh06G011840	Eukaryotic translation initiation factor 4G
CmaCh08G003560	620.434	1.00594	0.277616	3.62349	0.000290653	0.00515697	CmaCh08G003560	15.0788	16.9099	14.6348	11.045	6.57249	5.58792	CmaCh08G003560	473.667	222.333	CmaCh08G003560	Eukaryotic aspartyl protease family protein, putative
CmaCh06G010150	33.3044	1.69805	0.481868	3.52389	0.000425253	0.00693117	CmaCh06G010150	0.851114	0.541554	0.903512	0.158893	0.400026	0.175876	CmaCh06G010150	24.6667	7	CmaCh06G010150	Eukaryotic aspartyl protease family protein
CmaCh08G005790	40.48	1.54424	0.495768	3.11484	0.00184043	0.0206008	CmaCh08G005790	0.819635	0.669714	0.569554	0.101665	0.0914106	0.495673	CmaCh08G005790	48.3333	16.3333	CmaCh08G005790	Eukaryotic aspartyl protease family protein
CmaCh06G001300	2489.13	1.49963	0.130406	11.4997	1.32e-30	1.11e-26	CmaCh06G001300	23.1755	25.4916	22.2634	7.22765	9.19684	8.67019	CmaCh06G001300	3998.33	1322.33	CmaCh06G001300	Eukaryotic aspartyl protease family protein
CmaCh14G008700	6507.86	1.43438	0.205503	6.97983	2.96e-12	5.47e-10	CmaCh14G008700	388.947	344.75	295.978	107.82	108.036	165.06	CmaCh14G008700	9761	3455.67	CmaCh14G008700	Eukaryotic aspartyl protease family protein
CmaCh15G014150	123.552	-2.05223	0.675868	-3.03644	0.0023939	0.0251164	CmaCh15G014150	0.84748	0.460529	0.160858	1.64074	4.1307	0.363222	CmaCh15G014150	15.3333	54	CmaCh15G014150	Eukaryotic aspartyl protease family protein
CmaCh14G003480	139.058	-2.65517	0.434437	-6.11175	9.85e-10	1.05e-07	CmaCh14G003480	0.691207	0.332011	0.368989	1.68612	5.19249	1.93022	CmaCh14G003480	31.6667	175	CmaCh14G003480	Eukaryotic aspartyl protease family protein
CmaCh06G004250	18.5648	-4.72451	1.25506	-3.76436	0.000166978	0.00337003	CmaCh06G004250	0	0	0.0186816	0.0952755	0.371789	0.035153	CmaCh06G004250	0.666667	15	CmaCh06G004250	Eukaryotic aspartyl protease family protein
CmaCh15G012640	24.419	2.68762	0.524434	5.12479	2.98e-07	1.63e-05	CmaCh15G012640	2.82394	1.86162	2.70769	0.380942	0.0599408	0.658841	CmaCh15G012640	53	8	CmaCh15G012640	Ethylene-responsive transcription factor, putative
CmaCh16G000780	11.4081	1.8458	0.585111	3.15462	0.00160706	0.0187319	CmaCh16G000780	0.971401	0.786661	0.633592	0.276969	0.116215	0.255477	CmaCh16G000780	17.6667	4.66667	CmaCh16G000780	Ethylene-responsive transcription factor, putative
CmaCh16G002190	299.218	-2.78762	0.380626	-7.32378	2.41e-13	6.24e-11	CmaCh16G002190	7.99277	4.66109	3.56759	57.6164	34.9487	19.5178	CmaCh16G002190	82.3333	527	CmaCh16G002190	Ethylene-responsive transcription factor, putative
CmaCh01G018260	194.08	1.62141	0.581007	2.79068	0.00525974	0.0444634	CmaCh01G018260	19.8883	15.8804	17.8813	6.09698	0.655969	10.6229	CmaCh01G018260	351	116	CmaCh01G018260	Ethylene-responsive transcription factor 5
CmaCh01G013890	54.7835	-3.76328	0.89614	-4.19944	2.68e-05	0.000743979	CmaCh01G013890	0.0643302	0	0.0439571	0.269016	0.141098	1.0546	CmaCh01G013890	1.66667	22.6667	CmaCh01G013890	Ethylene-responsive transcription factor 5
CmaCh18G003880	131.227	1.65121	0.346347	4.76749	1.87e-06	7.99e-05	CmaCh18G003880	13.1891	10.0393	12.2376	2.97542	4.11084	4.21721	CmaCh18G003880	166.667	49.6667	CmaCh18G003880	Ethylene-responsive transcription factor 4
CmaCh01G014370	73.0244	-1.77144	0.613872	-2.88568	0.00390565	0.0358142	CmaCh01G014370	3.9322	3.2195	1.76327	9.57075	19.1629	1.77747	CmaCh01G014370	47.3333	138.667	CmaCh01G014370	Ethylene-responsive transcription factor 4
CmaCh16G002180	706.624	-2.49741	0.39456	-6.3296	2.46e-10	3.03e-08	CmaCh16G002180	22.8975	17.8829	12.3324	160.859	97.4053	41.7002	CmaCh16G002180	237.667	1239.33	CmaCh16G002180	Ethylene-responsive transcription factor 3
CmaCh04G003610	79.9099	-2.89469	0.657639	-4.40164	1.07e-05	0.000353984	CmaCh04G003610	0.967532	1.94996	0.610264	12.994	5.289	7.89477	CmaCh04G003610	15.3333	110.333	CmaCh04G003610	Ethylene-responsive transcription factor 3
CmaCh04G030280	15.8807	3.8766	1.36313	2.8439	0.00445652	0.0394673	CmaCh04G030280	3.30294	0.197799	4.25589	0.197318	0.248382	0.0910033	CmaCh04G030280	27	1.66667	CmaCh04G030280	Ethylene-responsive transcription factor 2
CmaCh02G017510	19.6453	-6.02284	1.1792	-5.10755	3.26e-07	1.76e-05	CmaCh02G017510	0.0614406	0	0.0629741	4.56056	2.18312	1.42197	CmaCh02G017510	0.666667	40.6667	CmaCh02G017510	Ethylene-responsive transcription factor 1B, putative
CmaCh11G017540	352.838	1.60729	0.460941	3.48698	0.000488503	0.00770405	CmaCh11G017540	32.3175	27.7217	26.0137	7.84223	17.2941	3.20893	CmaCh11G017540	497.333	141.667	CmaCh11G017540	Ethylene-responsive transcription factor 10
CmaCh04G028940	816.014	-1.84309	0.473082	-3.89591	9.78e-05	0.00215105	CmaCh04G028940	2.61204	2.64645	1.56104	13.4971	8.37037	2.60257	CmaCh04G028940	281.333	928	CmaCh04G028940	Ethylene-responsive transcription factor 10
CmaCh09G006540	72.8839	-1.25397	0.432164	-2.9016	0.0037126	0.0345044	CmaCh09G006540	1.22016	1.44923	1.00049	2.72132	4.76369	1.33352	CmaCh09G006540	29.3333	62.3333	CmaCh09G006540	Ethylene-responsive transcription factor 1
CmaCh05G005940	135.993	-1.6247	0.591292	-2.74771	0.00600135	0.0489048	CmaCh05G005940	2.38948	1.75826	1.14639	4.99617	10.3704	1.02955	CmaCh05G005940	34	90	CmaCh05G005940	Ethylene-responsive transcription factor 1
CmaCh08G010230	183.868	-2.93692	0.482392	-6.08824	1.14e-09	1.19e-07	CmaCh08G010230	2.27407	1.24836	1.14692	11.3211	20.0938	4.42071	CmaCh08G010230	42.3333	283.333	CmaCh08G010230	Ethylene-responsive transcription factor 1
CmaCh08G002950	47.7113	-1.66409	0.398376	-4.1772	2.95e-05	0.000803644	CmaCh08G002950	1.97788	1.34734	1.41907	5.47962	5.7264	3.91002	CmaCh08G002950	15.6667	46	CmaCh08G002950	Ethylene-responsive transcription factor
CmaCh04G008070	5.56532	4.0766	1.37539	2.96395	0.00303716	0.0299387	CmaCh04G008070	0.0393689	0.0309441	0.0302636	0	0	0	CmaCh04G008070	3.33333	0	CmaCh04G008070	Ethylene insensitive transcription factor
CmaCh02G015820	19.8048	2.40532	0.661214	3.63773	0.000275052	0.00496816	CmaCh02G015820	0.547891	0.67552	0.264266	0.101081	0.0848269	0.0932377	CmaCh02G015820	15	2.66667	CmaCh02G015820	Ethphon-induced protein
CmaCh08G010160	532.702	1.8116	0.205874	8.79956	1.37e-18	7.34e-16	CmaCh08G010160	34.0664	41.0762	38.9527	9.76535	12.8349	9.979	CmaCh08G010160	810	214.333	CmaCh08G010160	Ethphon-induced protein
CmaCh17G000670	899.614	1.11602	0.286032	3.90174	9.55e-05	0.00210516	CmaCh17G000670	54.384	69.877	36.9245	23.7549	33.2638	17.4471	CmaCh17G000670	984	414	CmaCh17G000670	Ethphon-induced protein
CmaCh19G010760	447.725	2.86312	0.435497	6.57437	4.89e-11	7.09e-09	CmaCh19G010760	25.2161	25.7802	17.4572	5.05916	1.37358	2.95093	CmaCh19G010760	939.333	125.667	CmaCh19G010760	ER glycerol-phosphate acyltransferase
CmaCh04G017250	1784.98	1.03677	0.31873	3.25283	0.00114262	0.0146441	CmaCh04G017250	34.3887	37.3817	21.0424	22.3624	9.35806	13.4934	CmaCh04G017250	1579.67	741	CmaCh04G017250	Equilibrative nucleoside transporter 3
CmaCh18G006070	5.97367	-4.23235	1.41866	-2.98334	0.00285118	0.0286453	CmaCh18G006070	0	0	0.017356	0.141624	0.20056	0.0163294	CmaCh18G006070	0.333333	6	CmaCh18G006070	Epidermal growth factor receptor substrate 15-like 1
CmaCh02G012200	785.277	-1.19695	0.39759	-3.0105	0.0026082	0.0269371	CmaCh02G012200	4.57627	4.55363	3.72277	9.2966	16.4443	3.74411	CmaCh02G012200	434.333	874.333	CmaCh02G012200	Enoyl-[acyl-carrier-protein] reductase
CmaCh13G009550	479.877	1.21653	0.198622	6.12485	9.08e-10	9.78e-08	CmaCh13G009550	5.14557	3.78489	4.15421	1.96477	1.92197	1.74681	CmaCh13G009550	754.333	303.333	CmaCh13G009550	Endosomal targeting BRO1-like domain protein
CmaCh12G004810	36.5506	-1.61431	0.404483	-3.99105	6.58e-05	0.00155349	CmaCh12G004810	0.157511	0.220097	0.125566	0.585496	0.667922	0.295347	CmaCh12G004810	18.6667	52.3333	CmaCh12G004810	Endoribonuclease Dicer-like protein
CmaCh16G005470	216.822	-3.30365	1.14472	-2.88599	0.00390189	0.0358142	CmaCh16G005470	0.732365	0.25584	0.152304	1.08745	10.071	0.112589	CmaCh16G005470	35.3333	276.667	CmaCh16G005470	Endoglucanase
CmaCh13G007900	1304.41	3.68439	0.504732	7.2997	2.88e-13	7.31e-11	CmaCh13G007900	169.844	188.21	110.39	4.4271	9.93704	22.0414	CmaCh13G007900	2986.67	226.333	CmaCh13G007900	Emb|CAB62340.1
CmaCh15G000910	586.488	3.26907	0.455089	7.18336	6.8e-13	1.48e-10	CmaCh15G000910	71.4252	53.187	56.639	4.26265	3.66137	10.8242	CmaCh15G000910	1233	125.667	CmaCh15G000910	Emb|CAB62340.1
CmaCh04G029560	85.0228	2.47547	0.487461	5.07829	3.81e-07	2.02e-05	CmaCh04G029560	14.1451	8.55	9.56515	1.1045	0.772408	3.84877	CmaCh04G029560	179.667	32	CmaCh04G029560	Emb|CAB62340.1
CmaCh18G002210	562.835	1.41233	0.385476	3.66387	0.000248433	0.00457287	CmaCh18G002210	59.9306	69.4832	45.9201	16.3712	11.7361	37.6754	CmaCh18G002210	1074	399.667	CmaCh18G002210	Emb|CAB62340.1
CmaCh11G015980	133.267	-1.09502	0.37254	-2.93933	0.00328926	0.0317873	CmaCh11G015980	6.18795	4.15705	4.77034	9.62087	17.5396	5.25319	CmaCh11G015980	93.3333	176.333	CmaCh11G015980	Elongation of fatty acids protein 1
CmaCh01G002280	111.023	2.66607	0.691833	3.85363	0.00011638	0.00248464	CmaCh01G002280	10.633	9.26667	6.30961	0.292535	0.220944	3.56183	CmaCh01G002280	152.667	24.6667	CmaCh01G002280	Elongation factor 1-alpha
CmaCh02G008780	3462.8	-1.16489	0.362677	-3.21193	0.00131844	0.0161869	CmaCh02G008780	32.5628	25.4709	26.2826	92.5723	69.6534	26.8399	CmaCh02G008780	1808.33	3710.67	CmaCh02G008780	Elongation factor 1-alpha
CmaCh17G001020	17463.7	-1.71121	0.357063	-4.79244	1.65e-06	7.16e-05	CmaCh17G001020	129.875	109.867	123.211	598.138	399.576	190.728	CmaCh17G001020	8202	24809	CmaCh17G001020	Elongation factor 1-alpha
CmaCh14G019090	77.468	-1.41659	0.469403	-3.01785	0.00254576	0.0264117	CmaCh14G019090	0.274646	0.102797	0.288203	0.321312	0.456098	0.996337	CmaCh14G019090	33.3333	86	CmaCh14G019090	Electron transport complex protein rnfC, putative isoform 3
CmaCh06G008340	52.2318	1.09228	0.270739	4.03443	5.47e-05	0.00133529	CmaCh06G008340	0.472124	0.568637	0.66447	0.279943	0.268929	0.251425	CmaCh06G008340	78.6667	34.6667	CmaCh06G008340	Electron carrier/iron ion-binding protein, putative
CmaCh17G011230	117.861	-2.53736	0.390422	-6.49903	8.08e-11	1.12e-08	CmaCh17G011230	5.32684	4.7011	2.87357	39.2758	22.6908	12.9772	CmaCh17G011230	30	162.333	CmaCh17G011230	Electron carrier/ protein disulfide oxidoreductase
CmaCh08G003940	313.534	-3.34586	0.452028	-7.40189	1.34e-13	3.62e-11	CmaCh08G003940	9.11171	7.9331	3.87932	128.086	50.7314	33.9301	CmaCh08G003940	48.6667	466.667	CmaCh08G003940	Electron carrier/ protein disulfide oxidoreductase
CmaCh10G000700	75.9438	2.33687	0.562441	4.15486	3.25e-05	0.000871201	CmaCh10G000700	12.9133	10.0167	8.23319	0.956713	4.6834	0.68637	CmaCh10G000700	100	17	CmaCh10G000700	EF hand calcium-binding family protein
CmaCh11G000410	875.117	1.28303	0.248748	5.15795	2.5e-07	1.41e-05	CmaCh11G000410	148.148	133.308	125.791	56.9776	66.5043	44.0257	CmaCh11G000410	1305	494	CmaCh11G000410	EF hand calcium-binding family protein
CmaCh20G007140	5.71191	2.44737	0.854234	2.86499	0.00417024	0.0376171	CmaCh20G007140	3.11741	1.71951	1.00902	0.171532	0.431846	0.474665	CmaCh20G007140	11.6667	2	CmaCh20G007140	EC metallothionein-like protein, family 15
CmaCh03G014320	1145.1	1.08574	0.198801	5.46143	4.72e-08	3.3e-06	CmaCh03G014320	16.5425	13.8777	12.1314	6.51537	7.47976	6.06749	CmaCh03G014320	1391.33	608.667	CmaCh03G014320	Early-responsive to dehydration stress family protein
CmaCh09G008570	5690.56	1.48019	0.409212	3.61719	0.000297824	0.00525841	CmaCh09G008570	212.141	147.396	125.659	40.6827	105.722	27.5482	CmaCh09G008570	9036	2809.67	CmaCh09G008570	Early nodulin-like protein 2
CmaCh20G001260	190.582	1.9075	0.360903	5.28535	1.25e-07	7.62e-06	CmaCh20G001260	2.37368	2.12032	2.80847	0.44968	0.314474	1.15218	CmaCh20G001260	149.333	39	CmaCh20G001260	Early nodulin-like protein 18
CmaCh02G015190	19.641	-5.24098	1.55706	-3.36595	0.00076281	0.0108756	CmaCh02G015190	0.0593365	0.0621849	0.121635	0	0.0780872	9.09796	CmaCh02G015190	1.33333	53.3333	CmaCh02G015190	Early nodulin 55-2, putative
CmaCh14G017470	18072	4.37554	0.543372	8.05257	8.11e-16	2.91e-13	CmaCh14G017470	1848.89	2013.84	1570.79	37.4682	36.4928	187.757	CmaCh14G017470	44686	2176.33	CmaCh14G017470	Early light-induced protein, putative
CmaCh18G001620	26.5446	-1.38489	0.429757	-3.22249	0.00127083	0.0157988	CmaCh18G001620	0.331921	0.282632	0.233891	0.780766	1.06472	0.400101	CmaCh18G001620	13.3333	31.6667	CmaCh18G001620	E3 ubiquitin-protein ligase SIS3
CmaCh03G010360	1986.16	1.20279	0.144046	8.35001	6.83e-17	2.68e-14	CmaCh03G010360	8.90113	9.09458	8.57605	3.40459	3.59703	4.53643	CmaCh03G010360	3256	1342	CmaCh03G010360	E3 ubiquitin-protein ligase RKP
CmaCh04G019520	16.6388	-2.77395	0.871638	-3.18245	0.00146033	0.0174676	CmaCh04G019520	0.0462116	0.0322866	0.00789415	0.249612	0.324345	0.0222816	CmaCh04G019520	3.66667	22	CmaCh04G019520	E3 ubiquitin-protein ligase ORTHRUS 2-like protein
CmaCh06G007240	66.9062	1.26911	0.349701	3.62913	0.000284383	0.00508185	CmaCh06G007240	0.99794	1.15175	1.13937	0.211301	0.681584	0.487262	CmaCh06G007240	84.6667	32.3333	CmaCh06G007240	E3 ubiquitin-protein ligase
CmaCh04G022110	32.7916	1.22944	0.351893	3.4938	0.000476199	0.00754794	CmaCh04G022110	0.821355	0.588957	0.960009	0.2561	0.303413	0.444663	CmaCh04G022110	53.6667	21.6667	CmaCh04G022110	E3 ubiquitin-protein ligase
CmaCh01G011810	10450.4	1.39401	0.2628	5.30446	1.13e-07	7.04e-06	CmaCh01G011810	1118.15	1317.64	883.803	406.492	510.204	346.498	CmaCh01G011810	20082	7045	CmaCh01G011810	Dynein light chain family protein
CmaCh13G009170	117.608	-1.06029	0.371202	-2.85638	0.00428502	0.0383818	CmaCh13G009170	2.70574	2.01479	2.11645	6.15372	4.93511	3.18142	CmaCh13G009170	94	181.667	CmaCh13G009170	Dynein light chain
CmaCh02G002000	21.2971	-2.13883	0.561795	-3.80715	0.00014058	0.00291938	CmaCh02G002000	0.272425	0.356879	0.349031	1.85125	1.70294	0.788123	CmaCh02G002000	4.66667	19	CmaCh02G002000	DUF679 domain membrane protein
CmaCh06G003260	90.7641	-1.08884	0.341092	-3.19223	0.00141181	0.0170825	CmaCh06G003260	0.278942	0.202843	0.268399	0.79154	0.46448	0.340356	CmaCh06G003260	43	85.6667	CmaCh06G003260	DUF4378 domain protein
CmaCh13G009030	95.3087	1.31354	0.376941	3.48474	0.000492614	0.00775427	CmaCh13G009030	6.71815	7.92689	5.4894	1.62081	2.22574	4.21329	CmaCh13G009030	139.333	54	CmaCh13G009030	DUF4228 domain protein
CmaCh03G010230	6.26588	-2.76197	0.821186	-3.36339	0.000769916	0.0109458	CmaCh03G010230	0.0956195	0.300629	0.098006	0.899691	1.13252	1.29092	CmaCh03G010230	1.66667	10.6667	CmaCh03G010230	DUF4228 domain protein
CmaCh20G006190	5.69985	-4.35383	1.50178	-2.89911	0.00374221	0.0347341	CmaCh20G006190	0	0	0	0.394636	0.124191	0.54602	CmaCh20G006190	0	3.66667	CmaCh20G006190	DUF4228 domain protein
CmaCh14G001020	196.886	1.94528	0.334942	5.8078	6.33e-09	5.44e-07	CmaCh14G001020	3.90979	4.02731	2.51147	0.741909	1.44492	0.555218	CmaCh14G001020	254	59.3333	CmaCh14G001020	DUF3527 domain protein
CmaCh14G017160	440.347	-1.65275	0.468702	-3.52622	0.000421534	0.00689475	CmaCh14G017160	33.4608	25.8199	40.8732	87.6937	64.2422	162.883	CmaCh14G017160	285	877.333	CmaCh14G017160	DUF1677 family protein
CmaCh09G003740	560.819	-1.75347	0.152809	-11.4749	1.76e-30	1.11e-26	CmaCh09G003740	7.77653	7.48052	7.27752	29.8492	21.5556	24.4899	CmaCh09G003740	195.333	624	CmaCh09G003740	DUF1677 family protein
CmaCh06G014000	9.92498	-5.94042	1.49146	-3.98295	6.81e-05	0.00159415	CmaCh06G014000	0	0	0.112969	2.65023	4.64152	0.212573	CmaCh06G014000	0.333333	19	CmaCh06G014000	DUF1677 family protein
CmaCh04G009820	449.223	1.47421	0.278158	5.29992	1.16e-07	7.18e-06	CmaCh04G009820	7.82293	8.31467	7.17217	1.7001	2.4319	4.2412	CmaCh04G009820	615.667	213	CmaCh04G009820	Drug metabolite transporter superfamily
CmaCh14G005990	87.7712	2.72991	0.377326	7.23489	4.66e-13	1.1e-10	CmaCh14G005990	14.7284	6.77792	6.57316	1.42047	1.5735	1.25783	CmaCh14G005990	169.333	23.6667	CmaCh14G005990	Drought induced 1 protein
CmaCh11G010320	88.8998	1.98005	0.599417	3.30329	0.000955591	0.0128662	CmaCh11G010320	15.0279	5.23432	4.9833	1.15522	0.988839	4.21967	CmaCh11G010320	187.667	47	CmaCh11G010320	Drought induced 1 protein
CmaCh11G011390	3189.89	1.81434	0.481295	3.76971	0.000163436	0.00330769	CmaCh11G011390	182.136	203.206	151.997	48.2405	17.1011	87.399	CmaCh11G011390	5810.33	1659.67	CmaCh11G011390	Dormancy/auxin associated protein
CmaCh13G002000	74.225	1.26194	0.369509	3.41518	0.000637396	0.00940806	CmaCh13G002000	6.12674	4.3554	4.61093	1.25417	1.91704	3.0987	CmaCh13G002000	115	45.6667	CmaCh13G002000	Dof zinc finger protein
CmaCh20G004120	66.324	1.1244	0.287646	3.90896	9.27e-05	0.00205807	CmaCh20G004120	1.29238	1.02674	1.21781	0.5666	0.630936	0.442229	CmaCh20G004120	55.3333	23.6667	CmaCh20G004120	Dof zinc finger protein
CmaCh01G000730	202.601	1.09158	0.374322	2.91614	0.00354388	0.0333494	CmaCh01G000730	24.7421	19.252	20.9825	7.93718	4.90642	17.5188	CmaCh01G000730	312.667	145	CmaCh01G000730	Dof zinc finger protein
CmaCh04G024290	33.1978	-1.64664	0.560242	-2.93917	0.00329098	0.0317917	CmaCh04G024290	0.662319	0.624701	0.814619	2.00803	4.09659	0.574823	CmaCh04G024290	10.3333	28.3333	CmaCh04G024290	Dof zinc finger protein
CmaCh03G012880	1886.83	1.00186	0.11781	8.50406	1.83e-17	8.21e-15	CmaCh03G012880	67.4535	64.7747	61.3588	30.2294	30.051	36.326	CmaCh03G012880	2758	1304	CmaCh03G012880	DnaJ subfamily B member 13
CmaCh01G002950	860.586	-1.52503	0.315599	-4.83217	1.35e-06	6.03e-05	CmaCh01G002950	6.75984	5.89394	6.55941	12.4253	13.0706	29.775	CmaCh01G002950	452	1268	CmaCh01G002950	DNAJ heat shock N-terminal domain-containing family protein
CmaCh19G006380	76.8754	1.56618	0.452528	3.46097	0.000538241	0.00825511	CmaCh19G006380	4.13401	3.75735	1.72487	0.841434	1.78136	0.670304	CmaCh19G006380	85.6667	26	CmaCh19G006380	DNA-directed RNA polymerase subunit beta
CmaCh15G013990	1824.85	-1.76219	0.337246	-5.22525	1.74e-07	1.02e-05	CmaCh15G013990	6.00801	6.30302	4.73789	24.1829	25.3027	8.35653	CmaCh15G013990	881	2700.67	CmaCh15G013990	DNA-binding SMUBP-2
CmaCh00G003290	20.5139	2.64514	0.512075	5.16553	2.4e-07	1.36e-05	CmaCh00G003290	0.30854	0.242514	0.263534	0.0179202	0.0451157	0.0661187	CmaCh00G003290	31	4.66667	CmaCh00G003290	DNA-binding factor of bZIP class
CmaCh06G010370	176.01	2.24533	0.317605	7.06956	1.55e-12	3e-10	CmaCh06G010370	3.16123	2.11467	1.97625	0.382839	0.403235	0.735092	CmaCh06G010370	317	64	CmaCh06G010370	DNA-binding factor of bZIP class
CmaCh19G006840	82.8157	-2.22529	0.541894	-4.10651	4.02e-05	0.0010333	CmaCh19G006840	0.303997	0.294083	0.159787	1.45869	1.78489	0.308186	CmaCh19G006840	31.6667	131.333	CmaCh19G006840	DNA replication licensing factor mcm-6
CmaCh06G017550	53.0326	-1.42378	0.329925	-4.31548	1.59e-05	0.000485842	CmaCh06G017550	0.23088	0.147866	0.144615	0.556501	0.481079	0.371073	CmaCh06G017550	26.6667	66.6667	CmaCh06G017550	DNA replication licensing factor mcm-5
CmaCh11G010870	14.5174	-1.7596	0.612955	-2.87068	0.00409588	0.0371381	CmaCh11G010870	0.0205312	0.0699295	0.0210436	0.112688	0.182379	0.0841449	CmaCh11G010870	7	21.6667	CmaCh11G010870	DNA replication licensing factor mcm-5
CmaCh14G010600	99.2346	-2.13892	0.378122	-5.65669	1.54e-08	1.23e-06	CmaCh14G010600	0.272467	0.334299	0.217965	1.52847	1.18065	0.922822	CmaCh14G010600	40.3333	166.333	CmaCh14G010600	DNA replication licensing factor mcm-5
CmaCh12G011690	92.8637	-2.19206	0.354791	-6.17845	6.47e-10	7.19e-08	CmaCh12G011690	0.375547	0.236145	0.223254	1.34275	1.36406	1.11543	CmaCh12G011690	36.3333	154.333	CmaCh12G011690	DNA replication licensing factor mcm-5
CmaCh07G001170	70.4234	-2.43952	0.468757	-5.20422	1.95e-07	1.13e-05	CmaCh07G001170	0.232535	0.226891	0.147934	1.45024	1.34015	0.510339	CmaCh07G001170	24.6667	122	CmaCh07G001170	DNA replication licensing factor mcm-5
CmaCh08G006730	10.4978	-3.40812	1.05548	-3.22897	0.00124238	0.0155418	CmaCh08G006730	0.0412792	0.0288405	0	0.50348	0.217295	0.0265378	CmaCh08G006730	1.66667	16.3333	CmaCh08G006730	DNA replication complex GINS protein PSF1
CmaCh09G012900	34.526	-3.38711	0.679968	-4.98128	6.32e-07	3.13e-05	CmaCh09G012900	0.0309208	0.0277758	0.027165	0.443331	0.40692	0.0511163	CmaCh09G012900	6.33333	59.3333	CmaCh09G012900	DNA primase
CmaCh01G012500	47.9575	-1.23218	0.439106	-2.8061	0.00501446	0.0430421	CmaCh01G012500	0.154634	0.324114	0.177139	0.665668	0.514733	0.359637	CmaCh01G012500	23.3333	51.3333	CmaCh01G012500	DNA polymerase delta subunit 3
CmaCh02G005140	86.9593	-3.17772	0.478929	-6.63505	3.24e-11	4.91e-09	CmaCh02G005140	0.0888271	0.0409601	0.0691935	0.713199	0.85101	0.24327	CmaCh02G005140	18.3333	148.333	CmaCh02G005140	DNA polymerase
CmaCh16G009230	451.776	-1.14233	0.35479	-3.21973	0.00128312	0.0158852	CmaCh16G009230	0.682262	0.856103	0.617433	2.1255	1.8738	0.761344	CmaCh16G009230	307	620.333	CmaCh16G009230	DNA mismatch repair protein MutS
CmaCh17G010310	74.9381	-2.16563	0.471549	-4.59259	4.38e-06	0.000170865	CmaCh17G010310	0.24241	0.182596	0.240696	1.30674	1.28602	0.40178	CmaCh17G010310	28.6667	116.333	CmaCh17G010310	DNA helicase
CmaCh14G000980	14.1951	-2.85226	0.949271	-3.00469	0.00265854	0.0272664	CmaCh14G000980	0.0437827	0.0305896	0.0897508	0.549272	0.614595	0.0281472	CmaCh14G000980	3.66667	23.3333	CmaCh14G000980	DNA double-strand break repair rad50 ATPase, putative isoform 1
CmaCh15G007640	200.853	1.31215	0.325006	4.0373	5.41e-05	0.00132185	CmaCh15G007640	2.43117	3.86851	3.15722	1.34403	0.619787	1.81664	CmaCh15G007640	241	95.3333	CmaCh15G007640	DNA binding protein, putative
CmaCh07G000630	726.284	1.28394	0.317879	4.03908	5.37e-05	0.00131443	CmaCh07G000630	6.36038	9.76979	8.58102	1.98679	2.91778	5.23369	CmaCh07G000630	936.667	371.667	CmaCh07G000630	DNA binding protein, putative
CmaCh11G008190	50.4096	-3.32485	0.786567	-4.22704	2.37e-05	0.000670247	CmaCh11G008190	0.0378137	0.0660483	0.0710554	0.546866	1.16114	0.0486198	CmaCh11G008190	9	77	CmaCh11G008190	DNA (Cytosine-5)-methyltransferase 3
CmaCh20G000430	54.6335	-1.71991	0.603337	-2.85066	0.00436285	0.0388708	CmaCh20G000430	2.61123	1.04634	1.49563	6.26274	9.39954	1.40716	CmaCh20G000430	22	63.3333	CmaCh20G000430	Disease resistance-responsive (Dirigent-like protein) family protein
CmaCh11G015800	270.1	2.41533	0.343885	7.02366	2.16e-12	4.11e-10	CmaCh11G015800	20.2314	14.8244	9.77118	2.43572	2.65934	3.30129	CmaCh11G015800	615.667	109	CmaCh11G015800	Dihydroflavonol 4-reductase
CmaCh02G012480	2204.92	-1.52195	0.465916	-3.26658	0.00108856	0.0141389	CmaCh02G012480	5.54537	4.95151	4.56224	17.0613	22.3921	3.79869	CmaCh02G012480	1255.67	3179.33	CmaCh02G012480	dicarboxylate transport 2.1
CmaCh08G004110	207.5	-2.65995	0.493645	-5.38839	7.11e-08	4.67e-06	CmaCh08G004110	0.854352	0.805828	0.437837	5.12092	6.97086	1.20835	CmaCh08G004110	24	134	CmaCh08G004110	Desiccation-related PCC13-62
CmaCh17G004600	1905.94	-1.20137	0.319889	-3.75559	0.000172935	0.00345692	CmaCh17G004600	33.9048	26.5817	24.8741	51.821	105.313	39.2531	CmaCh17G004600	864	1761.33	CmaCh17G004600	Delta-6 fatty acid desaturase
CmaCh14G011780	6.23909	-3.96824	1.40758	-2.81919	0.00481453	0.0417976	CmaCh14G011780	0.0172366	0	0	0.10812	0.181468	0.0166218	CmaCh14G011780	0.333333	5	CmaCh14G011780	Delta(7)-sterol-C5(6)-desaturase
CmaCh01G003770	132.303	3.20905	0.528223	6.07518	1.24e-09	1.27e-07	CmaCh01G003770	10.7832	4.70641	4.49587	0.191074	1.23697	0.755344	CmaCh01G003770	251	24.3333	CmaCh01G003770	DELLA domain GRAS family transcription factor GAI
CmaCh03G001510	4.89819	2.54986	0.876327	2.90972	0.00361758	0.0339032	CmaCh03G001510	0.489048	0.268465	0.405776	0.0730394	0.0306471	0.089829	CmaCh03G001510	16.3333	2.66667	CmaCh03G001510	Dehydrogenase/reductase SDR family protein 7-like
CmaCh09G011250	848.189	1.09491	0.165206	6.62756	3.41e-11	5.12e-09	CmaCh09G011250	6.62402	7.82511	6.44616	2.98123	4.01714	2.80371	CmaCh09G011250	1217.33	526.333	CmaCh09G011250	Dehydrogenase/reductase SDR family member 12
CmaCh00G004390	57.9648	2.6808	0.586438	4.57132	4.85e-06	0.00018635	CmaCh00G004390	2.81376	4.47995	4.82513	0.311136	0.249235	1.30451	CmaCh00G004390	145.333	22.6667	CmaCh00G004390	Dehydrin 5
CmaCh05G009950	26865	1.01399	0.18113	5.59814	2.17e-08	1.64e-06	CmaCh05G009950	596.018	462.274	607.306	238.463	248.235	338.018	CmaCh05G009950	21883.7	10303	CmaCh05G009950	Dehydrin
CmaCh01G019380	12.2963	2.42581	0.851629	2.84844	0.0043934	0.0390294	CmaCh01G019380	1.36696	1.52212	0.525405	0.357274	0	0.247163	CmaCh01G019380	13	2.33333	CmaCh01G019380	Dehydration responsive element binding transcription factor
CmaCh16G001510	2746.89	2.4009	0.435096	5.51809	3.43e-08	2.49e-06	CmaCh16G001510	495.61	385.715	252.07	55.8223	124.225	34.6774	CmaCh16G001510	5430.67	899.333	CmaCh16G001510	Dehydration responsive element binding transcription factor
CmaCh05G002740	69.6059	2.14833	0.690255	3.11237	0.00185589	0.0207461	CmaCh05G002740	10.6149	10.3469	10.4119	0.775623	0.525726	5.72349	CmaCh05G002740	179	41.3333	CmaCh05G002740	Dehydration responsive element binding transcription factor
CmaCh04G028910	326.247	2.13657	0.22841	9.35413	8.43e-21	7.3e-18	CmaCh04G028910	12.461	13.1037	11.2681	2.60102	2.60252	3.15791	CmaCh04G028910	563.667	121.333	CmaCh04G028910	Dehydration responsive element binding transcription factor
CmaCh15G001450	357.412	1.46075	0.242901	6.01376	1.81e-09	1.8e-07	CmaCh15G001450	17.7974	14.1538	13.9143	5.21856	3.89847	7.49035	CmaCh15G001450	641.333	224.667	CmaCh15G001450	Dehydration responsive element binding transcription factor
CmaCh04G021640	3535.65	1.11793	0.317005	3.52654	0.000421023	0.00689475	CmaCh04G021640	76.648	75.8052	83.3774	25.1941	22.9314	60.4958	CmaCh04G021640	4199	1900.67	CmaCh04G021640	Defensin-like protein 1
CmaCh15G008690	83.0638	-4.33517	1.34602	-3.22074	0.00127861	0.0158686	CmaCh15G008690	0.715424	0.545285	1.3999	45.8964	1.02709	6.77359	CmaCh15G008690	13.3333	265	CmaCh15G008690	Defensin-like protein 1
CmaCh14G014630	7.10534	-5.19368	1.4004	-3.70871	0.000208317	0.00399863	CmaCh14G014630	0	0	0	0.185339	0.0388838	0.370407	CmaCh14G014630	0	6.66667	CmaCh14G014630	dCTP pyrophosphatase 1
CmaCh20G003490	290.735	1.2766	0.314958	4.05325	5.05e-05	0.0012519	CmaCh20G003490	3.59776	4.28022	4.82218	1.46418	1.05951	2.70113	CmaCh20G003490	492.333	199	CmaCh20G003490	Damaged DNA binding 2
CmaCh04G004750	518.117	-1.07247	0.390019	-2.74978	0.00596357	0.0487394	CmaCh04G004750	4.01114	4.03211	4.45885	13.5095	8.60288	4.18382	CmaCh04G004750	348	678.333	CmaCh04G004750	D-3-phosphoglycerate dehydrogenase
CmaCh05G010510	545.808	3.10485	1.10398	2.81242	0.00491698	0.0424375	CmaCh05G010510	9.74602	3.78291	2.76506	0.205236	1.09174	0.598466	CmaCh05G010510	845	86.6667	CmaCh05G010510	Cytosol aminopeptidase family protein
CmaCh16G009700	178.686	2.8689	0.379965	7.55042	4.34e-14	1.2e-11	CmaCh16G009700	5.02696	5.77315	3.88579	0.613135	0.248082	1.11092	CmaCh16G009700	228	30.6667	CmaCh16G009700	Cytoplasmic tRNA 2-thiolation protein 1
CmaCh05G003060	99.7092	1.14833	0.328319	3.4976	0.000469465	0.00746004	CmaCh05G003060	1.23213	1.41372	1.52416	0.444183	1.02042	0.440444	CmaCh05G003060	127.667	52	CmaCh05G003060	Cytomatrix protein-related, putative
CmaCh01G019660	59.3114	3.74899	0.79335	4.72552	2.3e-06	9.67e-05	CmaCh01G019660	0.451727	0.657517	0.360112	0	0.0330265	0.0726023	CmaCh01G019660	19	1.33333	CmaCh01G019660	Cytokinin riboside 5'-monophosphate phosphoribohydrolase
CmaCh08G005240	125.451	-2.18369	0.522992	-4.17538	2.97e-05	0.000808334	CmaCh08G005240	0.654919	0.857948	0.839081	4.54556	5.24309	0.912249	CmaCh08G005240	42	170	CmaCh08G005240	Cytokinin riboside 5'-monophosphate phosphoribohydrolase
CmaCh12G004410	8.26609	3.15667	0.835685	3.77735	0.000158507	0.00321716	CmaCh12G004410	0.322049	0.272603	0.139652	0.0129495	0.0489022	0.0238893	CmaCh12G004410	19.3333	2	CmaCh12G004410	Cytokinin oxidase/dehydrogenase-like
CmaCh01G018050	4049.54	2.39265	0.659765	3.62653	0.000287258	0.00511505	CmaCh01G018050	12.7041	6.58617	2.04322	1.94278	0.200091	1.90606	CmaCh01G018050	414	78.6667	CmaCh01G018050	Cytochrome P450, putative
CmaCh11G005560	50.2789	-3.66355	1.11179	-3.29518	0.00098359	0.0131636	CmaCh11G005560	0.0365842	0.0191702	0	0.0191235	0.529595	0.176396	CmaCh11G005560	1	11	CmaCh11G005560	Cytochrome P450, putative
CmaCh04G000940	72.4155	-2.1034	0.640144	-3.28583	0.00101684	0.0134509	CmaCh04G000940	1.00166	0.307242	1.20194	1.83896	1.80045	7.13844	CmaCh04G000940	33.6667	143.667	CmaCh04G000940	Cytochrome P450 protein
CmaCh09G001930	1609.23	1.05282	0.276435	3.80855	0.000139786	0.0029053	CmaCh09G001930	61.4648	68.1523	62.1554	22.6303	21.7486	48.0085	CmaCh09G001930	2729	1282.67	CmaCh09G001930	Cytochrome P450 family protein
CmaCh01G018730	25.5022	2.48559	0.563066	4.41439	1.01e-05	0.000339395	CmaCh01G018730	0.171469	0.3594	0.351496	0.0551577	0.034716	0.063597	CmaCh01G018730	21.6667	3.66667	CmaCh01G018730	Cytochrome P450 family Ent-kaurenoic acid oxidase
CmaCh18G006990	51.1703	1.75696	0.326605	5.37946	7.47e-08	4.88e-06	CmaCh18G006990	1.49316	1.33084	1.10134	0.481439	0.20201	0.457538	CmaCh18G006990	91.6667	26	CmaCh18G006990	Cytochrome P450 family 78 protein
CmaCh00G006090	3.83877	3.37156	1.1511	2.929	0.00340055	0.0325	CmaCh00G006090	0.248681	0.260618	0.231716	0	0	0.0654027	CmaCh00G006090	10.6667	1	CmaCh00G006090	Cytochrome P450
CmaCh09G002710	247.749	1.84422	0.349835	5.27167	1.35e-07	8.18e-06	CmaCh09G002710	1.11683	1.6524	1.48139	0.206046	0.374645	0.591291	CmaCh09G002710	63	16.6667	CmaCh09G002710	Cytochrome P450
CmaCh09G006870	17.0925	1.699	0.49261	3.44899	0.000562693	0.00856214	CmaCh09G006870	3.60964	3.2425	4.22826	0.64692	0.814338	1.88962	CmaCh09G006870	35	10.3333	CmaCh09G006870	Cytochrome P450
CmaCh20G009750	159.099	1.5725	0.312947	5.02481	5.04e-07	2.57e-05	CmaCh20G009750	2.3968	2.11843	1.62788	0.452844	0.684044	0.918951	CmaCh20G009750	69.3333	22	CmaCh20G009750	Cytochrome P450
CmaCh04G017810	493.427	1.24985	0.293239	4.26221	2.02e-05	0.000586836	CmaCh04G017810	11.3343	16.1394	12.9442	6.05534	3.10875	7.77584	CmaCh04G017810	577.667	238	CmaCh04G017810	Cytochrome P450
CmaCh17G005000	487.372	-1.63566	0.471482	-3.46919	0.000522029	0.00808084	CmaCh17G005000	2.7478	1.99538	1.4858	12.8027	2.84734	3.693	CmaCh17G005000	94	281	CmaCh17G005000	Cytochrome P450
CmaCh01G018820	87.566	-2.47229	0.51134	-4.83492	1.33e-06	5.97e-05	CmaCh01G018820	1.47957	1.97834	1.20274	16.1616	5.84137	3.83757	CmaCh01G018820	29.6667	156	CmaCh01G018820	Cytochrome P450
CmaCh15G002240	325.281	-2.47819	0.707997	-3.50029	0.000464755	0.00740394	CmaCh15G002240	1.75274	1.21957	0.824616	5.96283	14.6149	0.595732	CmaCh15G002240	86.3333	404.333	CmaCh15G002240	Cytochrome P450
CmaCh01G018010	95.6183	-5.58816	0.615431	-9.08008	1.08e-19	7.17e-17	CmaCh01G018010	0.103626	0.0434402	0.0424849	3.92176	3.70933	1.5589	CmaCh01G018010	3	131.667	CmaCh01G018010	Cytochrome P450
CmaCh04G000380	58.311	-1.35594	0.362713	-3.73832	0.000185256	0.00365089	CmaCh04G000380	0.963641	0.959404	2.12354	4.28162	3.04358	3.02011	CmaCh04G000380	27.3333	66	CmaCh04G000380	Cytochrome B561, putative
CmaCh14G021300	48.1904	1.80617	0.427927	4.22073	2.44e-05	0.000686169	CmaCh14G021300	0.984446	2.30905	1.99401	0.367568	0.431846	0.700696	CmaCh14G021300	73	20	CmaCh14G021300	Cytochrome b5
CmaCh11G004130	593.002	3.89391	0.619922	6.28129	3.36e-10	4.01e-08	CmaCh11G004130	144.095	115.274	93.4041	7.20607	15.2774	1.32938	CmaCh11G004130	1586	91.3333	CmaCh11G004130	Cysteine-rich venom protein
CmaCh09G007090	364.75	1.12861	0.259377	4.35123	1.35e-05	0.00042645	CmaCh09G007090	28.4847	26.0034	31.9946	10.3367	9.7278	19.387	CmaCh09G007090	598.333	264.667	CmaCh09G007090	Cysteine-rich TM module stress tolerance protein
CmaCh04G023030	468.669	-1.06674	0.348809	-3.05823	0.00222645	0.0238073	CmaCh04G023030	15.9214	15.6633	10.3592	29.6185	43.9082	14.4127	CmaCh04G023030	350	654.667	CmaCh04G023030	Cysteine-rich repeat secretory protein 60
CmaCh17G001380	292.138	-2.17366	0.430332	-5.05112	4.39e-07	2.28e-05	CmaCh17G001380	1.6692	1.11519	0.898199	3.35925	10.1871	3.1187	CmaCh17G001380	57.6667	226.667	CmaCh17G001380	Cysteine-rich repeat secretory 3-like protein
CmaCh15G009750	196.853	-1.25813	0.431831	-2.91348	0.00357427	0.0335724	CmaCh15G009750	1.92571	1.37234	1.3948	5.61022	4.22375	1.41133	CmaCh15G009750	59.6667	130.333	CmaCh15G009750	Cysteine-rich repeat secretory 12-like protein
CmaCh09G010590	4313.29	-3.73336	0.932917	-4.00182	6.29e-05	0.00150158	CmaCh09G010590	87.6271	136.837	33.8078	2881.16	410.656	143.196	CmaCh09G010590	672.667	8613.67	CmaCh09G010590	Cysteine proteinase inhibitor 5
CmaCh19G004710	1181.93	-1.08381	0.306828	-3.5323	0.000411955	0.00676451	CmaCh19G004710	87.2135	73.8278	57.2861	237.013	119.83	105.886	CmaCh19G004710	611.333	1224	CmaCh19G004710	Cystatin domain containing protein
CmaCh16G012290	472.917	1.77774	0.296451	5.99675	2.01e-09	1.97e-07	CmaCh16G012290	22.5179	14.274	17.0855	3.79278	4.17753	7.72076	CmaCh16G012290	1125.67	315.667	CmaCh16G012290	Cystathionine beta-lyase/cystathionine gamma-synthase
CmaCh17G011730	453.676	-1.03767	0.227638	-4.55844	5.15e-06	0.000196241	CmaCh17G011730	2.82181	2.35579	3.66024	4.66678	6.81862	6.67221	CmaCh17G011730	180.667	346.333	CmaCh17G011730	Cyclin-dependent protein kinase, putative
CmaCh05G001580	17.1122	-4.56613	1.26393	-3.61264	0.000303099	0.00532907	CmaCh05G001580	0.0377314	0.0395427	0	0.86782	0.968268	0	CmaCh05G001580	1.33333	27.6667	CmaCh05G001580	cyclin-dependent protein kinase 3;2
CmaCh14G019570	136.886	-3.53155	0.631594	-5.59149	2.25e-08	1.7e-06	CmaCh14G019570	0.775299	0.459249	0.656449	8.56352	12.3767	0.975187	CmaCh14G019570	18.3333	184	CmaCh14G019570	Cyclin-dependent protein kinase
CmaCh07G011850	18.6671	-1.98961	0.708621	-2.80772	0.00498928	0.0428829	CmaCh07G011850	0.0369167	0.0386889	0.0504508	0.218703	0.242913	0.0474665	CmaCh07G011850	3.33333	12	CmaCh07G011850	Cyclin-dependent kinase B1-2-like protein
CmaCh04G004760	174.62	-1.38705	0.414333	-3.34766	0.000814962	0.0113924	CmaCh04G004760	2.03654	1.35446	1.82645	2.66138	8.27223	2.757	CmaCh04G004760	87	199	CmaCh04G004760	Cyclin D3-1
CmaCh12G005770	80.4543	-3.90724	0.858919	-4.54902	5.39e-06	0.000204096	CmaCh12G005770	0.13518	0.182147	0.296902	3.87633	5.23529	0.111736	CmaCh12G005770	10.3333	134.667	CmaCh12G005770	Cyclin A3.1 family protein
CmaCh06G002280	511.36	-1.03641	0.174681	-5.93316	2.97e-09	2.77e-07	CmaCh06G002280	6.82926	7.10704	8.54159	14.7536	12.884	18.3984	CmaCh06G002280	306.333	600	CmaCh06G002280	CTD small phosphatase-like protein 2
CmaCh01G015520	37.8271	1.39086	0.38896	3.57584	0.000349107	0.00596443	CmaCh01G015520	1.16592	1.81432	1.48472	0.480177	0.650939	0.579199	CmaCh01G015520	41	14.6667	CmaCh01G015520	Cryptochrome DASH, chloroplastic/mitochondrial
CmaCh13G007240	130.143	-3.02413	0.683446	-4.42482	9.65e-06	0.00032882	CmaCh13G007240	0.554802	0.344554	0.252733	3.20084	5.84098	0.356674	CmaCh13G007240	18.3333	127.667	CmaCh13G007240	CRIB domain-containing protein RIC10
CmaCh07G008290	7.84263	-2.08037	0.708833	-2.93493	0.00333625	0.0321042	CmaCh07G008290	0.183931	0.38552	0.188521	1.0576	0.968215	1.1529	CmaCh07G008290	2.66667	10.6667	CmaCh07G008290	COPII coat assembly protein SEC16, putative
CmaCh17G000170	27.6233	1.20609	0.401882	3.00111	0.00268995	0.0274205	CmaCh17G000170	0.422971	0.443275	0.31851	0.171464	0.147678	0.191455	CmaCh17G000170	44.6667	18.3333	CmaCh17G000170	COP9 signalosome complex subunit 1
CmaCh02G001510	25.6834	-1.72638	0.484352	-3.56431	0.000364814	0.00616379	CmaCh02G001510	0.253902	0.239481	0.130119	0.557429	1.10265	0.44072	CmaCh02G001510	8	24	CmaCh02G001510	CONSTANS-like zinc finger protein, putative
CmaCh18G010200	43.5513	-2.40231	0.427176	-5.62369	1.87e-08	1.46e-06	CmaCh18G010200	0.555329	0.459463	0.479317	3.81954	2.42323	1.66293	CmaCh18G010200	16.6667	82.3333	CmaCh18G010200	CONSTANS-like zinc finger protein
CmaCh14G002060	225.777	1.40508	0.397348	3.53614	0.000406018	0.00668891	CmaCh14G002060	4.38639	5.39504	3.18457	1.4649	2.84618	0.646238	CmaCh14G002060	138.333	46.3333	CmaCh14G002060	Conserved peptide upstream open reading frame 47
CmaCh15G010650	812.677	-1.05527	0.366148	-2.8821	0.00395039	0.0361257	CmaCh15G010650	11.9062	11.1276	13.3873	38.4569	22.8599	14.3733	CmaCh15G010650	534	1036.33	CmaCh15G010650	Component of cytosolic 80S ribosome and 60S large subunit
CmaCh01G009010	3756.41	-1.10901	0.370987	-2.98933	0.00279586	0.0282178	CmaCh01G009010	37.9664	31.5438	42.8542	128.89	67.9848	45.4921	CmaCh01G009010	2458	4969	CmaCh01G009010	Component of cytosolic 80S ribosome and 60S large subunit
CmaCh09G011820	2317.19	-1.19136	0.355077	-3.35523	0.000792984	0.01116	CmaCh09G011820	23.0294	20.7891	25.7326	80.8153	46.949	31.0701	CmaCh09G011820	1462	3123	CmaCh09G011820	Component of cytosolic 80S ribosome and 60S large subunit
CmaCh18G013480	1055.46	-1.45858	0.452155	-3.22583	0.00125608	0.0156741	CmaCh18G013480	11.0427	10.4288	10.6843	43.0021	35.2652	10.1225	CmaCh18G013480	575.667	1437	CmaCh18G013480	Component of cytosolic 80S ribosome and 60S large subunit
CmaCh16G003520	804.429	-1.31289	0.410563	-3.19778	0.00138492	0.0168301	CmaCh16G003520	3.34338	2.67736	3.47519	12.8538	7.32727	3.41262	CmaCh16G003520	459.333	1058.33	CmaCh16G003520	Component of cytosolic 80S ribosome and 40S small subunit
CmaCh02G004260	942.4	1.16368	0.328164	3.54603	0.000391076	0.00651975	CmaCh02G004260	19.2124	13.3904	16.1541	7.2049	3.84952	10.6852	CmaCh02G004260	1360.33	595.333	CmaCh02G004260	Cold acclimation protein
CmaCh02G006260	274.24	2.38474	0.725282	3.28802	0.00100895	0.01341	CmaCh02G006260	12.9636	12.3075	9.16862	0.900187	0.251811	5.42025	CmaCh02G006260	469	93	CmaCh02G006260	Coiled-coil domain-containing protein 18, putative isoform 2
CmaCh06G004550	44.3541	1.23607	0.4009	3.08323	0.00204765	0.0224108	CmaCh06G004550	0.392997	0.566311	0.843374	0.231109	0.355566	0.189489	CmaCh06G004550	47.6667	18.6667	CmaCh06G004550	Coffea canephora DH200=94 genomic scaffold, scaffold_98
CmaCh06G004700	5231.79	1.01202	0.329084	3.07526	0.00210319	0.0228125	CmaCh06G004700	864.545	1068.69	854.612	347.591	288.767	745.807	CmaCh06G004700	9224.33	4497.67	CmaCh06G004700	Coffea canephora DH200=94 genomic scaffold, scaffold_98
CmaCh11G003350	1033.46	1.49145	0.373678	3.99127	6.57e-05	0.00155349	CmaCh11G003350	54.2328	52.3029	50.3987	13.7207	9.60388	32.4346	CmaCh11G003350	1736.67	612.333	CmaCh11G003350	Coffea canephora DH200=94 genomic scaffold, scaffold_978
CmaCh13G007830	4.91492	-3.47959	1.06071	-3.28044	0.00103644	0.0136526	CmaCh13G007830	0.043709	0.0229036	0	0.182783	0.201325	0.358274	CmaCh13G007830	1	10.6667	CmaCh13G007830	Coffea canephora DH200=94 genomic scaffold, scaffold_94
CmaCh11G018790	35.0938	-3.36874	0.795986	-4.23216	2.31e-05	0.000658854	CmaCh11G018790	0.504403	0.594694	0.32312	8.37136	5.72526	0.608013	CmaCh11G018790	7.33333	68.6667	CmaCh11G018790	Coffea canephora DH200=94 genomic scaffold, scaffold_91
CmaCh11G007410	98.1058	-1.86554	0.613167	-3.04247	0.00234643	0.0247225	CmaCh11G007410	1.70952	1.04106	0.662991	6.03792	5.68517	0.735161	CmaCh11G007410	48.3333	156.667	CmaCh11G007410	Coffea canephora DH200=94 genomic scaffold, scaffold_9
CmaCh18G011210	463.385	-2.21499	0.225424	-9.82589	8.71e-23	9.51e-20	CmaCh18G011210	2.62962	1.74154	1.72196	10.5765	10.1655	7.58983	CmaCh18G011210	109	469.333	CmaCh18G011210	Coffea canephora DH200=94 genomic scaffold, scaffold_82
CmaCh14G006510	175.865	2.07004	0.323079	6.40722	1.48e-10	1.91e-08	CmaCh14G006510	19.9018	16.0518	15.0989	3.26374	2.50354	6.30321	CmaCh14G006510	341.333	79	CmaCh14G006510	Coffea canephora DH200=94 genomic scaffold, scaffold_8
CmaCh07G006160	8.55717	-2.09828	0.723162	-2.90154	0.00371334	0.0345044	CmaCh07G006160	0.0391289	0.0820144	0.320843	0.736332	0.463445	0.679195	CmaCh07G006160	3.66667	15	CmaCh07G006160	Coffea canephora DH200=94 genomic scaffold, scaffold_8
CmaCh20G009900	32.3474	-2.52594	0.467465	-5.40348	6.54e-08	4.35e-06	CmaCh20G009900	0.45818	0.332429	0.216746	2.43187	2.31911	1.0876	CmaCh20G009900	9.33333	49.3333	CmaCh20G009900	Coffea canephora DH200=94 genomic scaffold, scaffold_8
CmaCh04G030080	114.302	-2.17827	0.644114	-3.3818	0.000720115	0.0103848	CmaCh04G030080	2.34535	1.99707	1.20194	7.58572	16.397	1.20152	CmaCh04G030080	24.6667	95.3333	CmaCh04G030080	Coffea canephora DH200=94 genomic scaffold, scaffold_779
CmaCh19G011140	67.6156	1.64994	0.426193	3.87135	0.000108235	0.00233861	CmaCh19G011140	1.14009	1.22801	1.22535	0.223484	0.208385	0.70241	CmaCh19G011140	147.667	46.3333	CmaCh19G011140	Coffea canephora DH200=94 genomic scaffold, scaffold_76
CmaCh17G014310	236.714	3.03925	0.728687	4.17086	3.03e-05	0.000821889	CmaCh17G014310	31.1411	20.1457	24.4313	0.491251	0.899466	7.78563	CmaCh17G014310	579	72	CmaCh17G014310	Coffea canephora DH200=94 genomic scaffold, scaffold_74
CmaCh04G026860	30.0633	-3.59981	0.748968	-4.80636	1.54e-06	6.75e-05	CmaCh04G026860	0.393779	0.412682	0.941748	11.9386	7.77323	1.51893	CmaCh04G026860	4.33333	48	CmaCh04G026860	Coffea canephora DH200=94 genomic scaffold, scaffold_74
CmaCh11G000670	133.477	-2.52343	0.558048	-4.52188	6.13e-06	0.000225971	CmaCh11G000670	0.927683	0.673072	1.02398	5.89369	8.26412	1.03222	CmaCh11G000670	12	60.6667	CmaCh11G000670	Coffea canephora DH200=94 genomic scaffold, scaffold_70
CmaCh08G008050	288.277	-1.60623	0.250111	-6.4221	1.34e-10	1.76e-08	CmaCh08G008050	5.60634	5.10606	4.75435	21.1072	15.81	10.2013	CmaCh08G008050	151	427.333	CmaCh08G008050	Coffea canephora DH200=94 genomic scaffold, scaffold_6310
CmaCh18G003500	88.6167	-1.12561	0.340875	-3.30211	0.000959606	0.0129046	CmaCh18G003500	1.00426	0.844289	0.542941	1.77676	2.30919	1.14935	CmaCh18G003500	70.6667	140.333	CmaCh18G003500	Coffea canephora DH200=94 genomic scaffold, scaffold_614
CmaCh13G006650	186.706	-1.81043	0.496373	-3.64732	0.000264994	0.00482465	CmaCh13G006650	1.62335	1.36932	0.973968	5.53292	7.03427	1.3618	CmaCh13G006650	98	304.333	CmaCh13G006650	Coffea canephora DH200=94 genomic scaffold, scaffold_614
CmaCh02G001320	220.176	-1.1066	0.160644	-6.88853	5.64e-12	1.01e-09	CmaCh02G001320	1.12374	1.00723	1.13663	2.62787	2.4615	1.96055	CmaCh02G001320	144	289.333	CmaCh02G001320	Coffea canephora DH200=94 genomic scaffold, scaffold_60
CmaCh09G006550	397.943	-1.00151	0.273952	-3.65579	0.000256389	0.00468838	CmaCh09G006550	6.86503	5.94001	5.18337	17.087	10.8027	8.12793	CmaCh09G006550	240	450	CmaCh09G006550	Coffea canephora DH200=94 genomic scaffold, scaffold_6
CmaCh01G014500	655.371	-1.00286	0.23134	-4.33499	1.46e-05	0.000453508	CmaCh01G014500	7.65133	6.17451	6.07093	12.5982	9.38689	17.8475	CmaCh01G014500	413	799.667	CmaCh01G014500	Coffea canephora DH200=94 genomic scaffold, scaffold_6
CmaCh01G013960	203.739	1.11888	0.223834	4.99873	5.77e-07	2.87e-05	CmaCh01G013960	4.24382	3.15269	5.30411	1.55379	2.23867	2.07212	CmaCh01G013960	231.333	99.3333	CmaCh01G013960	Coffea canephora DH200=94 genomic scaffold, scaffold_49
CmaCh06G016930	42.3109	-1.5555	0.331984	-4.68547	2.79e-06	0.000115533	CmaCh06G016930	0.159836	0.175885	0.155634	0.584854	0.525864	0.339096	CmaCh06G016930	20	54.6667	CmaCh06G016930	Coffea canephora DH200=94 genomic scaffold, scaffold_48
CmaCh14G003530	102.662	1.44709	0.360891	4.00978	6.08e-05	0.00145879	CmaCh14G003530	13.4194	8.96031	11.8391	3.13735	2.38447	6.93445	CmaCh14G003530	197.333	70.6667	CmaCh14G003530	Coffea canephora DH200=94 genomic scaffold, scaffold_45
CmaCh03G012850	1173.75	-1.21557	0.423957	-2.86721	0.00414108	0.0374407	CmaCh03G012850	47.205	34.7302	24.3554	95.8604	122.912	28.1553	CmaCh03G012850	651.333	1340.67	CmaCh03G012850	Coffea canephora DH200=94 genomic scaffold, scaffold_4
CmaCh14G004590	217.402	-1.18223	0.32532	-3.63404	0.000279013	0.00501445	CmaCh14G004590	20.9438	17.6259	20.4908	54.4077	53.0364	26.776	CmaCh14G004590	121.333	252.333	CmaCh14G004590	Coffea canephora DH200=94 genomic scaffold, scaffold_377
CmaCh17G009670	66.7497	-1.45894	0.467622	-3.1199	0.0018091	0.0203317	CmaCh17G009670	3.09397	3.96305	4.05208	4.1331	9.0482	17.2386	CmaCh17G009670	21	55.6667	CmaCh17G009670	Coffea canephora DH200=94 genomic scaffold, scaffold_377
CmaCh18G012710	403.872	3.18362	1.02863	3.09501	0.00196805	0.0217385	CmaCh18G012710	73.1055	68.7012	48.4792	2.16879	0.327607	18.4046	CmaCh18G012710	747	86	CmaCh18G012710	Coffea canephora DH200=94 genomic scaffold, scaffold_360
CmaCh04G026350	132.482	-1.24042	0.323593	-3.83328	0.000126445	0.00266106	CmaCh04G026350	4.68144	4.2348	3.43456	8.65504	14.6562	5.98758	CmaCh04G026350	81.6667	173.333	CmaCh04G026350	Coffea canephora DH200=94 genomic scaffold, scaffold_36
CmaCh08G001370	36.565	-1.60211	0.479732	-3.3396	0.000838998	0.0116697	CmaCh08G001370	0.696533	0.821216	0.624677	1.22882	1.31767	3.90418	CmaCh08G001370	16	47.6667	CmaCh08G001370	Coffea canephora DH200=94 genomic scaffold, scaffold_35
CmaCh05G005850	46.2096	2.00294	0.280382	7.14363	9.09e-13	1.86e-10	CmaCh05G005850	5.97457	6.07353	5.08266	1.49907	1.17939	1.55559	CmaCh05G005850	93.3333	22	CmaCh05G005850	Coffea canephora DH200=94 genomic scaffold, scaffold_31
CmaCh17G007750	101.714	-1.29485	0.399258	-3.24313	0.00118224	0.0149609	CmaCh17G007750	5.96695	5.32696	3.92624	16.5581	15.899	4.97268	CmaCh17G007750	67.3333	149.667	CmaCh17G007750	Coffea canephora DH200=94 genomic scaffold, scaffold_31
CmaCh08G012340	84.5104	2.54549	0.527976	4.82123	1.43e-06	6.31e-05	CmaCh08G012340	14.6385	13.8951	7.0715	1.1917	0.789525	4.04977	CmaCh08G012340	193.333	33	CmaCh08G012340	Coffea canephora DH200=94 genomic scaffold, scaffold_3
CmaCh06G014280	278.565	-1.26591	0.283784	-4.46081	8.16e-06	0.00028551	CmaCh06G014280	8.97782	10.1848	8.25323	31.641	20.4629	13.8342	CmaCh06G014280	96.3333	216.667	CmaCh06G014280	Coffea canephora DH200=94 genomic scaffold, scaffold_3
CmaCh14G016820	40.373	-1.51999	0.338658	-4.48828	7.18e-06	0.000258266	CmaCh14G016820	1.47667	0.810625	1.15316	3.96974	3.14631	2.78018	CmaCh14G016820	16	43	CmaCh14G016820	Coffea canephora DH200=94 genomic scaffold, scaffold_3
CmaCh01G018970	33.5843	-1.67362	0.552803	-3.02752	0.00246567	0.0257297	CmaCh01G018970	0.222932	0.116817	0.114248	0.524395	0.777456	0.161235	CmaCh01G018970	13.3333	37.6667	CmaCh01G018970	Coffea canephora DH200=94 genomic scaffold, scaffold_26
CmaCh09G001650	20.0231	-3.07443	0.758714	-4.05216	5.07e-05	0.00125653	CmaCh09G001650	0.0299555	0.020929	0.0307031	0.271414	0.367935	0.0577739	CmaCh09G001650	2.66667	20	CmaCh09G001650	Coffea canephora DH200=94 genomic scaffold, scaffold_26
CmaCh02G003050	98.7187	1.16148	0.270769	4.28957	1.79e-05	0.000531899	CmaCh02G003050	2.31676	3.2464	1.89433	1.00693	1.40454	0.953894	CmaCh02G003050	93	38.6667	CmaCh02G003050	Coffea canephora DH200=94 genomic scaffold, scaffold_255
CmaCh02G013130	104.139	-2.67802	0.508816	-5.26324	1.42e-07	8.54e-06	CmaCh02G013130	0.184393	0.281083	0.223358	2.50607	1.43392	0.468787	CmaCh02G013130	13.3333	79	CmaCh02G013130	Coffea canephora DH200=94 genomic scaffold, scaffold_24
CmaCh01G005220	5.92011	-4.40734	1.43201	-3.07773	0.00208583	0.0227212	CmaCh01G005220	0	0	0	0.312306	0.0982822	0.0360091	CmaCh01G005220	0	3.66667	CmaCh01G005220	Coffea canephora DH200=94 genomic scaffold, scaffold_24
CmaCh14G013460	467.633	1.87458	0.262539	7.14019	9.32e-13	1.89e-10	CmaCh14G013460	70.7826	53.5343	46.1441	14.3247	11.9658	20.0937	CmaCh14G013460	881	230.333	CmaCh14G013460	Coffea canephora DH200=94 genomic scaffold, scaffold_2
CmaCh09G009120	84.1556	2.63357	0.532206	4.9484	7.48e-07	3.61e-05	CmaCh09G009120	0.935224	0.644815	0.403606	0.128649	0.0647769	0.118666	CmaCh09G009120	26.3333	4	CmaCh09G009120	Coffea canephora DH200=94 genomic scaffold, scaffold_19
CmaCh15G010840	65.2524	1.51487	0.26537	5.7085	1.14e-08	9.35e-07	CmaCh15G010840	2.72685	2.03537	2.49329	0.840879	0.82614	0.870219	CmaCh15G010840	120.667	39.6667	CmaCh15G010840	Coffea canephora DH200=94 genomic scaffold, scaffold_15
CmaCh06G015980	349.143	1.00015	0.209431	4.77555	1.79e-06	7.72e-05	CmaCh06G015980	9.20309	9.60928	10.8425	4.79294	3.66468	6.32043	CmaCh06G015980	568.333	273.333	CmaCh06G015980	Coffea canephora DH200=94 genomic scaffold, scaffold_15
CmaCh15G000730	88.5569	1.59629	0.356389	4.47906	7.5e-06	0.000267763	CmaCh15G000730	1.44259	2.10862	1.24513	0.436572	0.699432	0.475913	CmaCh15G000730	41	12.6667	CmaCh15G000730	Coffea canephora DH200=94 genomic scaffold, scaffold_135
CmaCh07G003060	10.3212	3.07282	1.01766	3.0195	0.00253196	0.0262903	CmaCh07G003060	0.511099	2.27644	1.96446	0	0.336305	0.246434	CmaCh07G003060	12	1.33333	CmaCh07G003060	Coffea canephora DH200=94 genomic scaffold, scaffold_12
CmaCh10G008180	32.1203	2.0305	0.431851	4.70186	2.58e-06	0.00010788	CmaCh10G008180	0.690451	1.34078	1.18641	0.191074	0.213797	0.372077	CmaCh10G008180	51.3333	12	CmaCh10G008180	Coffea canephora DH200=94 genomic scaffold, scaffold_12
CmaCh19G010100	333.424	1.14017	0.293163	3.88921	0.000100571	0.00220143	CmaCh19G010100	13.5361	18.2391	22.859	9.90597	8.56752	6.34016	CmaCh19G010100	275.333	116.667	CmaCh19G010100	Coffea canephora DH200=94 genomic scaffold, scaffold_112
CmaCh09G008090	60.701	1.97717	0.458102	4.316	1.59e-05	0.00048528	CmaCh09G008090	0.525392	0.660735	1.07701	0.134267	0.0768244	0.349026	CmaCh09G008090	63	15.6667	CmaCh09G008090	Coffea canephora DH200=94 genomic scaffold, scaffold_110
CmaCh17G012830	1395.81	-1.3031	0.386005	-3.37587	0.000735838	0.0105449	CmaCh17G012830	17.0916	14.2762	12.6375	36.9103	58.1003	13.6119	CmaCh17G012830	843.667	1834	CmaCh17G012830	Coffea canephora DH200=94 genomic scaffold, scaffold_11
CmaCh08G002660	1520.31	-1.6332	0.515397	-3.16882	0.00153058	0.0181133	CmaCh08G002660	29.0941	22.4613	26.9973	39.7351	27.6122	176.257	CmaCh08G002660	511.667	1609.33	CmaCh08G002660	Coffea canephora DH200=94 genomic scaffold, scaffold_11
CmaCh02G016990	16.7744	-2.93033	1.05915	-2.76668	0.00566311	0.047034	CmaCh02G016990	0.019086	0	0.00978117	0.0598605	0.163262	0.00920258	CmaCh02G016990	1	6.66667	CmaCh02G016990	Coffea canephora DH200=94 genomic scaffold, scaffold_11
CmaCh11G017190	134.752	-1.23813	0.40372	-3.06681	0.0021636	0.023254	CmaCh11G017190	2.29108	3.67662	2.34826	10.4416	4.52261	4.62582	CmaCh11G017190	75.3333	169.667	CmaCh11G017190	Coffea canephora DH200=94 genomic scaffold, scaffold_1
CmaCh16G008500	82.4898	-1.0333	0.246504	-4.19183	2.77e-05	0.000765993	CmaCh16G008500	0.707562	0.647151	0.527433	1.08941	1.13432	1.61276	CmaCh16G008500	47.6667	92.6667	CmaCh16G008500	COBRA-like protein 10
CmaCh02G014640	2774.86	1.17277	0.300281	3.90558	9.4e-05	0.00207931	CmaCh02G014640	27.5908	23.5514	24.362	10.6474	6.84278	15.9854	CmaCh02G014640	3322.67	1438.33	CmaCh02G014640	CoA ligase
CmaCh05G008590	31.1012	-1.99766	0.525042	-3.80476	0.000141942	0.00293311	CmaCh05G008590	3.28149	1.54756	3.02705	17.8393	4.10254	9.33507	CmaCh05G008590	15.6667	60.6667	CmaCh05G008590	Clavata3/esr-related 45, putative
CmaCh04G003160	86.4025	1.57612	0.420945	3.74425	0.00018093	0.00358817	CmaCh04G003160	4.47098	5.39097	3.1536	1.2565	2.08781	1.06628	CmaCh04G003160	88	27	CmaCh04G003160	CLAVATA3/ESR (CLE)-related 25-like protein
CmaCh19G010440	26.2182	-2.01486	0.481204	-4.18712	2.83e-05	0.00077689	CmaCh19G010440	0.237476	0.0497752	0.170382	0.471713	0.812552	0.595413	CmaCh19G010440	6.33333	23.6667	CmaCh19G010440	Clathrin coat assembly protein
CmaCh08G002220	73.0333	1.72063	0.402751	4.2722	1.94e-05	0.000566378	CmaCh08G002220	2.10221	1.70564	1.73764	0.336753	0.379281	0.948215	CmaCh08G002220	106.667	31.3333	CmaCh08G002220	Chromosome 3B, genomic scaffold, cultivar Chinese Spring
CmaCh15G000810	36.9168	-1.22126	0.382527	-3.19263	0.00140984	0.017067	CmaCh15G000810	0.363997	0.41326	0.310901	0.634236	1.0778	0.84828	CmaCh15G000810	11.6667	25.3333	CmaCh15G000810	Chromosome 3B, genomic scaffold, cultivar Chinese Spring
CmaCh04G010070	60.9576	-2.82541	1.0084	-2.80188	0.00508065	0.0434616	CmaCh04G010070	0.887285	0.253603	0.413377	0.758957	10.1906	0.15557	CmaCh04G010070	6.33333	35.6667	CmaCh04G010070	Chromosome 3B, genomic scaffold, cultivar Chinese Spring
CmaCh07G007340	6.29926	-3.67696	1.19799	-3.06926	0.00214587	0.0232026	CmaCh07G007340	0.040672	0.0852488	0	0.850412	0.642295	0.117663	CmaCh07G007340	1	11.6667	CmaCh07G007340	Chromosome 3B, genomic scaffold, cultivar Chinese Spring
CmaCh14G019660	17.7132	-3.77506	0.914169	-4.12949	3.64e-05	0.000954806	CmaCh14G019660	0.0185288	0.0145637	0.00949561	0.35352	0.195072	0.0357356	CmaCh14G019660	3	37.6667	CmaCh14G019660	Chromo domain-containing protein LHP1
CmaCh03G013810	24997	-1.63592	0.548701	-2.98144	0.002869	0.0287438	CmaCh03G013810	850.734	708.457	379.764	1669	3929.75	427.336	CmaCh03G013810	11651	30862.7	CmaCh03G013810	Chlorophyll a-b binding protein 21, chloroplastic
CmaCh03G006330	611.565	-2.48759	0.675959	-3.68009	0.000233151	0.00436194	CmaCh03G006330	5.5004	6.26138	5.29747	11.6991	12.7611	71.195	CmaCh03G006330	234	1331.67	CmaCh03G006330	Chitin-binding lectin
CmaCh02G012510	78.5243	2.01801	0.314324	6.42016	1.36e-10	1.77e-08	CmaCh02G012510	3.49446	4.61875	3.92915	1.3359	1.13252	0.528104	CmaCh02G012510	150	34.3333	CmaCh02G012510	Chaperonin-like RbcX protein
CmaCh09G011160	1975.09	3.46336	0.48575	7.12993	1e-12	2.02e-10	CmaCh09G011160	41.8776	41.4148	39.6821	2.19724	1.51638	7.42251	CmaCh09G011160	4343.33	396	CmaCh09G011160	Chaperone protein DnaK
CmaCh10G008560	3729	2.87331	0.226384	12.6922	6.53e-37	1.64e-32	CmaCh10G008560	42.5978	31.6481	36.9522	4.26025	4.23742	6.66821	CmaCh10G008560	6873.67	897.333	CmaCh10G008560	Chaperone protein dnaJ, putative
CmaCh20G005720	833.212	1.59872	0.543713	2.94038	0.00327814	0.0317164	CmaCh20G005720	42.9768	35.9549	48.2749	10.7455	2.78701	28.4279	CmaCh20G005720	1468.33	494.333	CmaCh20G005720	Chaperone protein dnaJ
CmaCh16G002840	620.15	1.01746	0.287359	3.54071	0.000399046	0.00660874	CmaCh16G002840	10.1814	7.57975	10.3232	6.54062	4.18219	3.15104	CmaCh16G002840	919.667	425	CmaCh16G002840	Chaperone DnaK
CmaCh18G004890	149.47	-1.35126	0.318745	-4.2393	2.24e-05	0.000643363	CmaCh18G004890	0.574242	0.747072	0.588574	1.73892	0.964176	2.1482	CmaCh18G004890	62.6667	155.667	CmaCh18G004890	Chaperone DnaJ-domain protein, putative
CmaCh13G010800	2593.3	3.39748	0.371031	9.15687	5.34e-20	3.95e-17	CmaCh13G010800	57.1194	45.039	52.6156	2.98094	3.22407	8.46726	CmaCh13G010800	4903.67	456	CmaCh13G010800	Chaperone clpb, putative
CmaCh01G008280	3069.66	2.66567	0.310683	8.58004	9.48e-18	4.58e-15	CmaCh01G008280	70.4333	57.7787	67.0023	7.31007	6.87151	16.5615	CmaCh01G008280	5607	863	CmaCh01G008280	Chaperone clpb, putative
CmaCh09G004160	881.643	1.9594	0.373882	5.24068	1.6e-07	9.54e-06	CmaCh09G004160	12.7765	11.4735	13.0796	2.1847	1.62781	5.77141	CmaCh09G004160	1583	404	CmaCh09G004160	Chaperone clpb, putative
CmaCh01G004630	5461.9	1.43239	0.182059	7.86776	3.61e-15	1.22e-12	CmaCh01G004630	87.4461	82.57	76.7136	33.29	28.1282	29.9925	CmaCh01G004630	9764	3415	CmaCh01G004630	Chaperone clpb, putative
CmaCh09G006840	353.864	-1.81076	0.610975	-2.96372	0.00303944	0.0299428	CmaCh09G006840	2.46167	1.79191	1.67793	3.57509	15.8627	1.39157	CmaCh09G006840	159.667	465	CmaCh09G006840	Chalcone-flavonone isomerase family protein
CmaCh14G007750	140.323	-3.77563	1.25443	-3.00984	0.00261386	0.0269844	CmaCh14G007750	0.876328	0.367358	0.282291	1.17792	19.5724	0.169014	CmaCh14G007750	20	215.333	CmaCh14G007750	Chalcone synthase
CmaCh01G017580	588.264	-2.01257	0.678329	-2.96695	0.00300769	0.0297416	CmaCh01G017580	1.53206	0.437894	0.606707	3.47642	6.50685	0.436508	CmaCh01G017580	48.6667	167	CmaCh01G017580	Cellulose synthase-like C1-2, glycosyltransferase family 2 protein
CmaCh02G001780	113.403	1.84467	0.614029	3.0042	0.00266276	0.0272816	CmaCh02G001780	2.82094	1.85856	3.53177	0.163308	0.423235	1.69244	CmaCh02G001780	291.667	81	CmaCh02G001780	Cellulose synthase-like B3, putative
CmaCh16G006190	4.0507	-5.11704	1.73859	-2.9432	0.00324834	0.031501	CmaCh16G006190	0	0	0	0.255483	0.964801	0	CmaCh16G006190	0	5.33333	CmaCh16G006190	Cell wall-associated hydrolase
CmaCh04G010670	1691.78	-1.16252	0.370655	-3.13639	0.00171044	0.0195378	CmaCh04G010670	13.8838	12.4325	13.012	28.7315	46.5853	12.7696	CmaCh04G010670	539	1067.33	CmaCh04G010670	Cell wall protein Exp4
CmaCh04G001070	687.123	-2.89121	0.624349	-4.63076	3.64e-06	0.000146354	CmaCh04G001070	0.769567	0.307242	0.300485	2.75844	6.7517	0.777454	CmaCh04G001070	12.3333	78	CmaCh04G001070	Cell wall protein Exp4
CmaCh01G004790	25.9083	-3.07426	0.782387	-3.92933	8.52e-05	0.00192154	CmaCh01G004790	0.0794782	0.249881	0.325847	2.07727	3.19011	0.268251	CmaCh01G004790	5.33333	39.3333	CmaCh01G004790	Cell wall protein Exp4
CmaCh04G016680	1636.11	-3.63619	0.667253	-5.4495	5.05e-08	3.51e-06	CmaCh04G016680	9.76561	7.24325	2.7246	81.2662	153.556	10.5775	CmaCh04G016680	230.333	2446.67	CmaCh04G016680	Cell wall protein Exp4
CmaCh15G001640	4503.15	-3.90793	0.637373	-6.1313	8.72e-10	9.47e-08	CmaCh15G001640	30.1954	19.0133	10.4236	491.566	367.55	36.0498	CmaCh15G001640	621.333	8356.33	CmaCh15G001640	Cell wall protein Exp4
CmaCh18G011380	336.951	-2.66995	0.39173	-6.81581	9.37e-12	1.54e-09	CmaCh18G011380	0.446681	0.767202	1.00468	5.27951	6.61314	2.23749	CmaCh18G011380	58	333	CmaCh18G011380	Cell wall protein EXP3
CmaCh04G028650	99.507	-5.49206	0.677531	-8.10598	5.23e-16	1.9e-13	CmaCh04G028650	0.195703	0.102549	0.300881	13.9809	11.2462	1.79286	CmaCh04G028650	6	243	CmaCh04G028650	Cell wall protein EXP3
CmaCh14G003080	1792.57	-1.11925	0.367503	-3.04555	0.00232252	0.0245816	CmaCh14G003080	7.86523	8.13055	5.57789	20.8262	19.6179	6.42921	CmaCh14G003080	1049	2066.33	CmaCh14G003080	Cell division protein ftsZ, putative
CmaCh17G012710	287.164	-1.68025	0.244659	-6.86773	6.52e-12	1.16e-09	CmaCh17G012710	1.35146	1.11864	1.33225	5.34558	4.23676	2.61481	CmaCh17G012710	144	427.667	CmaCh17G012710	Cell division control protein 45-like protein
CmaCh07G002540	51.7982	1.61637	0.40722	3.96927	7.21e-05	0.00166822	CmaCh07G002540	2.7532	1.56382	2.34801	0.571274	1.18931	0.445876	CmaCh07G002540	103.667	30.3333	CmaCh07G002540	CBS domain-containing protein
CmaCh04G025110	112.724	-1.67819	0.442993	-3.78831	0.000151677	0.00309605	CmaCh04G025110	0.860718	0.86821	0.628567	4.4992	2.03888	1.00639	CmaCh04G025110	71.3333	213.667	CmaCh04G025110	Cationic amino acid transporter 7
CmaCh03G002170	1298.57	-1.21812	0.193197	-6.30506	2.88e-10	3.48e-08	CmaCh03G002170	3.65707	4.04379	4.20785	8.35226	7.52403	11.8137	CmaCh03G002170	769	1717.67	CmaCh03G002170	Cationic amino acid transporter
CmaCh04G007150	2742.87	1.31991	0.237783	5.5509	2.84e-08	2.09e-06	CmaCh04G007150	2.92836	3.26232	2.2038	1.10716	1.47815	0.796881	CmaCh04G007150	340.333	125	CmaCh04G007150	Cation/H(+) antiporter 18-like protein
CmaCh06G017390	15834.9	1.26969	0.42165	3.01125	0.00260177	0.0268928	CmaCh06G017390	279.642	271.989	255.515	71.7539	53.3505	209.643	CmaCh06G017390	28214.3	11686	CmaCh06G017390	Cathepsin B-like cysteine proteinase
CmaCh16G000660	446.887	1.44931	0.292219	4.95966	7.06e-07	3.44e-05	CmaCh16G000660	8.18254	10.5011	9.77114	1.97032	3.22428	5.20995	CmaCh16G000660	588.667	206.667	CmaCh16G000660	Catalytic/ protein phosphatase type 2C/ protein serine/threonine phosphatase
CmaCh15G006340	658.953	-1.11694	0.396956	-2.81377	0.00489645	0.0423114	CmaCh15G006340	1.39465	1.40717	1.07589	2.61361	4.61282	1.19109	CmaCh15G006340	340.333	650.667	CmaCh15G006340	Catalytic/ protein phosphatase type 2C/ protein serine/threonine phosphatase
CmaCh17G011270	199.693	2.09351	0.275303	7.6044	2.86e-14	8.26e-12	CmaCh17G011270	10.399	11.2701	9.62348	1.71208	3.77151	1.92139	CmaCh17G011270	373	79.3333	CmaCh17G011270	CASP-like protein
CmaCh13G003850	489.074	2.07625	0.357441	5.80867	6.3e-09	5.43e-07	CmaCh13G003850	14.6207	13.2891	13.9493	1.59995	2.69733	5.61332	CmaCh13G003850	998	229.333	CmaCh13G003850	CASP-like protein
CmaCh04G026400	32.0509	-2.55888	0.556028	-4.60206	4.18e-06	0.000164621	CmaCh04G026400	0.393332	0.360687	0.70551	5.19152	1.68229	1.70685	CmaCh04G026400	9.66667	54.3333	CmaCh04G026400	CASP-like protein
CmaCh17G009580	5422.34	1.06362	0.177148	6.00414	1.92e-09	1.9e-07	CmaCh17G009580	49.8971	50.7267	48.4555	19.4225	24.4782	27.4221	CmaCh17G009580	8737	3938	CmaCh17G009580	Carotenoid cleavage dioxygenase 1
CmaCh07G012960	2593.68	1.03822	0.178333	5.8218	5.82e-09	5.08e-07	CmaCh07G012960	16.3074	17.4788	16.823	7.74432	7.53504	9.35707	CmaCh07G012960	3730	1724.33	CmaCh07G012960	Carboxyl-terminal-processing protease
CmaCh02G011680	1266.62	-1.33973	0.321867	-4.16238	3.15e-05	0.000847532	CmaCh02G011680	11.7267	9.5245	8.2934	28.5652	34.1443	12.1	CmaCh02G011680	657.333	1496.67	CmaCh02G011680	Carboxyl-terminal peptidase
CmaCh11G007800	880.949	-3.33472	0.4365	-7.63967	2.18e-14	6.51e-12	CmaCh11G007800	1.81908	1.66042	1.09263	21.5533	19.8335	4.75329	CmaCh11G007800	152.333	1384.33	CmaCh11G007800	Carboxyl-terminal peptidase
CmaCh09G011990	61.5087	-1.84698	0.382593	-4.82753	1.38e-06	6.16e-05	CmaCh09G011990	0.234655	0.209487	0.169249	0.917682	0.949299	0.351999	CmaCh09G011990	23	75.3333	CmaCh09G011990	Carboxylesterase-like protein
CmaCh20G008940	148.494	-1.27831	0.364088	-3.51101	0.000446416	0.00718472	CmaCh20G008940	5.57043	4.99718	4.38486	14.2096	15.5411	6.57499	CmaCh20G008940	109.333	241	CmaCh20G008940	Carboxylesterase 1
CmaCh04G016990	161.644	-1.55396	0.5317	-2.92262	0.00347105	0.0329481	CmaCh04G016990	2.43379	1.3664	1.06908	2.2415	9.87555	2.23521	CmaCh04G016990	55	137.667	CmaCh04G016990	Carbohydrate-binding X8 domain protein
CmaCh19G003690	1199.04	1.19918	0.255458	4.69423	2.68e-06	0.000111243	CmaCh19G003690	33.6635	50.1168	33.9217	20.0668	11.0874	20.064	CmaCh19G003690	2085.33	881.333	CmaCh19G003690	Carbohydrate kinase-like protein
CmaCh03G003780	210.443	-1.34165	0.393934	-3.40578	0.000659761	0.0096643	CmaCh03G003780	4.1253	3.20247	2.23158	8.18634	12.6172	3.49929	CmaCh03G003780	81.6667	183.667	CmaCh03G003780	Carbohydrate binding protein, putative
CmaCh02G004420	26.1966	-2.05439	0.568945	-3.61087	0.000305167	0.00536011	CmaCh02G004420	0.149364	0.156534	0.174962	1.07076	0.730096	0.205766	CmaCh02G004420	7.33333	28	CmaCh02G004420	Calmodulin-binding protein
CmaCh15G010890	459.678	1.22816	0.171102	7.17793	7.08e-13	1.51e-10	CmaCh15G010890	3.89771	3.41526	3.77164	1.23748	1.59032	1.90083	CmaCh15G010890	729.333	293.667	CmaCh15G010890	Calmodulin-binding heat-shock protein, putative
CmaCh17G002150	9.9656	-5.64995	1.59405	-3.54439	0.000393528	0.00654759	CmaCh17G002150	0	0	0	0.107923	0.489069	0	CmaCh17G002150	0	7.66667	CmaCh17G002150	Calmodulin binding protein, putative
CmaCh18G004720	117.808	-1.62205	0.557379	-2.91015	0.00361261	0.0338692	CmaCh18G004720	1.07217	0.963118	0.565163	3.34669	4.112	0.561273	CmaCh18G004720	55.3333	150.333	CmaCh18G004720	Calcyclin-binding protein, putative
CmaCh14G005340	163.592	-1.02775	0.295193	-3.48161	0.000498414	0.00781617	CmaCh14G005340	4.91748	5.64696	5.04021	15.6417	7.43526	8.67696	CmaCh14G005340	97	188.667	CmaCh14G005340	Calcium-transporting ATPase 9, plasma membrane-type-like protein
CmaCh20G000910	84.1487	1.64308	0.526161	3.12277	0.00179155	0.0201978	CmaCh20G000910	1.05407	2.46249	1.05787	0.229579	0.491286	0.741175	CmaCh20G000910	134.667	41.3333	CmaCh20G000910	Calcium-dependent protein kinase, putative
CmaCh02G012550	252.45	1.02207	0.259972	3.93144	8.44e-05	0.0019065	CmaCh02G012550	4.97087	4.81878	4.92511	1.81888	1.87165	3.52859	CmaCh02G012550	347	164.667	CmaCh02G012550	Calcium-dependent protein kinase 8
CmaCh09G000870	264.932	1.32908	0.296165	4.48765	7.2e-06	0.00025866	CmaCh09G000870	5.50282	4.90992	5.02926	1.30419	1.75115	3.07431	CmaCh09G000870	363	138.667	CmaCh09G000870	Calcium-dependent protein kinase 29
CmaCh07G003080	944.329	1.43529	0.368432	3.89567	9.79e-05	0.00215105	CmaCh07G003080	8.15858	9.42615	5.08491	3.33481	3.79419	1.26443	CmaCh07G003080	961.333	321	CmaCh07G003080	Calcium-dependent protein kinase 1
CmaCh16G009400	152.563	-1.03911	0.339746	-3.05849	0.00222453	0.0237969	CmaCh16G009400	4.7099	3.76268	4.59003	11.5431	10.7707	4.57912	CmaCh16G009400	110.333	207	CmaCh16G009400	Calcium-dependent lipid-binding domain-containing protein
CmaCh07G012940	182.546	-1.97421	0.573097	-3.4448	0.000571474	0.00864337	CmaCh07G012940	0.688436	0.545988	0.362344	1.24493	4.50545	0.556222	CmaCh07G012940	28	93	CmaCh07G012940	Calcium-dependent lipid-binding (CaLB domain) plant phosphoribosyltransferase family protein
CmaCh04G019020	1055.92	1.5416	0.248459	6.20464	5.48e-10	6.2e-08	CmaCh04G019020	2.18224	2.44338	2.21448	0.656026	0.548855	1.14136	CmaCh04G019020	1744.33	582.333	CmaCh04G019020	Calcium-dependent lipid-binding (CaLB domain) family protein
CmaCh15G006470	25.8371	-1.54667	0.538976	-2.86964	0.00410942	0.037234	CmaCh15G006470	1.61425	1.03384	1.56262	5.25037	2.24238	4.75647	CmaCh15G006470	15.3333	43.3333	CmaCh15G006470	Calcium-binding family protein
CmaCh12G005430	1928.82	1.56095	0.332686	4.69196	2.71e-06	0.000112298	CmaCh12G005430	280.61	308.719	240.482	77.1148	132.802	71.5849	CmaCh12G005430	1720	528.667	CmaCh12G005430	Calcium-binding EF-hand family protein, putative
CmaCh12G005370	12328	-1.64579	0.564527	-2.91535	0.00355294	0.0334221	CmaCh12G005370	372.761	467.144	218.645	2000.43	1089.91	222.097	CmaCh12G005370	3906.67	11252.3	CmaCh12G005370	Calcium-binding EF-hand family protein, putative
CmaCh19G008860	41.428	1.38952	0.506914	2.74113	0.00612288	0.0497499	CmaCh19G008860	7.37509	2.39494	3.93928	1.52034	0.820197	2.80473	CmaCh19G008860	43.3333	16	CmaCh19G008860	Calcium-binding EF-hand family protein
CmaCh20G011260	601.329	1.82299	0.252378	7.22324	5.08e-13	1.15e-10	CmaCh20G011260	17.7185	17.9718	14.209	4.08331	3.28698	6.69233	CmaCh20G011260	969	265.333	CmaCh20G011260	Calcium uniporter, mitochondrial
CmaCh17G001440	113.819	1.43175	0.32822	4.36215	1.29e-05	0.00040879	CmaCh17G001440	5.76809	4.26028	4.2229	1.09119	1.51817	2.64873	CmaCh17G001440	169.333	60	CmaCh17G001440	Calcium ion binding protein, putative
CmaCh14G021080	86.7103	-1.54355	0.393424	-3.92337	8.73e-05	0.00195814	CmaCh14G021080	0.151936	0.31846	0.226514	0.722009	0.981568	0.346312	CmaCh14G021080	16.3333	43.3333	CmaCh14G021080	Calcineurin B, putative
CmaCh14G002040	50.7819	-1.10261	0.36428	-3.02681	0.00247147	0.0257688	CmaCh14G002040	0.217965	0.290727	0.203096	0.600754	0.417227	0.496813	CmaCh14G002040	11.6667	23.6667	CmaCh14G002040	C2H2L domain class transcription factor
CmaCh09G009190	200.507	-1.36603	0.342066	-3.99348	6.51e-05	0.00154366	CmaCh09G009190	5.39742	2.99967	4.16306	13.3944	13.5603	5.46776	CmaCh09G009190	150.667	352	CmaCh09G009190	C2H2 zinc finger protein
CmaCh06G004600	158.484	2.64226	0.332505	7.94652	1.92e-15	6.69e-13	CmaCh06G004600	4.43246	4.3007	3.28821	0.509613	0.4028	0.994796	CmaCh06G004600	345.333	53.6667	CmaCh06G004600	BZIP transcription factor family protein
CmaCh09G000150	802.818	1.17136	0.275767	4.24766	2.16e-05	0.000621968	CmaCh09G000150	13.8729	8.99194	11.0444	3.90811	3.77942	7.34703	CmaCh09G000150	933.333	399.667	CmaCh09G000150	BZIP transcription factor family protein
CmaCh18G010740	40.4047	1.13764	0.343891	3.30815	0.000939154	0.0127112	CmaCh18G010740	1.38687	1.31825	1.32231	0.60694	0.33956	0.839764	CmaCh18G010740	40.6667	17.6667	CmaCh18G010740	BZip transcription factor
CmaCh09G008320	117.713	-1.70932	0.438757	-3.89583	9.79e-05	0.00215105	CmaCh09G008320	1.01582	0.791614	1.33484	1.25261	4.5932	4.44581	CmaCh09G008320	39.3333	119	CmaCh09G008320	BZIP transcription factor
CmaCh05G003900	790.139	1.01783	0.303282	3.35604	0.000790663	0.0111398	CmaCh05G003900	22.878	32.2347	33.506	10.4175	10.4038	22.8953	CmaCh05G003900	1132	545.667	CmaCh05G003900	BZIP DNA-binding transcription factor
CmaCh05G009840	20.0346	1.98502	0.661038	3.00289	0.00267432	0.02735	CmaCh05G009840	0.569154	0.188361	0.429844	0.125268	0.197108	0	CmaCh05G009840	13	3	CmaCh05G009840	BTB/POZ domain-containing protein
CmaCh18G006340	38.6673	1.42488	0.408566	3.48752	0.000487526	0.00769831	CmaCh18G006340	0.131275	0.105828	0.103501	0.0369496	0.0531565	0.0389514	CmaCh18G006340	22	7.66667	CmaCh18G006340	BTB/POZ domain-containing protein
CmaCh19G009430	313.456	-1.34346	0.250067	-5.37239	7.77e-08	5.07e-06	CmaCh19G009430	2.51878	1.88825	1.80903	5.20886	6.96819	3.65226	CmaCh19G009430	110.333	255	CmaCh19G009430	BTB/POZ domain-containing protein
CmaCh03G010200	343.852	-1.7405	0.509415	-3.41667	0.000633919	0.00937326	CmaCh03G010200	1.66075	1.11276	0.990624	2.64705	8.52726	1.43086	CmaCh03G010200	90.3333	257	CmaCh03G010200	BTB/POZ domain-containing protein
CmaCh03G009160	108.145	-1.74881	0.453144	-3.85927	0.000113724	0.0024404	CmaCh03G009160	1.20099	0.671275	0.738577	3.54909	4.27791	0.972843	CmaCh03G009160	53.3333	159.333	CmaCh03G009160	BTB/POZ domain-containing protein
CmaCh09G002190	232.632	-2.05095	0.42424	-4.83441	1.34e-06	5.98e-05	CmaCh09G002190	8.87776	4.19188	2.54981	21.1633	30.6202	13.0298	CmaCh09G002190	105	389.667	CmaCh09G002190	BRI1 kinase inhibitor 1
CmaCh04G013130	10.4871	-2.55656	0.754649	-3.38775	0.000704681	0.0101974	CmaCh04G013130	0.0212332	0.0222524	0.0544077	0.188685	0.335316	0.0614272	CmaCh04G013130	3	15.6667	CmaCh04G013130	BRCA1 C Terminus domain containing protein, expressed
CmaCh08G005050	467.116	1.70914	0.334972	5.10232	3.36e-07	1.8e-05	CmaCh08G005050	43.647	33.1904	33.0913	8.66096	13.3943	11.5953	CmaCh08G005050	757.667	214.667	CmaCh08G005050	BPS1-like protein
CmaCh18G004350	160.178	1.01985	0.20665	4.93514	8.01e-07	3.84e-05	CmaCh18G004350	18.7795	17.5053	16.7334	6.61015	9.56271	10.0104	CmaCh18G004350	183	84.6667	CmaCh18G004350	BnaC03g59480D protein
CmaCh13G005260	16.2633	2.27076	0.65195	3.48303	0.000495778	0.00778455	CmaCh13G005260	0.803133	0.785574	0.658542	0.335855	0.0704619	0.0516323	CmaCh13G005260	13.6667	2.66667	CmaCh13G005260	BnaA09g26380D protein
CmaCh17G005030	36.2121	1.68651	0.499133	3.37888	0.000727829	0.010454	CmaCh17G005030	0.448867	0.325671	0.38929	0.090244	0.181757	0.0998896	CmaCh17G005030	22	6.33333	CmaCh17G005030	BnaA05g01230D protein
CmaCh20G006650	65.0929	1.52157	0.331394	4.59143	4.4e-06	0.000171092	CmaCh20G006650	6.96448	6.23068	6.18072	2.66379	2.68253	1.47425	CmaCh20G006650	74.3333	24	CmaCh20G006650	BnaA03g37860D protein
CmaCh02G008530	476.384	-1.0523	0.228308	-4.60911	4.04e-06	0.000160651	CmaCh02G008530	0.907499	0.827608	0.608174	2.05714	1.60194	1.2033	CmaCh02G008530	175	338.667	CmaCh02G008530	Blue light photoreceptor
CmaCh09G005790	346.853	1.99318	0.500752	3.98037	6.88e-05	0.00160705	CmaCh09G005790	5.14069	5.73813	4.4272	0.699619	2.76212	0.439998	CmaCh09G005790	163.667	35.3333	CmaCh09G005790	Blue copper protein
CmaCh04G022260	734.267	-1.22324	0.348866	-3.50634	0.000454321	0.00728858	CmaCh04G022260	5.64786	5.18213	5.28082	16.352	15.2293	6.04661	CmaCh04G022260	455.333	968.333	CmaCh04G022260	Bifunctional phosphoribosyl-AMP cyclohydrolase/phosphoribosyl-ATP pyrophosphatase
CmaCh09G001390	273.188	1.18337	0.34071	3.47325	0.000514193	0.00798876	CmaCh09G001390	5.17679	4.73876	3.43907	1.2528	1.30366	3.29727	CmaCh09G001390	272.333	117	CmaCh09G001390	Bifunctional nuclease 2
CmaCh12G003450	7319.5	-1.17466	0.38706	-3.03483	0.00240671	0.0252192	CmaCh12G003450	89.3818	64.2981	56.1144	100.35	287.456	85.8325	CmaCh12G003450	3660.67	7187	CmaCh12G003450	Bifunctional inhibitor/lipid-transfer protein/seed storage 2S albumin superfamily protein
CmaCh10G005250	8414.82	-2.8716	0.987708	-2.90734	0.00364521	0.0340135	CmaCh10G005250	195.71	103.557	40.6392	779.564	1665.87	42.3144	CmaCh10G005250	1975	12147.7	CmaCh10G005250	Bifunctional inhibitor/lipid-transfer protein/seed storage 2S albumin superfamily protein
CmaCh01G012890	38.8224	-2.88945	0.654666	-4.41362	1.02e-05	0.000339395	CmaCh01G012890	0.264523	0.346527	0.745594	4.07906	5.00414	0.988462	CmaCh01G012890	13.3333	88	CmaCh01G012890	Bifunctional inhibitor/lipid-transfer protein/seed storage 2S albumin superfamily protein
CmaCh11G005220	5540.37	-3.23646	0.526886	-6.14261	8.12e-10	8.86e-08	CmaCh11G005220	73.6575	38.0119	28.6684	292.635	855.973	174.212	CmaCh11G005220	659	5309.33	CmaCh11G005220	Bifunctional inhibitor/lipid-transfer protein/seed storage 2S albumin superfamily protein
CmaCh06G007730	65.3375	-6.0282	1.5868	-3.79896	0.000145302	0.00299269	CmaCh06G007730	0.948518	0.11045	0	66.4392	0.83217	2.03263	CmaCh06G007730	3.33333	209.667	CmaCh06G007730	Bifunctional inhibitor/lipid-transfer protein/seed storage 2S albumin superfamily protein
CmaCh10G008370	10688.7	1.48774	0.529642	2.80895	0.00497026	0.0427944	CmaCh10G008370	156.41	179.892	146.658	51.1189	20.4172	100.665	CmaCh10G008370	21359	7652.33	CmaCh10G008370	Bifunctional diaminohydroxyphosphoribosylaminopyrimidine deaminase /5-amino-6-(5-phosphoribosylamino)uracil reductase
CmaCh04G007970	565.28	-1.30267	0.368738	-3.53277	0.000411223	0.00676135	CmaCh04G007970	4.625	3.80928	3.21805	9.64519	14.8747	4.25041	CmaCh04G007970	314.667	688.333	CmaCh04G007970	Bifunctional aspartate aminotransferase and glutamate/aspartate-prephenate aminotransferase
CmaCh10G011300	546.511	3.0253	0.589358	5.13321	2.85e-07	1.57e-05	CmaCh10G011300	5.78063	7.32523	6.51061	0.477936	0.189986	1.7344	CmaCh10G011300	1059.67	133	CmaCh10G011300	Bidirectional sugar transporter
CmaCh15G006290	367.053	-1.50505	0.253836	-5.92923	3.04e-09	2.83e-07	CmaCh15G006290	5.41748	4.81577	3.56958	15.3224	14.418	9.46891	CmaCh15G006290	186	488.333	CmaCh15G006290	Bidirectional sugar transporter
CmaCh09G006790	1496.3	-2.01575	0.281324	-7.16523	7.77e-13	1.62e-10	CmaCh09G006790	7.11649	4.43351	9.54428	31.5392	28.4045	25.3692	CmaCh09G006790	558.333	2109.67	CmaCh09G006790	Bidirectional sugar transporter
CmaCh16G005270	78.9557	-2.3445	0.71639	-3.27266	0.00106541	0.0139029	CmaCh16G005270	0.142897	0.0374392	0.0183079	0.429502	0.07052	0.499523	CmaCh16G005270	3.66667	18.3333	CmaCh16G005270	Bidirectional sugar transporter
CmaCh04G009290	209.402	1.71066	0.347327	4.92522	8.43e-07	4.01e-05	CmaCh04G009290	4.15053	3.0541	6.85637	1.38484	1.10405	1.78834	CmaCh04G009290	207.667	60.6667	CmaCh04G009290	BHLH transcription factor-like protein
CmaCh16G008390	287.256	1.40949	0.274967	5.12603	2.96e-07	1.62e-05	CmaCh16G008390	6.49396	4.67892	8.59739	2.99382	2.01783	2.4136	CmaCh16G008390	286	102	CmaCh16G008390	BHLH transcription factor-like protein
CmaCh14G021130	755.734	1.22253	0.200845	6.08696	1.15e-09	1.19e-07	CmaCh14G021130	29.1584	24.1713	30.5828	13.3305	10.6728	11.9344	CmaCh14G021130	1167	472.667	CmaCh14G021130	BHLH transcription factor
CmaCh08G005510	1963.93	2.48774	0.469811	5.29518	1.19e-07	7.31e-06	CmaCh08G005510	42.1294	20.7281	26.7729	3.96607	7.69735	4.32655	CmaCh08G005510	2498.33	401	CmaCh08G005510	Beta-glucosidase, putative
CmaCh12G001450	127.4	-1.27534	0.449567	-2.83682	0.0045566	0.040099	CmaCh12G001450	0.861767	0.833664	0.825037	2.30679	3.17795	0.630119	CmaCh12G001450	86.6667	185.667	CmaCh12G001450	Beta-glucosidase, putative
CmaCh18G002450	16.8439	-2.57962	0.884202	-2.91746	0.00352898	0.0333218	CmaCh18G002450	0.0145795	0	0.0149434	0.0762108	0.0191867	0.0773267	CmaCh18G002450	1.33333	7.66667	CmaCh18G002450	Beta-glucosidase, putative
CmaCh10G009570	123.252	-1.08285	0.390959	-2.76973	0.00561021	0.0467027	CmaCh10G009570	0.24778	0.240439	0.329213	0.505292	0.285824	0.935116	CmaCh10G009570	87	182	CmaCh10G009570	Beta-glucosidase 17
CmaCh10G009510	5884.17	-2.44161	0.546123	-4.47081	7.79e-06	0.00027555	CmaCh10G009510	22.7929	23.8871	8.49708	176.592	98.1893	24.9704	CmaCh10G009510	1772	8861.33	CmaCh10G009510	Beta-glucosidase 17
CmaCh09G012890	19.5099	3.59927	1.29305	2.78356	0.00537663	0.0451324	CmaCh09G012890	0.147332	0.0882312	0.0647182	0.0220041	0	0	CmaCh09G012890	4.66667	0.333333	CmaCh09G012890	Beta-glucan-binding protein
CmaCh11G007510	9.49745	3.58924	1.01011	3.55332	0.000380397	0.00637133	CmaCh11G007510	0.243749	0.165291	0.14696	0.0149899	0	0.0276534	CmaCh11G007510	12.6667	1	CmaCh11G007510	Beta-galactosidase
CmaCh11G006900	4771.32	-1.58978	0.518149	-3.06819	0.00215359	0.0232335	CmaCh11G006900	25.5591	14.9961	26.8748	75.6	20.4786	106.879	CmaCh11G006900	2498.67	7512.67	CmaCh11G006900	Beta-galactosidase
CmaCh14G012640	1616.54	-2.18774	0.491978	-4.44682	8.72e-06	0.000302679	CmaCh14G012640	5.04297	3.50729	6.04491	14.7511	9.9592	41.7768	CmaCh14G012640	724.333	3295.33	CmaCh14G012640	Beta-galactosidase
CmaCh07G004560	376.347	-2.30458	0.673236	-3.42314	0.000619033	0.0092183	CmaCh07G004560	0.837399	0.42224	0.429149	1.2306	6.62253	0.5028	CmaCh07G004560	70	284	CmaCh07G004560	Beta-galactosidase
CmaCh19G002750	706.909	-4.88265	0.938296	-5.20374	1.95e-07	1.13e-05	CmaCh19G002750	0.569075	0.267944	0.219786	9.35522	21.1973	0.63626	CmaCh19G002750	42	1039.33	CmaCh19G002750	Beta-D-xylosidase 4
CmaCh06G012850	146.447	2.03563	0.481816	4.22491	2.39e-05	0.000675858	CmaCh06G012850	8.48674	2.738	2.93363	0.539307	1.90523	1.02701	CmaCh06G012850	279.667	60.6667	CmaCh06G012850	Beta-amylase
CmaCh14G018570	11792.5	1.487	0.17414	8.53909	1.35e-17	6.18e-15	CmaCh14G018570	359.151	319.155	253.833	107.512	103.657	121.36	CmaCh14G018570	22905	7727.33	CmaCh14G018570	Beta-amylase
CmaCh00G007510	158.136	1.36375	0.263187	5.18169	2.2e-07	1.26e-05	CmaCh00G007510	39.6165	27.262	24.2164	10.8533	13.9761	10.7015	CmaCh00G007510	249.333	89.6667	CmaCh00G007510	Beta-amylase
CmaCh00G006710	149.835	1.3318	0.277205	4.80439	1.55e-06	6.8e-05	CmaCh00G006710	4.377	3.17447	3.0581	1.06086	2.11272	1.08078	CmaCh00G006710	228.667	82.3333	CmaCh00G006710	Beta-amylase
CmaCh18G003490	63.9579	-2.1815	0.515449	-4.23223	2.31e-05	0.000658854	CmaCh18G003490	1.20321	0.877198	0.643431	3.93778	6.8845	1.61432	CmaCh18G003490	17	68	CmaCh18G003490	BEST plant protein match is: (TAIR:plant.1) protein, putative
CmaCh17G002530	34.3286	-2.46897	0.599332	-4.11953	3.8e-05	0.000983654	CmaCh17G002530	0.462034	0.242107	0.236782	1.56986	2.88819	0.83541	CmaCh17G002530	5.33333	26.3333	CmaCh17G002530	BEST plant protein match is: (TAIR:plant.1) protein, putative
CmaCh11G010830	19.7953	1.46106	0.512229	2.85237	0.00433948	0.0387471	CmaCh11G010830	0.388046	0.533759	0.596596	0.0507104	0.191502	0.304041	CmaCh11G010830	20.3333	7	CmaCh11G010830	B-box zinc finger family protein
CmaCh04G006590	497.093	1.10051	0.289107	3.80657	0.000140908	0.00292137	CmaCh04G006590	10.1321	13.9437	12.2715	4.05013	4.65995	8.21548	CmaCh04G006590	673.333	303	CmaCh04G006590	B-box zinc finger family protein
CmaCh19G004030	312.605	1.08867	0.182656	5.96019	2.52e-09	2.4e-07	CmaCh19G004030	2.98406	2.54532	2.6265	1.05622	1.28553	1.49042	CmaCh19G004030	397.333	176	CmaCh19G004030	BAX inhibitor-1
CmaCh01G012330	20.7051	-4.30744	1.3796	-3.12224	0.00179482	0.0202244	CmaCh01G012330	0.0724746	0	0	0.227306	1.2399	0	CmaCh01G012330	1	16	CmaCh01G012330	Basic-leucine zipper (BZIP) transcription factor family protein, putative
CmaCh20G005880	31.5504	-4.49219	1.07476	-4.17972	2.92e-05	0.000795646	CmaCh20G005880	0.148443	0	0.0304295	1.36567	2.65679	0.0572591	CmaCh20G005880	2	38	CmaCh20G005880	Basic-leucine zipper (BZIP) transcription factor family protein, putative
CmaCh05G002640	688.087	1.64617	0.25411	6.47819	9.28e-11	1.26e-08	CmaCh05G002640	70.2214	67.562	59.6871	17.1557	20.684	25.2267	CmaCh05G002640	1207	364.667	CmaCh05G002640	Basic-leucine zipper (bZIP) transcription factor family protein
CmaCh12G004440	79.5813	-3.70092	0.682483	-5.42273	5.87e-08	3.95e-06	CmaCh12G004440	1.41728	1.57815	0.817117	23.985	22.7315	2.90429	CmaCh12G004440	14	162.667	CmaCh12G004440	Basic-leucine zipper (bZIP) transcription factor family protein
CmaCh02G016180	95.1561	-3.0463	1.0887	-2.79811	0.00514025	0.0437503	CmaCh02G016180	1.25931	0.224111	0.0974146	3.60189	8.97425	0.504087	CmaCh02G016180	22	151.333	CmaCh02G016180	Basic helix-loop-helix transcription factor
CmaCh19G002300	14.6468	-3.65018	0.973108	-3.75105	0.000176093	0.00351166	CmaCh19G002300	0.0843702	0.0176841	0.0345903	0.493948	1.17694	0.0650884	CmaCh19G002300	2.66667	28.3333	CmaCh19G002300	Basic helix-loop-helix transcription factor
CmaCh11G010930	1369.79	-1.09419	0.189203	-5.78314	7.33e-09	6.24e-07	CmaCh11G010930	18.2575	15.5704	15.624	40.2147	32.3411	33.014	CmaCh11G010930	834.333	1678.33	CmaCh11G010930	Basic helix-loop-helix family protein
CmaCh00G005260	39.7021	-1.53107	0.38501	-3.97671	6.99e-05	0.00162594	CmaCh00G005260	0.308996	0.338549	0.331104	1.21874	1.03509	0.582403	CmaCh00G005260	22.6667	60.6667	CmaCh00G005260	Basic helix-loop-helix family protein
CmaCh03G008380	13.4727	2.21904	0.54695	4.05713	4.97e-05	0.00123539	CmaCh03G008380	0.590764	0.685457	0.432506	0.0441154	0.13883	0.183115	CmaCh03G008380	26.3333	5.33333	CmaCh03G008380	Basic helix-loop-helix DNA-binding superfamily protein, putative
CmaCh11G003590	109.155	1.87756	0.26156	7.17833	7.06e-13	1.51e-10	CmaCh11G003590	2.43951	2.4966	1.5965	0.550789	0.497388	0.717896	CmaCh11G003590	185.667	48	CmaCh11G003590	basic helix-loop-helix (bHLH) DNA-binding superfamily protein
CmaCh14G014500	44.3616	2.72681	0.382904	7.1214	1.07e-12	2.13e-10	CmaCh14G014500	8.95556	6.7039	5.86961	0.636912	1.68365	0.998732	CmaCh14G014500	115.333	16	CmaCh14G014500	BAG protein
CmaCh14G014510	504.982	2.72757	0.294572	9.25944	2.06e-20	1.66e-17	CmaCh14G014510	48.0225	36.396	38.2359	3.62408	9.54247	5.42832	CmaCh14G014510	1258.33	171.333	CmaCh14G014510	BAG family molecular chaperone regulator 5
CmaCh14G014480	78.403	2.70544	0.549596	4.92259	8.54e-07	4.05e-05	CmaCh14G014480	8.98326	5.27212	5.95974	0.170756	1.5906	1.35455	CmaCh14G014480	202.333	28.3333	CmaCh14G014480	BAG family molecular chaperone regulator 5
CmaCh08G011130	574.189	1.38669	0.402027	3.44923	0.00056218	0.00855952	CmaCh08G011130	12.2752	9.71639	11.1752	2.4038	2.24501	7.97502	CmaCh08G011130	291.667	110.333	CmaCh08G011130	Auxin-responsive protein
CmaCh08G003050	8538.06	-1.2129	0.436912	-2.77608	0.00550189	0.045984	CmaCh08G003050	14.3618	11.6985	5.26061	22.4738	39.6481	10.5203	CmaCh08G003050	444	905.667	CmaCh08G003050	Auxin-responsive protein
CmaCh17G012160	3442.23	-1.23862	0.366352	-3.38097	0.000722307	0.0103985	CmaCh17G012160	4.07513	2.89578	1.67073	9.53903	7.24645	3.62305	CmaCh17G012160	142	308.333	CmaCh17G012160	Auxin-responsive protein
CmaCh01G000940	284.158	-1.51905	0.208349	-7.29092	3.08e-13	7.65e-11	CmaCh01G000940	2.9688	2.35509	3.46552	8.55684	6.99998	9.60264	CmaCh01G000940	139	379.333	CmaCh01G000940	Auxin-responsive protein
CmaCh01G001190	46.3379	-4.69694	1.3572	-3.46077	0.000538628	0.00825601	CmaCh01G001190	0	0.0796403	0	0.794464	1.20008	0.219845	CmaCh01G001190	0.333333	8.33333	CmaCh01G001190	Auxin-responsive protein
CmaCh11G007270	438.502	-1.90627	0.497259	-3.83354	0.00012631	0.00266046	CmaCh11G007270	7.16348	5.0166	5.59248	10.9537	46.8276	8.90932	CmaCh11G007270	173.333	550.667	CmaCh11G007270	Auxin-binding protein ABP19a
CmaCh17G011530	323.616	1.63265	0.275128	5.93416	2.95e-09	2.77e-07	CmaCh17G011530	5.6967	6.79973	5.97188	1.42447	1.45156	3.05333	CmaCh17G011530	462.667	144.667	CmaCh17G011530	Auxin-binding protein 1
CmaCh08G000010	12.0481	2.481	0.886978	2.79714	0.00515569	0.0438246	CmaCh08G000010	1.21368	1.7544	1.50134	0.0875061	0.660912	0.0807159	CmaCh08G000010	34.6667	5.33333	CmaCh08G000010	auxin response factor 20
CmaCh03G005400	36.8038	2.00023	0.680879	2.93771	0.00330645	0.0319043	CmaCh03G005400	1.27923	1.22185	1.19498	0.152359	0.0213098	0.733912	CmaCh03G005400	74.3333	19	CmaCh03G005400	Autophagy-related protein
CmaCh15G002710	514.31	1.16206	0.264909	4.38665	1.15e-05	0.000373401	CmaCh15G002710	3.8509	3.99452	4.71337	1.27537	1.56843	2.7594	CmaCh15G002710	727	312.667	CmaCh15G002710	ATP-dependent zinc metalloprotease FTSH 6
CmaCh07G010020	458.403	1.15291	0.18874	6.10846	1.01e-09	1.07e-07	CmaCh07G010020	4.55851	4.6536	4.28908	2.01599	1.51055	2.52369	CmaCh07G010020	670	289.333	CmaCh07G010020	ATP-dependent zinc metalloprotease FTSH 10
CmaCh08G001240	1348.64	-1.34918	0.449524	-3.00134	0.00268791	0.0274205	CmaCh08G001240	8.0398	9.47636	8.89155	33.9011	26.7123	6.67141	CmaCh08G001240	865	2003	CmaCh08G001240	ATP-dependent RNA helicase
CmaCh18G000340	3333.95	1.63491	0.27123	6.02776	1.66e-09	1.67e-07	CmaCh18G000340	121.21	157.34	128.595	38.41	27.7757	64.8507	CmaCh18G000340	5753	1813.67	CmaCh18G000340	ATP-dependent Clp protease adapter protein ClpS
CmaCh03G006050	43.5328	1.19995	0.391538	3.06472	0.00217871	0.0233964	CmaCh03G006050	0.451547	0.481827	0.496476	0.145913	0.108043	0.356268	CmaCh03G006050	56.6667	24	CmaCh03G006050	ATP-dependent 6-phosphofructokinase 2
CmaCh03G005370	184.211	-1.39367	0.321045	-4.34104	1.42e-05	0.000443941	CmaCh03G005370	3.67886	4.85042	4.25722	8.80875	17.1271	7.74375	CmaCh03G005370	105	248.333	CmaCh03G005370	ATP synthase gamma chain
CmaCh04G024000	50.8669	2.7146	0.946828	2.86705	0.00414319	0.0374453	CmaCh04G024000	0.109691	0.0766375	0.0749522	0.0127418	0.0160393	0.0117531	CmaCh04G024000	7	1	CmaCh04G024000	ATP binding protein, putative
CmaCh14G015250	39.5689	-1.28492	0.39493	-3.25354	0.00113976	0.0146298	CmaCh14G015250	0.0944153	0.0769593	0.0645145	0.131609	0.289919	0.161862	CmaCh14G015250	14.6667	32.6667	CmaCh14G015250	ATP binding microtubule motor family protein
CmaCh01G018230	389.889	-1.39742	0.262887	-5.31568	1.06e-07	6.65e-06	CmaCh01G018230	0.720459	0.727884	0.775628	1.73942	2.78982	1.34453	CmaCh01G018230	139.667	333	CmaCh01G018230	ATP binding microtubule motor family protein
CmaCh08G006950	129.873	-1.71101	0.356665	-4.79723	1.61e-06	7.02e-05	CmaCh08G006950	0.302595	0.261159	0.237172	0.772264	1.34691	0.523526	CmaCh08G006950	29.3333	86.3333	CmaCh08G006950	ATP binding microtubule motor family protein
CmaCh08G010750	1077.07	-1.77769	0.410974	-4.32555	1.52e-05	0.00046871	CmaCh08G010750	3.55111	2.97171	3.17798	15.6466	13.0085	4.61277	CmaCh08G010750	477.333	1491	CmaCh08G010750	ATP binding microtubule motor family protein
CmaCh09G002510	1250.24	-1.85532	0.360034	-5.15319	2.56e-07	1.44e-05	CmaCh09G002510	1.62428	1.30717	1.41676	5.31327	8.01126	2.41907	CmaCh09G002510	304.667	979.667	CmaCh09G002510	ATP binding microtubule motor family protein
CmaCh11G010820	110.083	-1.91141	0.578276	-3.30535	0.000948567	0.0127972	CmaCh11G010820	0.139138	0.133319	0.130387	0.282612	1.1091	0.130341	CmaCh11G010820	33	104.667	CmaCh11G010820	ATP binding microtubule motor family protein
CmaCh00G007060	86.7438	-2.63201	0.541353	-4.8619	1.16e-06	5.29e-05	CmaCh00G007060	0.26438	0.0983156	0.0699298	0.802441	1.52638	0.370087	CmaCh00G007060	16.6667	90.3333	CmaCh00G007060	ATP binding microtubule motor family protein
CmaCh10G007660	166.157	-1.26603	0.333936	-3.79123	0.000149905	0.00307741	CmaCh10G007660	0.924419	1.26537	1.12152	3.11626	3.15308	1.71012	CmaCh10G007660	57	126.333	CmaCh10G007660	ATP binding / serine-threonine kinase
CmaCh14G021170	120.831	1.05222	0.183263	5.74157	9.38e-09	7.85e-07	CmaCh14G021170	3.24364	4.11722	3.55174	1.79031	1.82942	1.65139	CmaCh14G021170	176	79.6667	CmaCh14G021170	At2g46550-like protein
CmaCh14G006390	37.1973	-2.14741	0.721455	-2.9765	0.00291561	0.0290831	CmaCh14G006390	0.700051	0.229268	0.403606	2.28709	3.10929	0.548501	CmaCh14G006390	10	39	CmaCh14G006390	At1g23840/F5O8_37
CmaCh14G019780	26.5067	-1.06207	0.386469	-2.74814	0.0059935	0.0488885	CmaCh14G019780	0.0733887	0.128186	0.133725	0.196073	0.279009	0.228039	CmaCh14G019780	13.3333	26	CmaCh14G019780	AT hook motif DNA-binding family protein
CmaCh12G001960	122.42	-2.13098	0.42619	-5.00007	5.73e-07	2.86e-05	CmaCh12G001960	2.94546	2.23949	1.95346	13.8268	5.01632	12.3641	CmaCh12G001960	40.3333	172.333	CmaCh12G001960	AT hook motif DNA-binding family protein
CmaCh04G022190	1524.39	-1.26269	0.210518	-5.99801	2e-09	1.97e-07	CmaCh04G022190	5.65234	6.42063	6.40904	18.8713	14.3612	11.1148	CmaCh04G022190	950.667	2134.67	CmaCh04G022190	Aspartokinase
CmaCh11G018970	528.153	-1.04797	0.377936	-2.77288	0.00555622	0.0463147	CmaCh11G018970	2.63214	1.98046	2.06834	4.86853	7.14988	1.80932	CmaCh11G018970	323	591	CmaCh11G018970	Aspartate aminotransferase
CmaCh13G006790	779.677	-1.05728	0.318171	-3.32299	0.000890577	0.0122051	CmaCh13G006790	15.5569	12.6314	10.4942	34.3206	33.3257	12.893	CmaCh13G006790	507.667	959.333	CmaCh13G006790	Armadillo/beta-catenin repeat family protein
CmaCh05G009530	117.561	-1.50455	0.397503	-3.78499	0.000153713	0.00313508	CmaCh05G009530	0.73888	0.442485	0.324566	1.23394	2.27308	0.786551	CmaCh05G009530	51.3333	129.333	CmaCh05G009530	ARM repeat superfamily protein, putative isoform 3
CmaCh17G004730	45.2191	-2.4586	0.561439	-4.3791	1.19e-05	0.000384583	CmaCh17G004730	0.159679	0.200813	0.141843	1.26872	1.02268	0.472215	CmaCh17G004730	15.3333	77.6667	CmaCh17G004730	Arginine--tRNA ligase
CmaCh12G005870	283.296	-1.04714	0.285596	-3.6665	0.000245892	0.00454276	CmaCh12G005870	4.29464	4.31751	4.00347	12.3521	7.26292	6.44641	CmaCh12G005870	211.333	412	CmaCh12G005870	Arginine N-methyltransferase 2
CmaCh16G001260	29.0045	2.49049	0.496814	5.01291	5.36e-07	2.7e-05	CmaCh16G001260	0.605236	0.317145	0.352467	0.0431417	0.126715	0.0663234	CmaCh16G001260	30.3333	5	CmaCh16G001260	Arabidopsis thaliana protein of unknown function (DUF821)
CmaCh08G009150	443.417	-1.00621	0.227514	-4.42265	9.75e-06	0.000330786	CmaCh08G009150	4.05789	3.79528	4.30426	8.94096	5.57307	9.87385	CmaCh08G009150	335.667	650.667	CmaCh08G009150	Arabidopsis thaliana protein of unknown function (DUF821)
CmaCh03G002490	159.006	1.06649	0.218456	4.88193	1.05e-06	4.87e-05	CmaCh03G002490	2.50828	2.58646	1.84814	0.958345	1.04728	1.30169	CmaCh03G002490	224.333	101.333	CmaCh03G002490	Aquaporin-like superfamily protein
CmaCh08G007190	13212.2	-1.15271	0.242855	-4.74649	2.07e-06	8.78e-05	CmaCh08G007190	214.349	186.754	120.23	355.15	493.124	310.883	CmaCh08G007190	5336	10851	CmaCh08G007190	Aquaporin protein 12
CmaCh04G013690	32.6932	-1.52929	0.556479	-2.74815	0.00599319	0.0488885	CmaCh04G013690	0.332062	0.406003	0.170175	1.19576	1.1896	0.249057	CmaCh04G013690	16	41.6667	CmaCh04G013690	Aquaporin 2
CmaCh03G012410	544.158	-1.20985	0.423301	-2.85813	0.00426144	0.0381978	CmaCh03G012410	1.54912	1.28525	1.84732	3.98652	3.60684	3.23669	CmaCh03G012410	307.333	665.333	CmaCh03G012410	Aquaporin
CmaCh19G007440	512.915	-3.86625	1.15576	-3.34521	0.000822195	0.0114619	CmaCh19G007440	1.25644	0.427944	0.289754	1.54341	26.7037	0.575518	CmaCh19G007440	20.6667	237.333	CmaCh19G007440	Aquaporin
CmaCh11G004700	449.856	1.03857	0.269912	3.84781	0.00011918	0.00253581	CmaCh11G004700	25.6586	28.1552	28.7731	9.2999	11.5302	19.3119	CmaCh11G004700	601	281	CmaCh11G004700	AP2 domain-containing transcription factor family protein
CmaCh04G013400	1538.17	1.36147	0.321589	4.23357	2.3e-05	0.000656974	CmaCh04G013400	9.59564	10.7901	9.62309	2.4622	2.80621	6.38374	CmaCh04G013400	613.333	232.667	CmaCh04G013400	Annexin
CmaCh15G000920	137.357	1.01083	0.236362	4.27663	1.9e-05	0.00055718	CmaCh15G000920	3.01684	2.19161	2.28396	1.43362	1.39859	0.909132	CmaCh15G000920	142.667	65.6667	CmaCh15G000920	Ankyrin repeat-containing protein, putative
CmaCh20G004380	382.352	-1.38824	0.319226	-4.34876	1.37e-05	0.000430743	CmaCh20G004380	2.61721	1.63922	2.77777	7.51233	7.64261	3.28549	CmaCh20G004380	148.333	353	CmaCh20G004380	Ankyrin repeat-containing protein
CmaCh08G003770	10.868	-2.43597	0.745338	-3.26828	0.00108203	0.0140686	CmaCh08G003770	0.0941644	0.0657898	0.0321715	0.393778	0.454377	0.211879	CmaCh08G003770	2	10	CmaCh08G003770	Ankyrin repeat family protein, putative
CmaCh06G003020	11.7065	-1.71258	0.590025	-2.90255	0.00370133	0.0344504	CmaCh06G003020	0.114505	0.102859	0.0167661	0.222318	0.172217	0.36281	CmaCh06G003020	4.66667	14.6667	CmaCh06G003020	Ankyrin repeat family protein
CmaCh18G002770	477.858	-1.79255	0.209575	-8.55328	1.2e-17	5.56e-15	CmaCh18G002770	1.26862	1.17648	0.907392	4.38914	3.75941	3.46767	CmaCh18G002770	119.667	389	CmaCh18G002770	Ankyrin repeat family protein
CmaCh14G018560	639.265	1.21414	0.240076	5.05731	4.25e-07	2.22e-05	CmaCh14G018560	41.7274	38.616	28.7099	11.4721	15.353	20.1612	CmaCh14G018560	1230.33	502.667	CmaCh14G018560	Ammonium transporter
CmaCh01G018720	196.432	3.4569	0.32996	10.4767	1.11e-25	2.31e-22	CmaCh01G018720	2.18175	2.57926	2.2771	0.166896	0.402667	0.10263	CmaCh01G018720	172	14.3333	CmaCh01G018720	Amino acid transporter family protein
CmaCh04G010840	31.8864	-1.90754	0.681243	-2.80009	0.00510888	0.0436109	CmaCh04G010840	0.127775	0.0446362	0.0582061	0.0742124	0.298938	0.492867	CmaCh04G010840	5.33333	19	CmaCh04G010840	Amino acid transporter
CmaCh17G006140	179.579	3.18395	0.868109	3.66768	0.000244759	0.0045285	CmaCh17G006140	0.562085	0.33135	0.180035	0.0550905	0.0693475	0	CmaCh17G006140	20	2	CmaCh17G006140	Amaranthin-like lectin
CmaCh19G000480	17.2723	4.65448	1.51542	3.07142	0.00213045	0.0230656	CmaCh19G000480	0.233508	0.122358	0	0	0	0	CmaCh19G000480	5	0	CmaCh19G000480	Aluminum-activated malate transporter 13
CmaCh17G002670	1829.78	1.29261	0.195055	6.62691	3.43e-11	5.12e-09	CmaCh17G002670	34.3877	32.9319	22.6727	12.8859	13.4607	10.4059	CmaCh17G002670	2501.67	948.667	CmaCh17G002670	Aluminum induced protein with YGL and LRDR motifs
CmaCh06G013670	1185.13	-1.26533	0.275717	-4.58923	4.45e-06	0.000172373	CmaCh06G013670	11.0691	8.70744	7.93343	24.2196	29.8463	12.5794	CmaCh06G013670	668	1450.67	CmaCh06G013670	Aluminium induced protein with YGL and LRDR motifs
CmaCh09G010150	15.8145	-1.48854	0.54111	-2.7509	0.00594323	0.0486523	CmaCh09G010150	0.025819	0.0315681	0.0352845	0.0944738	0.118923	0.0497959	CmaCh09G010150	7	18	CmaCh09G010150	Alpha-phospholipase A2 inhibitor clone 02/03/06/07
CmaCh10G001500	81.699	1.11074	0.296752	3.74298	0.000181847	0.00360351	CmaCh10G001500	4.34543	2.5677	3.86161	1.66736	1.46007	1.85003	CmaCh10G001500	152.333	66.6667	CmaCh10G001500	Alpha-n-acetylglucosaminidase, putative
CmaCh15G013390	213.735	-1.47949	0.496166	-2.98183	0.00286529	0.0287295	CmaCh15G013390	1.84734	1.93602	1.38852	5.77551	7.54801	1.11976	CmaCh15G013390	95.6667	235.333	CmaCh15G013390	Alpha-l-fucosidase, putative
CmaCh14G006350	42.5767	-4.23091	0.631802	-6.69658	2.13e-11	3.35e-09	CmaCh14G006350	0.0939857	0.0492487	0.132456	1.94059	2.76747	0.487153	CmaCh14G006350	7.66667	126.667	CmaCh14G006350	Alpha-dioxygenase
CmaCh13G010610	92.8209	1.09958	0.374942	2.93267	0.00336066	0.0322292	CmaCh13G010610	1.89687	1.89438	1.8756	0.933219	1.2922	0.451922	CmaCh13G010610	82.6667	35	CmaCh13G010610	Alpha-1,4-glucan-protein synthase [UDP-forming]
CmaCh13G009730	1027.96	2.26349	0.657064	3.44485	0.00057137	0.00864337	CmaCh13G009730	19.4583	16.0909	17.7528	1.69854	0.725206	8.66745	CmaCh13G009730	1829	391.667	CmaCh13G009730	Alpha/beta-Hydrolases superfamily protein
CmaCh13G002990	262.405	1.86669	0.332286	5.61773	1.93e-08	1.5e-06	CmaCh13G002990	5.40656	5.21599	5.21781	0.884823	1.01406	2.42413	CmaCh13G002990	408.333	109	CmaCh13G002990	alpha/beta-Hydrolases superfamily protein
CmaCh03G014500	132.767	1.14933	0.312902	3.67312	0.000239603	0.00444621	CmaCh03G014500	9.31662	9.25484	6.29067	2.53888	5.69456	3.06572	CmaCh03G014500	183.333	75	CmaCh03G014500	alpha/beta-Hydrolases superfamily protein
CmaCh04G013680	88.3244	-1.21361	0.377049	-3.2187	0.00128772	0.0159315	CmaCh04G013680	3.58802	2.35583	1.46217	4.60979	8.81793	3.83522	CmaCh04G013680	56	116.333	CmaCh04G013680	alpha/beta-Hydrolases superfamily protein
CmaCh18G010340	78.0267	-1.83383	0.468142	-3.91725	8.96e-05	0.00199982	CmaCh18G010340	1.04024	0.697713	0.383833	2.47955	3.61407	1.52476	CmaCh18G010340	16.6667	53.6667	CmaCh18G010340	Alpha/beta-Hydrolases superfamily protein
CmaCh18G002760	107.51	-2.17736	0.696874	-3.12447	0.00178123	0.0201121	CmaCh18G002760	0.192895	0.142257	0.549192	1.927	0.789759	1.28143	CmaCh18G002760	40.3333	176	CmaCh18G002760	Alpha/beta-Hydrolases superfamily protein
CmaCh04G008200	132.299	1.26897	0.299475	4.23732	2.26e-05	0.000647578	CmaCh04G008200	4.04458	2.82063	3.45968	0.979375	1.33067	1.96449	CmaCh04G008200	226.667	89.3333	CmaCh04G008200	Alpha/beta-hydrolase superfamily protein
CmaCh12G001200	12.7291	-3.21038	0.895677	-3.5843	0.000337978	0.0058233	CmaCh12G001200	0.0528454	0.0553822	0.0361096	0.313068	0.0927266	0.917286	CmaCh12G001200	2.66667	25	CmaCh12G001200	Alpha/beta-hydrolase domain-containing protein
CmaCh04G001570	36.8493	1.31204	0.448041	2.92839	0.00340723	0.0325391	CmaCh04G001570	1.27221	0.931179	1.05559	0.316674	0.212601	0.759464	CmaCh04G001570	52.6667	20.6667	CmaCh04G001570	Alpha/beta hydrolase related protein
CmaCh17G009820	1749.09	1.50167	0.300153	5.00301	5.64e-07	2.83e-05	CmaCh17G009820	33.812	23.9337	31.993	7.53908	8.25831	15.8792	CmaCh17G009820	3066.33	1045.33	CmaCh17G009820	Alpha/beta fold hydrolase
CmaCh18G004430	56.8089	-1.60855	0.585368	-2.74793	0.00599721	0.0489029	CmaCh18G004430	0.139445	0.0920132	0.0582287	0.232172	0.584514	0.0747058	CmaCh18G004430	18.3333	48	CmaCh18G004430	Alpha,alpha-trehalose-phosphate synthase
CmaCh15G001900	1034.51	1.15644	0.334102	3.46132	0.000537532	0.00824928	CmaCh15G001900	36.0218	18.9195	43.8239	16.2732	18.2044	9.86323	CmaCh15G001900	1155	472.667	CmaCh15G001900	Allene oxide cyclase
CmaCh01G019860	90.5788	-1.71675	0.449967	-3.81527	0.000136032	0.00283667	CmaCh01G019860	1.46407	1.55627	0.900368	5.55396	5.22969	2.11777	CmaCh01G019860	61	183	CmaCh01G019860	Alcohol dehydrogenase, putative
CmaCh19G001440	543.211	1.43358	0.30639	4.67893	2.88e-06	0.0001185	CmaCh19G001440	2.08896	1.78489	1.52568	0.952326	0.666991	0.380873	CmaCh19G001440	771	264.667	CmaCh19G001440	Alba DNA/RNA-binding protein
CmaCh09G004660	418.898	1.16762	0.294567	3.96387	7.37e-05	0.00170174	CmaCh09G004660	3.78373	3.86849	4.86349	1.21764	1.44354	2.89999	CmaCh09G004660	661	285	CmaCh09G004660	AFG1-like ATPase family protein
CmaCh14G007050	103.048	1.17772	0.295143	3.99035	6.6e-05	0.00155538	CmaCh14G007050	2.42613	1.60585	2.1813	1.06796	0.634826	1.02613	CmaCh14G007050	143	60.3333	CmaCh14G007050	Adenylate kinase family-like protein
CmaCh15G004680	817.514	-1.54235	0.391387	-3.94072	8.12e-05	0.00184252	CmaCh15G004680	3.49736	3.1445	3.12432	12.4175	12.4747	3.56611	CmaCh15G004680	333	874	CmaCh15G004680	Adenosine kinase 2
CmaCh18G010960	25.0178	-1.96841	0.711008	-2.76848	0.0056319	0.0468367	CmaCh18G010960	0	0.133221	0.293155	0.365465	0.920089	0.398398	CmaCh18G010960	4.33333	15.3333	CmaCh18G010960	Adenine nucleotide alpha hydrolases-like superfamily protein, putative
CmaCh15G006820	121.986	1.5062	0.446113	3.37629	0.000734714	0.0105348	CmaCh15G006820	2.29044	1.78436	1.05954	0.720482	0.853588	0.254102	CmaCh15G006820	82.6667	26.3333	CmaCh15G006820	Adenine nucleotide alpha hydrolases-like superfamily protein
CmaCh11G018500	231.02	1.04082	0.300906	3.45894	0.000542296	0.00829131	CmaCh11G018500	20.1248	15.1317	19.77	6.11952	7.77656	12.7946	CmaCh11G018500	322	149.667	CmaCh11G018500	Adenine nucleotide alpha hydrolases-like superfamily protein
CmaCh14G002110	46.8222	-1.28123	0.399014	-3.21099	0.00132277	0.0162082	CmaCh14G002110	0.368818	0.300629	0.399024	0.556951	1.32128	0.750842	CmaCh14G002110	17	37.6667	CmaCh14G002110	Acyl-CoA-binding domain-containing 5-like protein
CmaCh14G015490	135.195	1.11825	0.30315	3.68877	0.000225337	0.00424422	CmaCh14G015490	4.57348	4.90406	3.63789	2.14146	1.13868	2.72453	CmaCh14G015490	241.667	108.333	CmaCh14G015490	Acyl-CoA thioesterase/ catalytic/ hydrolase, acting on ester bonds
CmaCh03G009250	5.67235	3.29909	1.08323	3.0456	0.00232214	0.0245816	CmaCh03G009250	0.302744	0.341683	0.0954768	0.0486929	0	0.0224573	CmaCh03G009250	10.3333	1	CmaCh03G009250	Acyl-CoA N-acyltransferases (NAT) superfamily protein
CmaCh01G017830	9.46862	-2.81798	0.873874	-3.2247	0.00126105	0.0157127	CmaCh01G017830	0.13369	0	0	0.465889	0.322552	0.171895	CmaCh01G017830	2	13	CmaCh01G017830	Acyl-CoA N-acyltransferase with RING/FYVE/PHD-type zinc finger protein
CmaCh04G024420	330.784	1.24365	0.251214	4.95055	7.4e-07	3.58e-05	CmaCh04G024420	1.06722	1.48239	1.5395	0.386668	0.564761	0.773225	CmaCh04G024420	470.333	189	CmaCh04G024420	ACT-like protein tyrosine kinase family protein
CmaCh02G017500	2101.96	-1.42966	0.196666	-7.26946	3.61e-13	8.88e-11	CmaCh02G017500	18.8573	19.443	16.2848	64.764	43.191	39.0776	CmaCh02G017500	1107	2810	CmaCh02G017500	Actin-depolymerizing factor 6 family protein
CmaCh06G003140	30.9983	2.78575	0.952203	2.92558	0.0034381	0.0327592	CmaCh06G003140	0.93403	0.513905	0.81374	0	0	0.315249	CmaCh06G003140	31.6667	4.66667	CmaCh06G003140	Actin depolymerizing factor 4
CmaCh04G029810	325.29	1.32569	0.343603	3.8582	0.000114224	0.00244904	CmaCh04G029810	9.54141	8.83742	5.96642	2.44039	5.33749	1.96964	CmaCh04G029810	543.667	192.667	CmaCh04G029810	ACT domain-containing protein
CmaCh18G010890	77.0205	-2.1091	0.523807	-4.02648	5.66e-05	0.00137211	CmaCh18G010890	0.188664	0.0449366	0.246111	0.502065	1.15113	0.430027	CmaCh18G010890	18.3333	70	CmaCh18G010890	ACT domain-containing protein
CmaCh07G006360	49.5897	-5.78948	1.05557	-5.48471	4.14e-08	2.95e-06	CmaCh07G006360	0.0152145	0.0159448	0.0155942	1.5906	0.880984	0.117374	CmaCh07G006360	1	50.6667	CmaCh07G006360	ACT domain-containing protein
CmaCh14G012540	1889.87	1.03799	0.143593	7.22871	4.88e-13	1.13e-10	CmaCh14G012540	8.68744	7.79318	7.85581	3.9646	3.40641	4.47184	CmaCh14G012540	2674.33	1238.67	CmaCh14G012540	Acetyltransferase component of pyruvate dehydrogenase complex
CmaCh04G030200	183.251	1.89577	0.503789	3.76303	0.00016787	0.00338259	CmaCh04G030200	19.0229	11.9437	15.1502	1.74688	1.91704	8.67636	CmaCh04G030200	351.667	94.3333	CmaCh04G030200	Acetyl esterase
CmaCh09G011790	32.2671	2.16375	0.697416	3.10252	0.00191879	0.0213069	CmaCh09G011790	0.63327	1.1946	0.713982	0.132411	0.416694	0.061068	CmaCh09G011790	13	2.66667	CmaCh09G011790	Abscisic stress ripening protein, putative
CmaCh11G017430	667.895	2.23541	0.392352	5.69746	1.22e-08	9.91e-07	CmaCh11G017430	20.1706	15.8904	15.4701	2.64677	1.7478	6.52372	CmaCh11G017430	1215	256	CmaCh11G017430	Abscisic acid responsive element-binding factor 1 family protein
CmaCh19G006000	282.398	1.96031	0.237018	8.27073	1.33e-16	5.14e-14	CmaCh19G006000	5.75363	4.43156	5.29837	0.921425	1.39447	1.66165	CmaCh19G006000	510	123.333	CmaCh19G006000	Abscisic acid responsive element-binding factor 1 family protein
CmaCh16G011540	1721.48	-1.58648	0.204055	-7.77478	7.56e-15	2.4e-12	CmaCh16G011540	51.7327	53.2661	56.2093	198.737	175.612	109.89	CmaCh16G011540	810.333	2252.33	CmaCh16G011540	Abscisic acid receptor PYR1
CmaCh14G021010	3082.26	-1.14945	0.156126	-7.36235	1.81e-13	4.83e-11	CmaCh14G021010	41.2611	34.6955	46.1118	87.6237	98.0909	85.1138	CmaCh14G021010	1878.33	3881	CmaCh14G021010	Abscisic acid receptor PYL9
CmaCh06G002140	276.831	-2.11968	0.536036	-3.95437	7.67e-05	0.0017595	CmaCh06G002140	5.4059	2.29485	7.57479	27.8288	30.9783	7.65463	CmaCh06G002140	73	283	CmaCh06G002140	Abscisic acid receptor
CmaCh14G000440	612.17	-2.12426	0.195533	-10.864	1.71e-27	6.14e-24	CmaCh14G000440	14.5754	14.6297	14.3781	68.034	74.1138	48.0394	CmaCh14G000440	207.333	834	CmaCh14G000440	Abscisic acid receptor
CmaCh02G016120	87.3802	-2.45289	0.444269	-5.52118	3.37e-08	2.46e-06	CmaCh02G016120	0.98137	0.531972	0.936493	2.58263	3.07285	7.73407	CmaCh02G016120	23.6667	126.333	CmaCh02G016120	Abscisic acid receptor
CmaCh04G010930	146.659	-4.68939	0.525711	-8.92008	4.66e-19	2.85e-16	CmaCh04G010930	0.567454	0.792925	0.452368	23.5321	17.2588	5.95853	CmaCh04G010930	9.33333	221	CmaCh04G010930	Abscisic acid receptor
CmaCh04G028920	17.0819	-5.00168	1.14468	-4.36951	1.25e-05	0.000397775	CmaCh04G028920	0	0.020113	0.00983534	0.672144	0.202051	0.0740284	CmaCh04G028920	1	30.3333	CmaCh04G028920	Abscisic acid receptor
CmaCh07G010720	176.742	-5.06565	0.506802	-9.99533	1.6e-23	2.23e-20	CmaCh07G010720	0.759924	0.506802	0.566465	33.0064	19.9104	8.59393	CmaCh07G010720	8.66667	268.333	CmaCh07G010720	Abscisic acid receptor
CmaCh04G001290	111.557	-6.42335	0.86366	-7.43735	1.03e-13	2.8e-11	CmaCh04G001290	0.28036	0.146909	0.0718393	30.9224	9.50061	2.56841	CmaCh04G001290	2.33333	187.667	CmaCh04G001290	Abscisic acid receptor
CmaCh19G006050	2631.34	2.42444	0.354173	6.84537	7.63e-12	1.31e-09	CmaCh19G006050	18.9214	24.1892	16.6687	2.32945	2.53244	6.26819	CmaCh19G006050	5369.33	981.667	CmaCh19G006050	Abscisic acid 8'-hydroxylase 4
CmaCh05G001860	149.955	-2.11811	0.595985	-3.55396	0.000379475	0.00636013	CmaCh05G001860	1.09852	1.31066	0.744853	7.93317	4.98198	0.78228	CmaCh05G001860	60.6667	240.333	CmaCh05G001860	Abscisic acid 8'-hydroxylase 3
CmaCh01G018400	57.9452	4.71888	0.787005	5.996	2.02e-09	1.98e-07	CmaCh01G018400	0.489931	0.634261	0.960009	0.0301294	0.0379266	0.0138957	CmaCh01G018400	47	1.66667	CmaCh01G018400	ABA 8'-hydroxylase cytochrome P450
CmaCh14G008560	236.501	1.38425	0.216935	6.38094	1.76e-10	2.21e-08	CmaCh14G008560	0.644055	0.677042	0.79985	0.221	0.223595	0.363884	CmaCh14G008560	349.333	128	CmaCh14G008560	AAR2 family protein
CmaCh16G004600	67.0543	2.74987	0.382087	7.19699	6.16e-13	1.37e-10	CmaCh16G004600	3.05757	2.61943	2.18875	0.355172	0.447088	0.374413	CmaCh16G004600	105.667	14.6667	CmaCh16G004600	9-cis-epoxycarotenoid dioxygenase
CmaCh04G006430	71.9734	2.50955	0.447836	5.60373	2.1e-08	1.61e-06	CmaCh04G006430	3.44192	3.57657	1.79381	0.426924	0.844499	0.309411	CmaCh04G006430	98.3333	15.6667	CmaCh04G006430	9-cis-epoxycarotenoid dioxygenase
CmaCh07G001000	73.5863	1.79938	0.416895	4.31615	1.59e-05	0.00048528	CmaCh07G001000	4.64803	3.34244	3.01553	0.439404	0.943554	1.76428	CmaCh07G001000	145.333	40	CmaCh07G001000	9-cis-epoxycarotenoid dioxygenase
CmaCh14G012590	244.445	-1.22997	0.381998	-3.21984	0.00128263	0.0158852	CmaCh14G012590	0.549345	0.652139	0.453434	1.44849	1.92571	0.515685	CmaCh14G012590	110.667	232	CmaCh14G012590	6-phosphogluconate dehydrogenase NAD-binding domain-containing protein
CmaCh11G015230	982.231	-1.33982	0.401588	-3.33629	0.00084904	0.0117773	CmaCh11G015230	9.98889	9.35841	11.9602	41.008	25.2816	12.9608	CmaCh11G015230	558.333	1312	CmaCh11G015230	60S ribosomal protein L7a
CmaCh02G010190	962.601	-1.52266	0.420069	-3.6248	0.000289187	0.00513844	CmaCh02G010190	11.9691	12.1312	12.339	56.8778	32.9348	14.8909	CmaCh02G010190	512.333	1366	CmaCh02G010190	60S ribosomal protein L7a
CmaCh10G003690	1813.56	-1.02515	0.30803	-3.32807	0.000874512	0.0120375	CmaCh10G003690	7.05068	7.01461	8.7291	22.5631	13.4877	10.3389	CmaCh10G003690	1225	2341.67	CmaCh10G003690	60S ribosomal protein L7-4
CmaCh14G010220	1585.96	-1.35772	0.387346	-3.5052	0.000456266	0.00731044	CmaCh14G010220	16.9269	17.7395	17.2756	70.5783	41.1193	21.423	CmaCh14G010220	939.667	2241.67	CmaCh14G010220	60S ribosomal protein L6
CmaCh18G006780	4014.75	-1.1877	0.325318	-3.65088	0.000261339	0.00476849	CmaCh18G006780	36.9786	35.2508	40.0563	113.448	91.8746	50.463	CmaCh18G006780	2417.67	5083.67	CmaCh18G006780	60S ribosomal protein L5-like protein
CmaCh04G018500	1822.76	-1.16017	0.345628	-3.3567	0.000788787	0.0111196	CmaCh04G018500	16.4854	16.5476	19.0515	56.2102	39.4289	20.7686	CmaCh04G018500	1121	2320	CmaCh04G018500	60S ribosomal protein L5
CmaCh08G005020	831.44	-1.41474	0.440463	-3.21194	0.00131841	0.0161869	CmaCh08G005020	10.6736	10.7441	10.4851	47.3491	25.7276	11.9833	CmaCh08G005020	468	1160.67	CmaCh08G005020	60S ribosomal protein L44
CmaCh05G003590	296.623	-1.15268	0.37444	-3.07841	0.00208109	0.0226976	CmaCh05G003590	2.85391	3.71896	3.61794	10.6586	8.35164	3.65741	CmaCh05G003590	176.333	361	CmaCh05G003590	60S ribosomal protein L39
CmaCh12G003550	335.983	-1.22343	0.364007	-3.361	0.000776616	0.0110037	CmaCh12G003550	6.60803	6.64823	7.38252	24.0757	14.1748	9.94081	CmaCh12G003550	203.333	445	CmaCh12G003550	60S ribosomal protein L39
CmaCh05G008730	436.991	-1.35872	0.307824	-4.41395	1.02e-05	0.000339395	CmaCh05G008730	11.6348	11.1904	12.4414	43.3361	28.5681	18.5539	CmaCh05G008730	228	545.333	CmaCh05G008730	60S ribosomal protein L38, putative
CmaCh08G001910	582.756	-1.63147	0.439137	-3.71518	0.000203062	0.00391573	CmaCh08G001910	8.32575	9.66639	8.28255	49.6934	19.8725	11.8332	CmaCh08G001910	314	917.667	CmaCh08G001910	60S ribosomal protein L38, putative
CmaCh01G004870	1119.55	-1.51581	0.450978	-3.36116	0.000776166	0.0110035	CmaCh01G004870	19.7922	18.532	19.2219	90.3653	53.9293	20.2751	CmaCh01G004870	577.667	1525	CmaCh01G004870	60S ribosomal protein L38
CmaCh17G000740	377.298	-1.36085	0.392267	-3.46918	0.000522051	0.00808084	CmaCh17G000740	3.57619	4.2259	4.07687	16.4237	8.4521	5.6304	CmaCh17G000740	211.667	511	CmaCh17G000740	60S ribosomal protein L37a-2
CmaCh11G010290	51.7935	2.50312	0.388141	6.44899	1.13e-10	1.5e-08	CmaCh11G010290	1.44856	1.18223	1.57668	0.281436	0.3374	0.13598	CmaCh11G010290	107	17.3333	CmaCh11G010290	60S ribosomal protein L34, putative
CmaCh13G002700	601.987	-1.0012	0.352871	-2.83729	0.00454984	0.0400845	CmaCh13G002700	12.9759	13.3032	13.364	40.271	24.3359	14.7496	CmaCh13G002700	411.667	769	CmaCh13G002700	60S ribosomal protein L34
CmaCh15G002740	204.65	-1.09295	0.376138	-2.90572	0.00366408	0.0341351	CmaCh15G002740	4.50897	4.49302	4.81091	14.1804	10.6031	4.70453	CmaCh15G002740	121.667	239	CmaCh15G002740	60S ribosomal protein L34
CmaCh11G001480	817.62	-1.23467	0.353632	-3.4914	0.000480504	0.00760656	CmaCh11G001480	6.36	6.4384	6.87934	22.7342	15.9204	7.65988	CmaCh11G001480	473.333	1029.33	CmaCh11G001480	60S ribosomal protein L34
CmaCh07G001430	1282.89	-1.17155	0.301929	-3.8802	0.00010437	0.00226485	CmaCh07G001430	33.4862	30.3274	32.4047	101.804	69.0705	45.8733	CmaCh07G001430	854.667	1794.33	CmaCh07G001430	60S ribosomal protein L32-1
CmaCh10G009780	1047.04	-1.0743	0.378188	-2.84065	0.00450212	0.0397589	CmaCh10G009780	3.58695	3.41176	4.28315	12.1163	7.8752	3.76722	CmaCh10G009780	620.667	1209.67	CmaCh10G009780	60S ribosomal protein L30
CmaCh17G003610	1185.56	-1.02029	0.350236	-2.91314	0.00357816	0.0335929	CmaCh17G003610	18.258	19.6276	18.8825	56.9438	38.7662	19.4445	CmaCh17G003610	785	1474.67	CmaCh17G003610	60S ribosomal protein L29-1
CmaCh18G007730	1938.33	-1.03869	0.371215	-2.79809	0.00514053	0.0437503	CmaCh18G007730	132.304	130.626	129.163	433.026	244.819	127.679	CmaCh18G007730	1299.67	2486.33	CmaCh18G007730	60S ribosomal protein L27a, putative
CmaCh18G001880	619.898	-1.28858	0.423563	-3.04223	0.00234832	0.0247313	CmaCh18G001880	8.6315	7.43559	10.0975	33.4023	20.2799	10.2411	CmaCh18G001880	377.333	855.333	CmaCh18G001880	60S ribosomal protein L27A
CmaCh13G008630	1417.23	-1.46658	0.334637	-4.38259	1.17e-05	0.000379938	CmaCh13G008630	86.8277	66.2911	84.5652	302.204	226.593	128.153	CmaCh13G008630	789.333	2016.33	CmaCh13G008630	60S ribosomal protein L27A
CmaCh16G004860	1391.37	-1.26762	0.425703	-2.97771	0.00290407	0.0290026	CmaCh16G004860	14.783	13.5539	13.3754	55.4077	31.1228	13.9021	CmaCh16G004860	815.333	1821.33	CmaCh16G004860	60S ribosomal protein L27
CmaCh16G004850	800.208	-1.42457	0.416972	-3.41646	0.00063441	0.00937501	CmaCh16G004850	44.2711	38.9418	52.6667	187.353	129.236	48.2204	CmaCh16G004850	417	1028	CmaCh16G004850	60S ribosomal protein L27
CmaCh06G004300	1572.75	-1.12298	0.342381	-3.27991	0.00103842	0.0136644	CmaCh06G004300	16.6683	17.6017	20.2515	61.095	33.9678	23.6811	CmaCh06G004300	976	1995.33	CmaCh06G004300	60S ribosomal protein L24-2
CmaCh04G026090	1187.97	-1.25831	0.368744	-3.41242	0.000643881	0.00949262	CmaCh04G026090	12.984	12.2953	14.2612	47.659	30.0317	16.9014	CmaCh04G026090	720	1601.67	CmaCh04G026090	60S ribosomal protein L23a, putative
CmaCh04G012060	589.792	-1.14632	0.374451	-3.06135	0.00220342	0.0236012	CmaCh04G012060	6.90073	6.68379	7.95965	23.5782	16.2036	7.91564	CmaCh04G012060	348.667	713.667	CmaCh04G012060	60S ribosomal protein L23A
CmaCh07G001150	1644.17	-1.37154	0.339491	-4.04	5.35e-05	0.00131183	CmaCh07G001150	21.2882	18.9374	23.0007	76.2697	56.1166	31.223	CmaCh07G001150	947.333	2268.33	CmaCh07G001150	60S ribosomal protein L18a
CmaCh03G013910	1577.14	-1.49207	0.366298	-4.07337	4.63e-05	0.00116807	CmaCh03G013910	18.9006	16.6284	18.742	76.0598	51.4463	25.1651	CmaCh03G013910	862.667	2243	CmaCh03G013910	60S ribosomal protein L18a
CmaCh12G010520	1537.65	-1.16993	0.36371	-3.21665	0.00129696	0.0160014	CmaCh12G010520	11.037	12.6513	11.5563	37.6997	29.7853	11.8247	CmaCh12G010520	963.667	1988.67	CmaCh12G010520	60S ribosomal protein L18-3
CmaCh14G018920	1406.2	-1.16046	0.311671	-3.72334	0.000196606	0.00382354	CmaCh14G018920	13.2835	11.3734	11.4261	39.0359	24.9932	16.6305	CmaCh14G018920	875.667	1826	CmaCh14G018920	60S ribosomal protein L13a, putative
CmaCh08G010270	942.011	-1.19905	0.403469	-2.97185	0.00296014	0.0293996	CmaCh08G010270	14.1676	13.3515	14.0259	51.9898	28.6753	14.7213	CmaCh08G010270	616	1317	CmaCh08G010270	60S ribosomal protein L13a, putative
CmaCh17G001050	454.083	-1.85269	0.500729	-3.7	0.000215604	0.0041071	CmaCh17G001050	4.75154	5.65429	7.0067	33.747	23.0355	6.11925	CmaCh17G001050	184.667	610.333	CmaCh17G001050	60S ribosomal protein L13a, putative
CmaCh16G002330	1504.83	-1.08827	0.283223	-3.84245	0.000121814	0.00258091	CmaCh16G002330	31.8647	30.3157	30.5707	92.6059	58.4633	46.1354	CmaCh16G002330	1007.67	2011	CmaCh16G002330	60S ribosomal protein L13
CmaCh03G012560	1495.42	-1.12223	0.401803	-2.79299	0.00522226	0.0442508	CmaCh03G012560	19.0498	16.5455	18.3273	62.428	38.0866	16.8731	CmaCh03G012560	1007.33	2028.33	CmaCh03G012560	60S ribosomal L4
CmaCh04G001740	700.912	-1.19397	0.365949	-3.26267	0.00110367	0.0142833	CmaCh04G001740	5.89262	5.86597	5.92437	19.6429	13.8623	6.95723	CmaCh04G001740	409.333	866	CmaCh04G001740	60S ribosomal L35a-1-like protein
CmaCh04G002420	753.01	-1.02437	0.272483	-3.75938	0.000170333	0.00342125	CmaCh04G002420	14.2677	13.398	14.7068	39.1939	24.7749	22.2117	CmaCh04G002420	511.667	980.667	CmaCh04G002420	60S ribosomal L35
CmaCh12G012880	593.082	-1.19868	0.384264	-3.11942	0.00181205	0.0203558	CmaCh12G012880	12.9733	12.0604	13.4436	42.8558	30.3831	15.0953	CmaCh12G012880	350.667	743.667	CmaCh12G012880	60S ribosomal L31
CmaCh08G012680	449.119	-1.50081	0.496512	-3.0227	0.00250528	0.0260996	CmaCh08G012680	12.0031	12.4799	11.6705	56.6923	35.7131	9.92793	CmaCh08G012680	248	644	CmaCh08G012680	60S ribosomal L29-1-like protein
CmaCh05G013900	1682.81	-1.18941	0.399378	-2.97815	0.00289998	0.0289733	CmaCh05G013900	5.29457	5.14981	5.05176	16.2284	14.6836	4.43353	CmaCh05G013900	1020.67	2109	CmaCh05G013900	60S ribosomal L28-1-like protein
CmaCh12G012890	137.248	-1.48635	0.482913	-3.07787	0.00208483	0.0227212	CmaCh12G012890	2.15344	1.45753	1.33351	7.01193	5.43173	1.42768	CmaCh12G012890	72	183	CmaCh12G012890	60S ribosomal L28-1-like protein
CmaCh06G005720	3416.29	-1.33373	0.392988	-3.39382	0.000689244	0.0100318	CmaCh06G005720	71.2463	66.1895	68.93	267.634	172.749	79.7842	CmaCh06G005720	2036	4745.33	CmaCh06G005720	60S ribosomal L21-1-like protein
CmaCh16G004510	456.855	-1.13233	0.340858	-3.32201	0.000893731	0.0122373	CmaCh16G004510	22.2785	15.2001	20.6247	63.5895	37.1427	26.65	CmaCh16G004510	290.333	595.333	CmaCh16G004510	60S ribosomal L10
CmaCh04G011250	3457.56	-1.0912	0.343743	-3.17445	0.0015012	0.017846	CmaCh04G011250	39.5226	37.7448	43.003	126.95	81.6558	47.6367	CmaCh04G011250	2189	4338.67	CmaCh04G011250	60S acidic ribosomal protein PO
CmaCh04G001620	572.941	-1.99765	0.47558	-4.20044	2.66e-05	0.000742608	CmaCh04G001620	4.95093	4.62142	4.74578	29.5889	21.9204	5.6828	CmaCh04G001620	232.667	845.667	CmaCh04G001620	60S acidic ribosomal protein PO
CmaCh12G008990	636.082	-1.6125	0.525577	-3.06806	0.00215453	0.0232335	CmaCh12G008990	9.90254	8.67057	10.3134	49.9932	30.7719	7.57783	CmaCh12G008990	294.667	825	CmaCh12G008990	60S acidic ribosomal protein P3-2
CmaCh05G007020	923.774	-1.2682	0.317411	-3.99545	6.46e-05	0.00153521	CmaCh05G007020	17.0555	16.7079	16.6796	55.0961	43.7424	22.6837	CmaCh05G007020	546	1213	CmaCh05G007020	60S acidic ribosomal protein P3
CmaCh06G009490	1872.98	-1.44425	0.390043	-3.70279	0.000213241	0.00406827	CmaCh06G009490	35.2144	33.1048	36.2607	129.228	110.525	44.8576	CmaCh06G009490	1042.67	2593	CmaCh06G009490	60S acidic ribosomal protein P1-1
CmaCh18G009390	2186.49	-1.25541	0.381729	-3.28875	0.00100633	0.0133895	CmaCh18G009390	44.2651	45.841	43.7256	158.513	114.094	46.9168	CmaCh18G009390	1330.33	2921.67	CmaCh18G009390	60S acidic ribosomal protein
CmaCh04G014240	1154.17	-1.629	0.462491	-3.52223	0.00042794	0.00695873	CmaCh04G014240	16.2894	13.624	14.7	67.8716	56.2071	13.932	CmaCh04G014240	552.667	1546.33	CmaCh04G014240	60S acidic ribosomal P2
CmaCh20G001770	304.713	-1.79498	0.511792	-3.50725	0.000452764	0.0072729	CmaCh20G001770	2.21644	2.0076	2.43403	12.9762	7.29214	2.83966	CmaCh20G001770	137	440	CmaCh20G001770	60S acidic ribosomal P2
CmaCh00G004430	338.188	-1.13453	0.338829	-3.3484	0.000812802	0.0113688	CmaCh00G004430	1.18108	0.996082	1.14609	2.06768	4.00074	1.24678	CmaCh00G004430	155	301	CmaCh00G004430	5-methyltetrahydropteroyltriglutamate--homocysteine methyltransferase, putative
CmaCh00G002390	706.554	-1.14102	0.359582	-3.1732	0.00150768	0.017898	CmaCh00G002390	3.52614	2.09003	2.95254	5.61019	9.9655	3.34461	CmaCh00G002390	290.667	567.667	CmaCh00G002390	5-methyltetrahydropteroyltriglutamate--homocysteine methyltransferase, putative
CmaCh14G011160	1853.33	-1.80377	0.456101	-3.95476	7.66e-05	0.00175825	CmaCh14G011160	7.58701	6.02427	5.09828	24.8781	34.6912	5.76724	CmaCh14G011160	630.667	1933.67	CmaCh14G011160	5-methyltetrahydropteroyltriglutamate--homocysteine methyltransferase, putative
CmaCh06G005910	341.725	-1.10653	0.337164	-3.28187	0.0010312	0.0136122	CmaCh06G005910	2.87424	2.71914	2.6275	6.51329	8.342	2.87659	CmaCh06G005910	172.333	333.667	CmaCh06G005910	5-keto-4-deoxy-D-glucarate aldolase
CmaCh02G006200	174.352	-1.00245	0.168275	-5.95721	2.57e-09	2.41e-07	CmaCh02G006200	9.20457	9.07899	9.80427	17.076	20.9013	18.4486	CmaCh02G006200	101.333	189.667	CmaCh02G006200	50S ribosomal protein L2, putative
CmaCh13G001130	319.139	-1.2454	0.3427	-3.6341	0.000278956	0.00501445	CmaCh13G001130	6.78358	5.20187	4.81614	18.0238	15.3723	6.47778	CmaCh13G001130	165.667	359	CmaCh13G001130	50S ribosomal L27
CmaCh09G007290	305.106	-1.06503	0.28335	-3.75871	0.000170788	0.00342672	CmaCh09G007290	1.75591	1.6572	2.22729	4.92906	3.51086	3.35848	CmaCh09G007290	189.333	373.333	CmaCh09G007290	4-hydroxyphenylpyruvate dioxygenase
CmaCh02G004730	7.77774	-4.42897	1.53301	-2.88906	0.00386391	0.0355613	CmaCh02G004730	0.00986464	0	0	0.0618781	0.155783	0	CmaCh02G004730	0.666667	12	CmaCh02G004730	4-coumarate:coA ligase 3
CmaCh08G005700	1820.37	1.38074	0.20726	6.66189	2.7e-11	4.14e-09	CmaCh08G005700	70.4014	82.8599	63.8299	25.1705	34.5134	23.7356	CmaCh08G005700	3283.33	1161.67	CmaCh08G005700	4-coumarate:CoA ligase
CmaCh05G013870	976.968	-1.83964	0.497537	-3.6975	0.000217737	0.00413519	CmaCh05G013870	20.4016	19.959	23.692	127.658	78.8926	22.7266	CmaCh05G013870	415	1364	CmaCh05G013870	40S ribosomal S30-like protein
CmaCh04G028670	2259.14	-1.06304	0.336421	-3.15985	0.0015785	0.0184934	CmaCh04G028670	32.9787	34.475	31.1265	97.7373	71.425	36.8164	CmaCh04G028670	1548.67	2992	CmaCh04G028670	40S ribosomal S26-like protein
CmaCh08G009570	960.557	-1.17163	0.309971	-3.77982	0.000156941	0.00319312	CmaCh08G009570	13.4914	15.7611	14.2543	41.6134	34.0806	22.3222	CmaCh08G009570	612.333	1282	CmaCh08G009570	40S ribosomal S13
CmaCh15G011630	698.216	-1.27219	0.405297	-3.1389	0.00169581	0.0194148	CmaCh15G011630	6.9567	7.45761	8.27336	29.2211	17.2152	8.36434	CmaCh15G011630	417	936	CmaCh15G011630	40S ribosomal S13
CmaCh17G000350	1479.14	-1.63742	0.412027	-3.97406	7.07e-05	0.00164108	CmaCh17G000350	13.2733	15.7995	12.2049	64.2243	48.4735	15.732	CmaCh17G000350	737	2097.67	CmaCh17G000350	40S ribosomal S13
CmaCh15G012500	982.216	-1.06558	0.364851	-2.92058	0.00349375	0.033126	CmaCh15G012500	12.1905	13.1878	12.6157	39.4055	24.0383	16.0787	CmaCh15G012500	628.667	1231.33	CmaCh15G012500	40S ribosomal S10-3-like protein
CmaCh16G005840	727.278	-1.45793	0.418574	-3.48308	0.000495688	0.00778455	CmaCh16G005840	6.22883	6.61606	6.93645	28.8286	17.3027	8.21449	CmaCh16G005840	382.333	975	CmaCh16G005840	40S ribosomal S10-3-like protein
CmaCh04G007290	2076.2	-1.55819	0.433698	-3.59281	0.000327137	0.00566333	CmaCh04G007290	21.6373	21.0393	22.5564	102.792	65.7381	23.5801	CmaCh04G007290	1033.67	2802	CmaCh04G007290	40S ribosomal S10-3-like protein
CmaCh04G007770	324.925	-1.64547	0.437929	-3.7574	0.000171688	0.00343746	CmaCh04G007770	2.76041	3.82823	3.25477	16.8813	10.2153	3.7027	CmaCh04G007770	154	445.667	CmaCh04G007770	40S ribosomal protein SA
CmaCh15G006670	1120.7	-1.14003	0.285567	-3.99217	6.55e-05	0.00155071	CmaCh15G006670	11.8005	11.5894	13.6522	35.921	27.4789	18.2448	CmaCh15G006670	682.667	1399.33	CmaCh15G006670	40S ribosomal protein S8
CmaCh10G003020	432.323	-1.42645	0.380017	-3.75364	0.000174284	0.00347833	CmaCh10G003020	4.50455	4.05665	4.02011	16.4557	11.4729	5.89643	CmaCh10G003020	239.333	595	CmaCh10G003020	40S ribosomal protein S7
CmaCh05G005060	2820.44	-1.01904	0.339044	-3.00564	0.00265027	0.0272037	CmaCh05G005060	38.269	32.8655	37.6589	104.353	78.3739	37.7658	CmaCh05G005060	1904	3553.67	CmaCh05G005060	40S ribosomal protein S6
CmaCh12G001660	1576.85	-1.09864	0.299308	-3.6706	0.000241986	0.00448711	CmaCh12G001660	20.9423	19.9616	21.0488	61.6394	41.8366	29.2021	CmaCh12G001660	1043.33	2086.33	CmaCh12G001660	40S ribosomal protein S6
CmaCh04G011040	3602.71	-1.26961	0.294316	-4.31375	1.61e-05	0.00048846	CmaCh04G011040	38.0096	34.1309	41.9041	120.065	93.238	61.6636	CmaCh04G011040	2184.67	4893	CmaCh04G011040	40S ribosomal protein S4-1
CmaCh14G017380	385.369	1.6928	0.276263	6.1275	8.93e-10	9.66e-08	CmaCh14G017380	5.05976	7.08214	7.46369	2.1564	2.23456	1.68137	CmaCh14G017380	558.667	161	CmaCh14G017380	40S ribosomal protein S3a
CmaCh08G011320	1970.7	-1.14085	0.401382	-2.84231	0.00447875	0.0396223	CmaCh08G011320	17.0797	17.4931	20.2461	65.2982	34.946	20.6381	CmaCh08G011320	1288	2657	CmaCh08G011320	40S ribosomal protein S3a
CmaCh17G006950	1719.82	-1.17059	0.372236	-3.14475	0.0016623	0.0191548	CmaCh17G006950	18.7787	18.1043	19.3524	65.6133	40.4985	20.4816	CmaCh17G006950	1071.67	2239	CmaCh17G006950	40S ribosomal protein S3-3
CmaCh11G017050	1171.69	-1.48134	0.301414	-4.91465	8.89e-07	4.19e-05	CmaCh11G017050	17.0272	16.2223	17.479	67.6661	46.6111	27.3747	CmaCh11G017050	629.667	1633	CmaCh11G017050	40S ribosomal protein S29, putative, expressed
CmaCh19G005590	834.32	-1.30572	0.396	-3.29728	0.000976257	0.0130864	CmaCh19G005590	8.10946	7.48962	7.15529	30.9079	16.5526	8.79226	CmaCh19G005590	492.667	1135.67	CmaCh19G005590	40S ribosomal protein S29
CmaCh03G000700	858.712	-1.11824	0.320436	-3.48975	0.000483472	0.00764391	CmaCh03G000700	10.9351	9.43503	12.0132	34.8513	20.0072	15.4387	CmaCh03G000700	497	1013.33	CmaCh03G000700	40S ribosomal protein S28
CmaCh07G013210	269.113	-1.31469	0.428368	-3.06906	0.0021473	0.0232081	CmaCh07G013210	3.58907	3.54979	3.77062	14.8447	8.70848	3.59084	CmaCh07G013210	158.333	364.667	CmaCh07G013210	40S ribosomal protein S28
CmaCh10G002460	501.409	-1.36297	0.438386	-3.10906	0.00187684	0.0209337	CmaCh10G002460	5.4617	5.14952	5.50116	20.5677	15.4198	5.46734	CmaCh10G002460	277.667	653.667	CmaCh10G002460	40S ribosomal protein S28
CmaCh04G022270	998.738	-1.06421	0.372163	-2.85952	0.00424278	0.0381122	CmaCh04G022270	23.1106	19.11	22.4209	66.9665	46.6753	21.5455	CmaCh04G022270	631	1216.33	CmaCh04G022270	40S ribosomal protein S27
CmaCh18G009500	413.18	-1.02063	0.36239	-2.81638	0.00485688	0.0420611	CmaCh18G009500	2.27496	2.34937	2.52747	6.97017	3.78058	3.7551	CmaCh18G009500	280.333	539.333	CmaCh18G009500	40S ribosomal protein S25-2
CmaCh04G025180	462.095	-1.24211	0.201784	-6.15565	7.48e-10	8.2e-08	CmaCh04G025180	1.96859	2.01397	1.56476	4.94916	4.63502	3.54491	CmaCh04G025180	269.667	594	CmaCh04G025180	40S ribosomal protein S25, putative
CmaCh11G009980	510.537	-1.19578	0.37803	-3.16318	0.00156054	0.0183515	CmaCh11G009980	5.63769	5.98171	5.47332	17.5903	16.1288	5.45346	CmaCh11G009980	317.667	661.333	CmaCh11G009980	40S ribosomal protein S24
CmaCh08G012250	323.557	-1.28302	0.464246	-2.76366	0.00571578	0.0473305	CmaCh08G012250	2.60822	2.3645	3.98537	11.7268	5.81197	4.25883	CmaCh08G012250	182.333	417.667	CmaCh08G012250	40S ribosomal protein S21
CmaCh17G003230	1088.25	-1.41159	0.438394	-3.21991	0.00128232	0.0158852	CmaCh17G003230	11.6619	10.1619	10.7826	41.2726	35.5226	9.96427	CmaCh17G003230	567.667	1367.67	CmaCh17G003230	40S ribosomal protein S21
CmaCh15G002430	455.311	-1.80856	0.492185	-3.67456	0.00023826	0.00442783	CmaCh15G002430	4.76869	4.16468	4.83979	23.7297	20.0267	4.50842	CmaCh15G002430	192	607.333	CmaCh15G002430	40S ribosomal protein S19
CmaCh17G008930	1188.75	-1.22143	0.320913	-3.8061	0.000141174	0.00292207	CmaCh17G008930	8.25327	7.53453	9.63	25.8501	20.9858	12.4404	CmaCh17G008930	739.333	1594.67	CmaCh17G008930	40S ribosomal protein S12
CmaCh08G005920	1182.47	-1.48726	0.397413	-3.74236	0.000182299	0.00360962	CmaCh08G005920	15.7901	15.1493	17.165	70.1119	43.6807	21.0795	CmaCh08G005920	622	1616.33	CmaCh08G005920	40S ribosomal protein S12
CmaCh20G007890	488.015	-1.72216	0.523862	-3.28743	0.00101108	0.0134242	CmaCh20G007890	2.73615	3.12429	3.44626	18.1593	9.67379	2.87484	CmaCh20G007890	222.333	678.333	CmaCh20G007890	40S ribosomal protein S12
CmaCh02G014280	1267.39	-1.17711	0.370311	-3.1787	0.00147937	0.0176366	CmaCh02G014280	19.7071	19.9455	22.1727	71.7439	40.1527	27.9033	CmaCh02G014280	804.667	1707	CmaCh02G014280	40S ribosomal protein S10
CmaCh02G008400	225.803	-1.89972	0.468976	-4.05079	5.1e-05	0.00126141	CmaCh02G008400	3.37525	3.07874	2.49852	14.2453	16.2456	2.95347	CmaCh02G008400	93.3333	309.667	CmaCh02G008400	3-ketoacyl-CoA synthase
CmaCh13G001400	27.3584	-4.34599	1.14716	-3.78849	0.000151564	0.00309605	CmaCh13G001400	0.0727383	0.038115	0.0186384	0.266155	2.36917	0.0175359	CmaCh13G001400	2.33333	38	CmaCh13G001400	3-ketoacyl-CoA synthase
CmaCh19G008190	151.993	1.47004	0.218659	6.72298	1.78e-11	2.83e-09	CmaCh19G008190	5.45366	5.03983	4.14322	1.32975	1.92611	2.03308	CmaCh19G008190	273.667	92.6667	CmaCh19G008190	3-hydroxy-3-methylglutaryl coenzyme A reductase
CmaCh08G011050	1507.89	-1.05734	0.240577	-4.39503	1.11e-05	0.000363502	CmaCh08G011050	9.7977	9.18974	10.5743	25.3314	20.4081	15.7857	CmaCh08G011050	1038.67	2017.67	CmaCh08G011050	30S ribosomal protein S19
CmaCh08G007760	724.813	-1.10206	0.394723	-2.79198	0.00523863	0.0443338	CmaCh08G007760	17.8402	17.6963	19.4518	60.52	38.3084	19.2215	CmaCh08G007760	487.667	971	CmaCh08G007760	30S ribosomal protein S12
CmaCh20G004640	1122.42	-1.16313	0.399098	-2.91441	0.00356363	0.0334976	CmaCh20G004640	10.2353	11.8949	11.5592	40.2596	23.1673	12.0202	CmaCh20G004640	756.667	1579	CmaCh20G004640	30S ribosomal protein S12
CmaCh04G003930	1068.24	-1.18305	0.166881	-7.08918	1.35e-12	2.63e-10	CmaCh04G003930	12.049	10.2126	10.8573	29.4759	26.4066	19.3499	CmaCh04G003930	674.667	1423.33	CmaCh04G003930	30S ribosomal protein S11
CmaCh02G010140	596.834	-1.02239	0.320805	-3.18694	0.00143787	0.0173475	CmaCh02G010140	4.51255	5.18438	4.56334	12.6267	11.1626	5.18932	CmaCh02G010140	384.333	716.667	CmaCh02G010140	30S ribosomal protein S10
CmaCh04G003230	646.135	-1.47138	0.350613	-4.19658	2.71e-05	0.000751752	CmaCh04G003230	4.76389	4.34326	5.24971	18.8277	12.6474	8.33817	CmaCh04G003230	339.667	878	CmaCh04G003230	30S ribosomal protein S10
CmaCh15G003430	393.388	-1.25627	0.284694	-4.41269	1.02e-05	0.000339441	CmaCh15G003430	1.38089	1.29682	0.998712	2.74981	4.07506	1.9715	CmaCh15G003430	200.333	433.333	CmaCh15G003430	3 beta-hydroxysteroid dehydrogenase type 7
CmaCh04G027050	231.763	-1.40239	0.279792	-5.01225	5.38e-07	2.71e-05	CmaCh04G027050	2.09922	1.62764	1.95919	5.88805	5.86208	3.30807	CmaCh04G027050	108.667	264	CmaCh04G027050	3 beta-hydroxysteroid dehydrogenase type 7
CmaCh15G004080	2598.37	1.46906	0.231088	6.35716	2.06e-10	2.55e-08	CmaCh15G004080	26.6122	25.7015	25.0187	7.62117	7.33673	12.9594	CmaCh15G004080	3509.67	1222	CmaCh15G004080	2-oxoglutarate dehydrogenase E1 component family protein
CmaCh10G005100	303.498	2.34525	0.541756	4.32897	1.5e-05	0.000464353	CmaCh10G005100	16.2656	18.2324	17.0582	1.69353	1.34332	7.08301	CmaCh10G005100	755.667	150	CmaCh10G005100	2-oxoglutarate (2OG) and Fe(II)-dependent oxygenase superfamily protein
CmaCh14G016300	6.6805	-3.64101	1.26687	-2.87401	0.00405291	0.0368016	CmaCh14G016300	0.0245832	0.0257633	0.0251968	0.668215	0.226462	0.0474126	CmaCh14G016300	1	11.6667	CmaCh14G016300	2-oxoglutarate (2OG) and Fe(II)-dependent oxygenase superfamily protein
CmaCh03G008150	125.195	-3.20006	1.08536	-2.94839	0.00319438	0.0311413	CmaCh03G008150	0.34779	0.39762	0.275454	0.462761	8.65457	0.274405	CmaCh03G008150	21	154	CmaCh03G008150	2-dehydro-3-deoxyphosphoheptonate aldolase (3-deoxy-d-arabino-heptulosonate 7-phosphate synthase)
CmaCh19G005760	1184.46	5.22886	1.22482	4.26908	1.96e-05	0.000572069	CmaCh19G005760	79.7074	66.2929	86.0115	0.405359	0.109342	5.66199	CmaCh19G005760	2730.67	76.3333	CmaCh19G005760	22.0 kDa class IV heat shock protein
CmaCh01G008860	217.431	4.84139	1.61422	2.99922	0.00270673	0.0275245	CmaCh01G008860	17.4367	18.0257	15.2032	0	0	1.74995	CmaCh01G008860	209	7.66667	CmaCh01G008860	22.0 kDa class IV heat shock protein
CmaCh11G017860	62.6071	2.47099	0.399036	6.1924	5.93e-10	6.61e-08	CmaCh11G017860	0.579151	0.632242	0.742006	0.0378421	0.111149	0.197799	CmaCh11G017860	52.6667	9	CmaCh11G017860	1-acyl-sn-glycerol-3-phosphate acyltransferase
CmaCh01G006350	936.215	2.55001	0.238776	10.6795	1.27e-26	3.54e-23	CmaCh01G006350	75.2154	71.0198	65.8897	8.97224	11.4007	15.8103	CmaCh01G006350	1706.67	277	CmaCh01G006350	18.5 kDa class I heat shock protein
CmaCh13G000950	234.418	2.10824	0.246005	8.56989	1.04e-17	4.91e-15	CmaCh13G000950	38.4415	35.6606	40.9091	7.11475	7.26161	12.1498	CmaCh13G000950	407.333	90.3333	CmaCh13G000950	18.5 kDa class I heat shock protein
CmaCh04G011470	11517.2	4.28625	0.484561	8.84562	9.1e-19	5.08e-16	CmaCh04G011470	551.683	446.141	461.764	10.7993	13.0748	50.9036	CmaCh04G011470	20504.3	1049	CmaCh04G011470	18.2 kDa class I heat shock family protein
CmaCh04G011440	10002.6	3.28471	0.486097	6.75732	1.41e-11	2.27e-09	CmaCh04G011440	1737.23	1306.43	1305.82	75.3797	70.067	300.748	CmaCh04G011440	15727.7	1615	CmaCh04G011440	18.2 kDa class I heat shock family protein
CmaCh04G011460	6826.88	3.26408	0.446435	7.31143	2.64e-13	6.77e-11	CmaCh04G011460	516.591	469.514	421.187	32.1843	23.2765	90.9503	CmaCh04G011460	8891.67	923	CmaCh04G011460	18.2 kDa class I heat shock family protein
CmaCh01G017140	1365.64	3.387	0.332524	10.1857	2.3e-24	3.84e-21	CmaCh01G017140	156.096	89.2127	114.101	6.73612	9.65535	17.9146	CmaCh01G017140	2498.67	229.333	CmaCh01G017140	17.6 kDa class II heat shock protein
CmaCh15G007580	301.574	2.43179	0.585772	4.15143	3.3e-05	0.000881671	CmaCh15G007580	19.8176	18.0616	12.804	6.10452	2.74773	0.54602	CmaCh15G007580	466.667	80	CmaCh15G007580	17.4 kDa class I heat shock protein 3
CmaCh19G010570	797.25	1.57471	0.350031	4.49878	6.83e-06	0.00024833	CmaCh19G010570	14.2329	16.2669	13.8151	4.77357	2.16538	7.90717	CmaCh19G010570	1051	350.333	CmaCh19G010570	17.3 kDa heat shock protein
CmaCh13G000960	312.348	2.93958	0.376617	7.80523	5.94e-15	1.96e-12	CmaCh13G000960	63.1814	76.4095	53.423	5.45983	4.71662	14.8122	CmaCh13G000960	612.667	78.6667	CmaCh13G000960	17.3 kDa class I heat shock protein
CmaCh13G007320	1097.2	-2.38273	0.330943	-7.19983	6.03e-13	1.35e-10	CmaCh13G007320	23.3964	20.6672	18.278	179.216	77.0073	68.883	CmaCh13G007320	409	2022.33	CmaCh13G007320	15.4 kDa class V heat shock protein
CmaCh12G001010	270.693	-1.15052	0.374096	-3.07546	0.0021018	0.0228125	CmaCh12G001010	1.94311	2.21475	2.1079	5.24908	6.64483	2.03792	CmaCh12G001010	143.667	286.333	CmaCh12G001010	14-3-3-like protein GF14 iota (General regulatory factor 12)
CmaCh16G003780	11.039	-2.06411	0.69508	-2.9696	0.00298191	0.0295917	CmaCh16G003780	0.144578	0.24243	0.118549	1.17897	0.684957	0.250958	CmaCh16G003780	5.66667	22	CmaCh16G003780	11S globulin seed storage protein 2
CmaCh11G008220	157.042	1.55233	0.307438	5.04924	4.44e-07	2.3e-05	CmaCh11G008220	0.213538	0.189579	0.277418	0.045502	0.0912861	0.0957467	CmaCh11G008220	163	52	CmaCh11G008220	1,3-beta-glucan synthase, putative

## Sheet: Table S3
Table S3. Significant differentially expressed (padj < 0.05, |log2FoldChange| > 1) genes in the leaf vein of C. maxima under NaCl compared with Control
DESeq2							FPKM_all							Readcount_average			Annotation
gene_id	baseMean	log2FoldChange	lfcSE	stat	pvalue	padj	gene_id	C.maxima_Leaf_Vein_NaCl_R1	C.maxima_Leaf_Vein_NaCl_R2	C.maxima_Leaf_Vein_NaCl_R3	C.maxima_Leaf_Vein_Control_R1	C.maxima_Leaf_Vein_Control_R2	C.maxima_Leaf_Vein_Control_R3	gene_id	C.maxima_Leaf_Vein_NaCl	C.maxima_Leaf_Vein_Control	gene_id	annotation
CmaCh01G017920	2058.52	-1.23759	0.263904	-4.68956	2.74e-06	5.57e-05	CmaCh01G017920	40.7455	29.0562	39.4716	83.9097	72.3818	101.582	CmaCh01G017920	810.667	1516	CmaCh01G017920	Zinc-finger protein 1
CmaCh09G002820	5052.49	-1.48898	0.244747	-6.08374	1.17e-09	5.13e-08	CmaCh09G002820	88.4014	112.122	137.96	328.418	289.297	332.468	CmaCh09G002820	2425.67	5469.33	CmaCh09G002820	Zinc-finger protein 1
CmaCh11G017030	379.932	-1.54031	0.435938	-3.53333	0.000410357	0.00412417	CmaCh11G017030	11.3749	4.53676	6.77987	17.1901	20.1429	28.8264	CmaCh11G017030	142.667	329	CmaCh11G017030	Zinc-finger protein 1
CmaCh12G005930	3520.84	-2.1121	0.190493	-11.0875	1.44e-28	8.22e-26	CmaCh12G005930	56.4555	61.0981	89.9814	281.355	297.23	319.27	CmaCh12G005930	1372	4726.67	CmaCh12G005930	Zinc-finger protein 1
CmaCh19G005570	92.6627	-2.88336	0.442511	-6.5159	7.23e-11	3.97e-09	CmaCh19G005570	1.69571	1.3551	1.47061	7.76034	11.5749	14.09	CmaCh19G005570	30.3333	183.667	CmaCh19G005570	Zinc-finger protein 1
CmaCh10G004940	993.646	-1.23098	0.166918	-7.37476	1.65e-13	1.4e-11	CmaCh10G004940	13.9793	18.6093	18.5607	36.2704	41.8067	41.9009	CmaCh10G004940	885.333	1711	CmaCh10G004940	Zinc/RING finger 3
CmaCh17G006370	1691.98	-1.24274	0.314535	-3.95103	7.78e-05	0.00101581	CmaCh17G006370	5.89893	9.72703	11.0037	16.7355	23.1014	23.172	CmaCh17G006370	1100.33	2146	CmaCh17G006370	Zinc transporter 9
CmaCh18G005460	1386.75	-1.01649	0.25896	-3.92527	8.66e-05	0.00110932	CmaCh18G005460	10.4736	8.03628	9.29565	17.6626	19.5842	19.031	CmaCh18G005460	668.333	1090	CmaCh18G005460	Zinc transporter 10
CmaCh13G008620	963.154	1.00683	0.310444	3.24321	0.00118192	0.00984762	CmaCh13G008620	10.4633	9.87687	10.1587	5.48181	4.05765	5.64145	CmaCh13G008620	1490.33	597.333	CmaCh13G008620	Zinc ion binding protein, putative
CmaCh08G008610	124.296	2.04191	0.384739	5.30725	1.11e-07	3.23e-06	CmaCh08G008610	23.3846	24.0268	20.7571	5.89877	4.14258	6.52511	CmaCh08G008610	366.667	72.6667	CmaCh08G008610	Zinc ion binding protein
CmaCh14G005940	423.018	1.38718	0.175878	7.88716	3.09e-15	3.4e-13	CmaCh14G005940	25.6293	24.6516	25.9266	11.1142	8.51339	9.5807	CmaCh14G005940	620.333	191	CmaCh14G005940	Zinc finger-homeodomain protein 1
CmaCh02G008270	62.8512	-3.21889	0.517508	-6.21998	4.97e-10	2.33e-08	CmaCh02G008270	1.06888	1.84503	1.77982	7.08631	18.9629	17.4153	CmaCh02G008270	20.3333	160.333	CmaCh02G008270	Zinc finger protein, putative
CmaCh19G004610	555.643	-1.18824	0.321407	-3.69698	0.000218178	0.00244815	CmaCh19G004610	7.37526	7.95668	7.56583	15.0875	20.9489	16.1228	CmaCh19G004610	444.667	838	CmaCh19G004610	Zinc finger protein LSD1
CmaCh18G013150	50.6516	4.87918	0.654799	7.45142	9.23e-14	8.11e-12	CmaCh18G013150	1.85887	0.923126	1.02649	0.0328456	0.0530536	0.0422527	CmaCh18G013150	110	3	CmaCh18G013150	Zinc finger protein CONSTANS-LIKE 5
CmaCh15G010290	134.696	1.76695	0.590965	2.98993	0.00279038	0.0197466	CmaCh15G010290	4.23547	6.31513	5.79906	1.54552	2.09157	1.16424	CmaCh15G010290	358.333	87.6667	CmaCh15G010290	Zinc finger protein CONSTANS-LIKE 5
CmaCh16G000520	56.0469	1.24947	0.30578	4.08618	4.39e-05	0.000629865	CmaCh16G000520	2.44058	3.48659	2.66916	1.01726	1.32251	1.25541	CmaCh16G000520	156.667	55.3333	CmaCh16G000520	Zinc finger protein CONSTANS-LIKE 5
CmaCh20G002720	20.4381	-1.35561	0.347907	-3.89648	9.76e-05	0.00122876	CmaCh20G002720	0.142382	0.227565	0.141122	0.457884	0.407724	0.412819	CmaCh20G002720	19.3333	41	CmaCh20G002720	Zinc finger protein CONSTANS-LIKE 3
CmaCh20G006360	7.35795	2.48612	0.735541	3.37999	0.000724896	0.00659298	CmaCh20G006360	0.199919	0.16176	0.267502	0.0185457	0.0449336	0.0477143	CmaCh20G006360	16.3333	2.33333	CmaCh20G006360	Zinc finger protein CONSTANS-LIKE 12
CmaCh04G020700	5.22924	2.35251	0.901467	2.60965	0.00906345	0.0492784	CmaCh04G020700	0.960047	1.67171	0.450734	0.149995	0.0605696	0.385908	CmaCh04G020700	17.3333	3	CmaCh04G020700	Zinc finger protein 6
CmaCh20G006370	2059.99	2.2828	0.208849	10.9304	8.25e-28	4.41e-25	CmaCh20G006370	43.6255	48.4504	43.1022	10.138	7.71387	9.93641	CmaCh20G006370	3390.33	568.667	CmaCh20G006370	Zinc finger family protein
CmaCh04G002280	137.451	-1.05338	0.334468	-3.14941	0.00163602	0.0127784	CmaCh04G002280	3.74384	5.30246	5.34341	8.54895	10.9778	10.2642	CmaCh04G002280	77.6667	133	CmaCh04G002280	Zinc finger family protein
CmaCh02G011150	74.6986	4.34696	0.370134	11.7443	7.55e-32	8.61e-29	CmaCh02G011150	5.04203	6.11106	4.23391	0.277173	0.242504	0.237703	CmaCh02G011150	300.667	12.3333	CmaCh02G011150	Zinc finger CONSTANS-LIKE 5-like protein
CmaCh14G014420	491.385	1.19162	0.350571	3.39908	0.00067614	0.00622296	CmaCh14G014420	8.1741	6.04606	7.20277	3.00438	2.7181	3.66068	CmaCh14G014420	616.333	216	CmaCh14G014420	Zinc finger CONSTANS-LIKE 14-like protein
CmaCh05G001120	773.722	1.58665	0.420447	3.77371	0.000160837	0.00189222	CmaCh05G001120	33.7473	37.3974	40.0845	18.1655	5.03497	13.8734	CmaCh05G001120	963.667	251.667	CmaCh05G001120	Zinc finger CCCH domain-containing protein 49
CmaCh04G011120	18816.7	-1.83271	0.19336	-9.47821	2.59e-21	6.92e-19	CmaCh04G011120	126.632	140.56	180.656	561.342	462.08	571.951	CmaCh04G011120	8793.67	24988.3	CmaCh04G011120	Zinc finger CCCH domain-containing protein 29-like protein
CmaCh10G006900	1097.51	2.92064	0.371144	7.8693	3.57e-15	3.91e-13	CmaCh10G006900	50.9305	47.8453	40.5929	6.00608	5.18516	7.21559	CmaCh10G006900	2478.67	268.333	CmaCh10G006900	Zinc finger CCCH domain-containing protein
CmaCh11G006710	936.186	2.41485	0.373304	6.46885	9.88e-11	5.26e-09	CmaCh11G006710	47.5629	36.4361	37.8569	7.39039	5.51751	9.94919	CmaCh11G006710	1328	200.333	CmaCh11G006710	Zinc finger CCCH domain-containing protein
CmaCh01G017670	202.506	2.0519	0.386464	5.30941	1.1e-07	3.2e-06	CmaCh01G017670	18.2126	13.2749	15.9968	4.09892	1.59233	5.78457	CmaCh01G017670	432.667	82.3333	CmaCh01G017670	Zinc finger CCCH domain-containing protein
CmaCh11G014760	29.4395	1.21237	0.329211	3.68265	0.00023082	0.00256802	CmaCh11G014760	0.195045	0.264376	0.227521	0.111345	0.112406	0.0716171	CmaCh11G014760	56.3333	20	CmaCh11G014760	Zinc finger C2H2
CmaCh08G005370	1476.25	2.2212	0.586304	3.78847	0.000151577	0.00180467	CmaCh08G005370	165.448	114.153	114.807	30.249	22.4309	31.916	CmaCh08G005370	2016	346.333	CmaCh08G005370	Zinc finger A20 and AN1 domain-containing stress-associated protein 8
CmaCh02G013260	2996.94	-1.21008	0.197623	-6.12317	9.17e-10	4.1e-08	CmaCh02G013260	119.01	146.076	162.041	320.575	330.154	337.435	CmaCh02G013260	2050.33	3856.33	CmaCh02G013260	Zinc finger A20 and AN1 domain-containing stress-associated protein 3
CmaCh12G003270	50.5616	-1.62045	0.444956	-3.64183	0.000270711	0.00291891	CmaCh12G003270	1.3373	1.36258	0.79528	2.43977	3.97421	4.25563	CmaCh12G003270	38	99.3333	CmaCh12G003270	Zinc finger (Ran-binding) family protein
CmaCh12G012220	89.0551	-2.86734	0.646621	-4.43435	9.24e-06	0.000162247	CmaCh12G012220	1.10328	0.937773	0.894689	5.80583	10.7604	4.85141	CmaCh12G012220	18.3333	111	CmaCh12G012220	Zinc finger (Ran-binding) family protein
CmaCh20G004960	171.981	-1.25703	0.277309	-4.53296	5.82e-06	0.000108277	CmaCh20G004960	0.911829	1.26861	1.31341	2.92864	2.88486	2.53063	CmaCh20G004960	145.667	284	CmaCh20G004960	Zinc finger (C3HC4-type RING finger) family protein
CmaCh16G010310	34.8614	-1.66613	0.538548	-3.09375	0.00197645	0.0149256	CmaCh16G010310	0.0854418	0.138266	0.171488	0.396304	0.40328	0.455427	CmaCh16G010310	23.3333	60	CmaCh16G010310	Ycf49-like protein
CmaCh10G004050	172.916	1.92764	0.530241	3.63541	0.000277539	0.00297297	CmaCh10G004050	12.0999	13.4275	9.73404	2.83714	1.42374	5.008	CmaCh10G004050	581	126.333	CmaCh10G004050	Xyloglucan endotransglucosylase/hydrolase
CmaCh04G008490	5778.7	-1.2308	0.317866	-3.87207	0.000107916	0.00134635	CmaCh04G008490	115.465	192.55	151.397	312.235	396.045	369.845	CmaCh04G008490	5725.67	11358.7	CmaCh04G008490	Xyloglucan endotransglucosylase/hydrolase
CmaCh19G009450	218.825	-1.31365	0.390698	-3.36232	0.000772909	0.00693343	CmaCh19G009450	2.21245	2.65207	2.52618	6.37065	5.53404	6.45854	CmaCh19G009450	155.667	316	CmaCh19G009450	Xyloglucan endotransglucosylase/hydrolase
CmaCh11G004060	266.558	-1.33433	0.426241	-3.13046	0.00174535	0.0134635	CmaCh11G004060	5.17267	7.77331	6.1335	14.9494	19.7863	13.3292	CmaCh11G004060	276.667	587.333	CmaCh11G004060	Xyloglucan endotransglucosylase/hydrolase
CmaCh15G008840	1298.69	-1.89341	0.381518	-4.96283	6.95e-07	1.65e-05	CmaCh15G008840	9.89883	8.29969	11.4114	47.7961	18.1901	44.0895	CmaCh15G008840	537.667	1549.33	CmaCh15G008840	Xyloglucan endotransglucosylase/hydrolase
CmaCh16G007310	141.572	-1.93417	0.384297	-5.03302	4.83e-07	1.21e-05	CmaCh16G007310	0.91487	1.33888	1.30575	3.25896	6.95192	3.37209	CmaCh16G007310	138.667	446	CmaCh16G007310	Xyloglucan endotransglucosylase/hydrolase
CmaCh20G006440	93.4386	-2.15057	0.594616	-3.61674	0.000298341	0.00315138	CmaCh20G006440	1.15649	1.02838	0.694005	4.83748	2.94904	4.97836	CmaCh20G006440	42	152.667	CmaCh20G006440	Xyloglucan endotransglucosylase/hydrolase
CmaCh19G010680	56.1534	-2.97124	0.720184	-4.12567	3.7e-05	0.000541613	CmaCh19G010680	0.297351	0.493526	0.51009	3.7684	3.56438	2.85328	CmaCh19G010680	17.6667	113	CmaCh19G010680	Xyloglucan endotransglucosylase/hydrolase
CmaCh10G004080	617.122	-3.27273	0.531505	-6.15749	7.39e-10	3.37e-08	CmaCh10G004080	7.60459	6.39609	6.24266	54.7857	72.4715	68.4022	CmaCh10G004080	251.333	1993.67	CmaCh10G004080	Xyloglucan endotransglucosylase/hydrolase
CmaCh13G007210	212.083	-3.53559	1.09944	-3.2158	0.00130083	0.0106355	CmaCh13G007210	1.11487	1.37126	1.05215	10.2882	17.3345	13.389	CmaCh13G007210	67	658.333	CmaCh13G007210	Xyloglucan endotransglucosylase/hydrolase
CmaCh19G010690	44.3584	-4.54922	0.732093	-6.21399	5.17e-10	2.41e-08	CmaCh19G010690	0.286146	0.0374186	0.232047	3.86103	6.98487	2.61587	CmaCh19G010690	7.33333	134.333	CmaCh19G010690	Xyloglucan endotransglucosylase/hydrolase
CmaCh10G002060	756.839	-1.34374	0.163039	-8.24186	1.7e-16	2.22e-14	CmaCh10G002060	3.20239	4.05845	3.77766	8.55568	9.8947	9.53014	CmaCh10G002060	619.333	1298.33	CmaCh10G002060	Xyloglucan 6-xylosyltransferase, putative
CmaCh11G006770	5390.27	1.16429	0.213504	5.45326	4.95e-08	1.55e-06	CmaCh11G006770	35.6238	32.7005	33.7449	14.9768	13.9372	16.6292	CmaCh11G006770	6469.33	2339.33	CmaCh11G006770	Xaa-pro dipeptidase, putative
CmaCh09G000470	69.9599	-1.63452	0.487028	-3.35612	0.000790445	0.00706414	CmaCh09G000470	0.668035	0.682767	0.846819	2.73976	2.42342	1.6783	CmaCh09G000470	39.6667	98.3333	CmaCh09G000470	WUSCHEL-related homeobox 8
CmaCh11G003110	94.311	1.71348	0.222294	7.70816	1.28e-14	1.28e-12	CmaCh11G003110	1.49592	1.20501	1.39668	0.473669	0.37059	0.418913	CmaCh11G003110	130.333	32	CmaCh11G003110	WUSCHEL-related homeobox 1-like protein
CmaCh18G000710	557.839	1.08577	0.306949	3.5373	0.000404235	0.00407688	CmaCh18G000710	14.7878	14.2373	12.583	9.21225	3.45227	6.95777	CmaCh18G000710	1100	412.667	CmaCh18G000710	WUSCHEL-related homeobox 1
CmaCh05G001710	66.2641	1.03467	0.395848	2.61381	0.00895382	0.0488241	CmaCh05G001710	6.52945	6.97836	4.51806	2.12848	3.14541	3.49541	CmaCh05G001710	179.667	74.3333	CmaCh05G001710	WUSCHEL related homeobox 4
CmaCh11G015160	23.8922	3.6138	0.498702	7.24642	4.28e-13	3.37e-11	CmaCh11G015160	0.72929	0.515319	0.570658	0.0189904	0.076685	0.0488585	CmaCh11G015160	90	6	CmaCh11G015160	WRKY transcription factor-like protein, putative
CmaCh08G001660	15.9218	2.0378	0.595893	3.41974	0.000626816	0.00585118	CmaCh08G001660	0.810754	0.660861	0.518307	0.180505	0.0323954	0.275202	CmaCh08G001660	45.6667	9	CmaCh08G001660	WRKY transcription factor-like protein
CmaCh11G003500	122.671	-2.11534	0.452549	-4.67429	2.95e-06	5.94e-05	CmaCh11G003500	2.89684	1.28735	0.798333	6.29217	7.28375	8.0343	CmaCh11G003500	66.3333	235.333	CmaCh11G003500	WRKY transcription factor, putative
CmaCh19G010090	300.426	-1.04426	0.398771	-2.61868	0.00882703	0.0482786	CmaCh19G010090	3.42511	2.81823	2.43922	7.42685	4.79846	5.68749	CmaCh19G010090	192	318.667	CmaCh19G010090	WRKY transcription factor 8
CmaCh04G010590	101.621	-3.05013	0.534985	-5.70135	1.19e-08	4.23e-07	CmaCh04G010590	0.635946	0.695228	0.431137	4.90831	4.63489	4.9541	CmaCh04G010590	21	145	CmaCh04G010590	WRKY transcription factor 7
CmaCh11G019030	76.0678	-2.27605	0.400365	-5.68495	1.31e-08	4.62e-07	CmaCh11G019030	0.598061	0.430139	0.292149	2.53621	1.62157	2.22943	CmaCh11G019030	28.6667	112.667	CmaCh11G019030	WRKY transcription factor 65 family protein
CmaCh08G001180	407.026	-1.15854	0.291572	-3.97342	7.08e-05	0.000938867	CmaCh08G001180	8.26751	12.3666	10.904	19.9123	23.6815	26.7289	CmaCh08G001180	382.333	712	CmaCh08G001180	WRKY transcription factor 6-1
CmaCh00G002830	18.8007	-1.62497	0.41198	-3.94429	8e-05	0.00103975	CmaCh00G002830	0.294256	0.317453	0.371855	0.727918	1.08758	1.21731	CmaCh00G002830	12.6667	32	CmaCh00G002830	WRKY transcription factor 6
CmaCh14G020980	161.047	-1.68502	0.325309	-5.17974	2.22e-07	6.07e-06	CmaCh14G020980	2.26788	1.20328	1.32657	4.30421	5.21425	5.96286	CmaCh14G020980	82.3333	214	CmaCh14G020980	WRKY transcription factor 6
CmaCh06G010490	86.616	-2.12773	0.4084	-5.20992	1.89e-07	5.25e-06	CmaCh06G010490	1.07311	1.18739	1.17816	3.63478	4.15591	7.21508	CmaCh06G010490	39	140.333	CmaCh06G010490	WRKY transcription factor 6
CmaCh01G001850	558.891	-3.12501	0.461188	-6.776	1.24e-11	7.77e-10	CmaCh01G001850	6.13755	1.48338	1.86948	24.2678	31.3427	27.3542	CmaCh01G001850	185.667	1282.33	CmaCh01G001850	WRKY transcription factor 40 family protein
CmaCh01G007110	566.795	-2.25034	0.287996	-7.81381	5.55e-15	6.03e-13	CmaCh01G007110	5.19594	2.85712	3.36387	17.7741	16.3906	20.2631	CmaCh01G007110	253.667	962.667	CmaCh01G007110	WRKY transcription factor 18
CmaCh13G000290	1213.79	-2.35798	0.294027	-8.0196	1.06e-15	1.23e-13	CmaCh13G000290	7.89596	5.07818	6.64981	35.229	27.7904	37.7154	CmaCh13G000290	399.333	1619	CmaCh13G000290	WRKY transcription factor 18
CmaCh14G000320	125.344	-2.06171	0.630985	-3.26746	0.00108519	0.00917876	CmaCh14G000320	1.62999	0.340352	0.340049	3.14121	2.77326	3.76477	CmaCh14G000320	57	187.333	CmaCh14G000320	WRKY transcription factor 17
CmaCh06G001840	670.09	-2.28028	0.456857	-4.99123	6e-07	1.46e-05	CmaCh06G001840	3.60585	8.32235	7.01459	29.572	23.883	38.4823	CmaCh06G001840	282.333	1146.67	CmaCh06G001840	WRKY transcription factor
CmaCh11G018560	17.8182	1.71765	0.524327	3.27591	0.00105321	0.00896324	CmaCh11G018560	2.81257	3.08246	2.26996	0.795155	0.481637	1.19337	CmaCh11G018560	18.6667	4.66667	CmaCh11G018560	Wound-responsive family protein
CmaCh19G009630	727.764	1.50628	0.341425	4.41173	1.03e-05	0.000177311	CmaCh19G009630	88.0488	90.631	77.3349	37.6261	16.5214	36.0276	CmaCh19G009630	1288	365.333	CmaCh19G009630	Wound-responsive family protein
CmaCh16G008110	76.9948	1.13274	0.276259	4.10028	4.13e-05	0.000596286	CmaCh16G008110	20.156	17.7474	23.8641	9.06564	9.22521	9.95162	CmaCh16G008110	161.667	59	CmaCh16G008110	Wound-responsive family protein
CmaCh03G003110	127.162	-2.26865	0.411736	-5.50998	3.59e-08	1.15e-06	CmaCh03G003110	7.82748	4.54161	3.69655	24.7004	20.8947	31.9002	CmaCh03G003110	76.6667	299.667	CmaCh03G003110	Wound-induced protein 1
CmaCh05G013370	1477.2	4.09684	0.48832	8.38967	4.88e-17	6.83e-15	CmaCh05G013370	80.5696	53.5035	67.7826	3.61369	1.96201	6.22424	CmaCh05G013370	3156.67	146	CmaCh05G013370	winged-helix DNA-binding transcription factor family protein
CmaCh03G009810	425.627	2.62131	0.463	5.66156	1.5e-08	5.19e-07	CmaCh03G009810	19.6086	15.0066	14.4273	2.57288	2.05885	3.34012	CmaCh03G009810	968.667	127.333	CmaCh03G009810	winged-helix DNA-binding transcription factor family protein
CmaCh15G012030	206.712	2.47878	0.453716	5.46329	4.67e-08	1.47e-06	CmaCh15G012030	6.9178	6.10195	5.51597	1.35612	0.977884	0.996866	CmaCh15G012030	354.333	51.3333	CmaCh15G012030	winged-helix DNA-binding transcription factor family protein
CmaCh10G006130	110.874	1.43504	0.345148	4.15775	3.21e-05	0.000477852	CmaCh10G006130	3.23556	3.51105	4.63316	1.51655	1.19077	1.51736	CmaCh10G006130	127.667	37.6667	CmaCh10G006130	winged-helix DNA-binding transcription factor family protein
CmaCh01G019700	710.366	4.3716	0.661449	6.60912	3.87e-11	2.24e-09	CmaCh01G019700	16.6303	30.7499	24.1648	1.76737	0.790838	0.901228	CmaCh01G019700	2697	106	CmaCh01G019700	WEB family protein
CmaCh12G001470	1098.89	1.94294	0.214109	9.07452	1.14e-19	2.56e-17	CmaCh12G001470	15.6749	13.7869	15.8693	3.85322	3.91076	4.02739	CmaCh12G001470	2476.33	519	CmaCh12G001470	WD-repeat protein, putative
CmaCh05G004880	1241.34	1.37842	0.283568	4.86099	1.17e-06	2.63e-05	CmaCh05G004880	15.4741	12.8173	16.137	6.25842	4.98187	5.85515	CmaCh05G004880	2105.33	643	CmaCh05G004880	WD-repeat protein, putative
CmaCh11G003030	577.223	-2.08038	0.713818	-2.91444	0.00356332	0.0239799	CmaCh11G003030	0.658328	1.79653	1.35235	4.97497	5.57363	5.54506	CmaCh11G003030	303.333	1095	CmaCh11G003030	WD-repeat protein, putative
CmaCh07G008870	16691.6	-1.09941	0.349987	-3.1413	0.00168201	0.013044	CmaCh07G008870	456.315	377.734	320.998	820.376	680.322	974.192	CmaCh07G008870	18265.7	31927	CmaCh07G008870	Water-selective transport intrinsic membrane protein 1
CmaCh03G011990	37553.9	-2.17223	0.337574	-6.43482	1.24e-10	6.47e-09	CmaCh03G011990	411.888	464.66	362.384	1905.25	1625.01	2053.76	CmaCh03G011990	19345	72092.3	CmaCh03G011990	Water-selective transport intrinsic membrane protein 1
CmaCh04G011550	367.568	-1.37156	0.303451	-4.51986	6.19e-06	0.00011397	CmaCh04G011550	4.54402	4.90789	5.11937	14.4458	12.4583	10.8076	CmaCh04G011550	290.333	606.667	CmaCh04G011550	WAS/WASL-interacting protein family member 2, putative isoform 1
CmaCh06G002670	575.842	-1.66555	0.166414	-10.0084	1.4e-23	4.59e-21	CmaCh06G002670	7.24845	6.13193	6.0952	22.4764	19.4622	19.9027	CmaCh06G002670	397.333	1018.33	CmaCh06G002670	WAS/WASL-interacting protein family member 2, putative isoform 1
CmaCh12G012500	460.877	-1.23071	0.169106	-7.27776	3.39e-13	2.74e-11	CmaCh12G012500	3.46426	3.543	3.49331	9.19218	7.31759	8.14262	CmaCh12G012500	370.333	703.333	CmaCh12G012500	Wall-associated receptor kinase-like 20
CmaCh03G001350	26.8504	-1.71792	0.471988	-3.63975	0.000272902	0.00293409	CmaCh03G001350	0.20156	0.500793	0.245179	0.843104	0.966451	1.21285	CmaCh03G001350	15	42.3333	CmaCh03G001350	VQ motif-containing protein, putative
CmaCh04G008010	133.976	1.17202	0.201294	5.82241	5.8e-09	2.21e-07	CmaCh04G008010	7.36457	9.19439	8.62704	3.2174	3.43127	4.49261	CmaCh04G008010	281	102.667	CmaCh04G008010	VQ motif-containing protein
CmaCh07G002370	20.7738	-1.31394	0.470241	-2.79419	0.00520292	0.0323326	CmaCh07G002370	0.942904	0.642465	0.531222	2.28341	1.36822	1.64241	CmaCh07G002370	13.3333	26.6667	CmaCh07G002370	VQ motif-containing protein
CmaCh07G005370	30.516	1.01522	0.369706	2.74602	0.00603223	0.0361658	CmaCh07G005370	0.973102	1.10814	1.08505	0.782345	0.340221	0.464497	CmaCh07G005370	48.6667	19.3333	CmaCh07G005370	VQ motif-containing family protein
CmaCh04G022840	481.975	1.17976	0.146437	8.05644	7.85e-16	9.23e-14	CmaCh04G022840	9.59588	9.73282	8.52003	4.0807	4.02327	4.18136	CmaCh04G022840	967.667	350.667	CmaCh04G022840	Voltage-dependent L-type calcium channel subunit alpha-1F
CmaCh10G010980	158.885	1.24418	0.237571	5.23709	1.63e-07	4.59e-06	CmaCh10G010980	2.98547	3.91623	3.7753	1.80017	1.54536	1.16597	CmaCh10G010980	390.667	134.333	CmaCh10G010980	Vesicle-associated membrane protein, putative
CmaCh10G005990	80.3393	-1.22613	0.319117	-3.84226	0.000121907	0.00150231	CmaCh10G005990	0.604573	0.420796	0.47841	1.73679	0.724709	1.09228	CmaCh10G005990	49	90	CmaCh10G005990	Vernalization insensitive 3-like protein
CmaCh04G004500	1965.69	1.60099	0.194041	8.25077	1.57e-16	2.1e-14	CmaCh04G004500	20.7693	20.6227	19.6343	6.99159	5.72456	7.40419	CmaCh04G004500	3803.33	1019	CmaCh04G004500	Vacuolar-sorting receptor 3
CmaCh06G001850	452.404	1.00085	0.283393	3.53165	0.000412977	0.00414114	CmaCh06G001850	3.0144	2.94054	3.03202	1.7588	1.19616	1.53922	CmaCh06G001850	813.667	326.333	CmaCh06G001850	Vacuolar sorting receptor family protein
CmaCh01G019830	405.155	-1.44774	0.243859	-5.93681	2.91e-09	1.18e-07	CmaCh01G019830	0.686701	0.795291	0.951824	2.71274	1.85738	2.07991	CmaCh01G019830	218.333	474.333	CmaCh01G019830	Vacuolar protein sorting-associated protein 35
CmaCh05G001050	2847.59	1.13232	0.350443	3.23112	0.00123306	0.0101895	CmaCh05G001050	18.8963	21.3621	19.3707	10.6004	6.90287	9.70005	CmaCh05G001050	4597.33	1701	CmaCh05G001050	Vacuolar processing enzyme
CmaCh04G001150	360.637	-1.39758	0.532045	-2.6268	0.00861913	0.0474233	CmaCh04G001150	1.73335	2.86993	2.05356	5.10528	7.17489	5.24016	CmaCh04G001150	222.667	500	CmaCh04G001150	Uroporphyrinogen decarboxylase
CmaCh11G014930	1278.71	1.96909	0.272007	7.23913	4.52e-13	3.5e-11	CmaCh11G014930	14.7872	13.1159	13.3343	3.74034	2.98131	3.81295	CmaCh11G014930	3541	729.333	CmaCh11G014930	Uridine kinase
CmaCh13G005520	956.596	1.00863	0.232529	4.33766	1.44e-05	0.000237555	CmaCh13G005520	14.029	16.8311	14.0876	8.12258	6.81366	7.40211	CmaCh13G005520	1373.33	561.333	CmaCh13G005520	Urease accessory protein ureG, putative
CmaCh12G006830	118.094	-1.7697	0.386537	-4.57835	4.69e-06	9.03e-05	CmaCh12G006830	1.61334	2.46221	1.54446	6.19095	8.49046	4.38273	CmaCh12G006830	85.6667	249	CmaCh12G006830	UPF0392 protein
CmaCh04G027900	3959.26	-1.00067	0.38045	-2.63024	0.00853254	0.0470556	CmaCh04G027900	60.5701	59.4763	58.4036	167.213	54.126	135.766	CmaCh04G027900	1730	2733.33	CmaCh04G027900	UPF0301 protein
CmaCh11G016660	22.3711	7.65299	1.65799	4.61584	3.92e-06	7.67e-05	CmaCh11G016660	4.86059	0.323689	1.36497	0	0	0	CmaCh11G016660	49	0	CmaCh11G016660	Unknown protein
CmaCh16G002720	19.5652	7.54636	1.57236	4.7994	1.59e-06	3.45e-05	CmaCh16G002720	8.65617	0.393203	3.25119	0	0	0	CmaCh16G002720	46	0	CmaCh16G002720	Unknown protein
CmaCh03G011860	9.10742	7.4476	1.65323	4.50488	6.64e-06	0.000121178	CmaCh03G011860	3.8299	0.311836	0.418992	0	0	0	CmaCh03G011860	41.6667	0	CmaCh03G011860	Unknown protein
CmaCh16G002710	8.32363	6.4563	1.58755	4.06682	4.77e-05	0.000673807	CmaCh16G002710	1.20404	0.0402777	0.524531	0	0	0	CmaCh16G002710	21.6667	0	CmaCh16G002710	Unknown protein
CmaCh07G011890	5.34395	5.66209	1.84786	3.06413	0.00218305	0.0162148	CmaCh07G011890	2.38207	0.126907	0.708296	0	0	0	CmaCh07G011890	12.3333	0	CmaCh07G011890	Unknown protein
CmaCh14G018510	30.9342	5.64627	0.831545	6.7901	1.12e-11	7.13e-10	CmaCh14G018510	1.24447	1.23783	0.968389	0	0.0317395	0.0337037	CmaCh14G018510	80.3333	1.33333	CmaCh14G018510	Unknown protein
CmaCh10G008930	13.8922	5.48394	1.18215	4.63894	3.5e-06	6.93e-05	CmaCh10G008930	8.0624	2.1086	4.14081	0.181313	0	0.155494	CmaCh10G008930	38.6667	0.666667	CmaCh10G008930	Unknown protein
CmaCh20G006520	2.97179	5.42425	1.46245	3.70901	0.000208069	0.00235082	CmaCh20G006520	0.493778	0.273182	0.406584	0	0	0	CmaCh20G006520	10	0	CmaCh20G006520	Unknown protein
CmaCh02G018080	3.34944	5.3143	1.41971	3.74323	0.000181672	0.00209502	CmaCh02G018080	0.855103	1.10702	0.533946	0	0	0	CmaCh02G018080	8.66667	0	CmaCh02G018080	Unknown protein
CmaCh11G016650	2.51291	4.62811	1.77721	2.60415	0.0092103	0.0499318	CmaCh11G016650	0.868464	0.124924	0.542289	0	0	0	CmaCh11G016650	6	0	CmaCh11G016650	Unknown protein
CmaCh09G008080	3.0731	4.57812	1.49784	3.05648	0.00223951	0.0165218	CmaCh09G008080	0.17861	0.513841	0.182087	0	0	0.0324789	CmaCh09G008080	9.66667	0.333333	CmaCh09G008080	Unknown protein
CmaCh04G001030	2.41952	4.24766	1.49815	2.83526	0.00457879	0.0291617	CmaCh04G001030	0.36782	1.05818	0.328108	0	0	0	CmaCh04G001030	4	0	CmaCh04G001030	Unknown protein
CmaCh14G015260	270.134	4.17026	0.38328	10.8805	1.43e-27	7.49e-25	CmaCh14G015260	49.3324	53.936	42.0794	1.92351	2.58911	3.51916	CmaCh14G015260	517	24	CmaCh14G015260	Unknown protein
CmaCh03G014210	181.681	4.03512	0.445945	9.04847	1.45e-19	3.11e-17	CmaCh03G014210	15.0428	10.9085	13.0028	0.968748	0.745124	0.672551	CmaCh03G014210	399	19.3333	CmaCh03G014210	Unknown protein
CmaCh16G009690	40.2072	4.02849	0.451338	8.92568	4.43e-19	8.73e-17	CmaCh16G009690	2.2796	2.31797	2.48926	0.0875045	0.188454	0.150088	CmaCh16G009690	113.333	5.66667	CmaCh16G009690	Unknown protein
CmaCh13G010090	31.5502	3.81982	0.587134	6.50587	7.72e-11	4.21e-09	CmaCh13G010090	19.5648	26.6504	17.3202	0.219993	3.0204	1.132	CmaCh13G010090	129.333	8	CmaCh13G010090	Unknown protein
CmaCh14G002700	46.4397	3.58426	0.803891	4.45865	8.25e-06	0.000146473	CmaCh14G002700	3.4683	2.49448	1.66591	0.131996	0.159904	0.339599	CmaCh14G002700	53	3.66667	CmaCh14G002700	Unknown protein
CmaCh07G011870	6.04017	3.52089	1.18906	2.96106	0.00306587	0.021305	CmaCh07G011870	3.35255	0.126907	1.73139	0.130948	0.211513	0.112301	CmaCh07G011870	20.3333	1.33333	CmaCh07G011870	Unknown protein
CmaCh10G004390	690.619	3.03076	0.561997	5.39284	6.94e-08	2.12e-06	CmaCh10G004390	115.521	99.4847	61.2998	15.8432	5.37555	12.6224	CmaCh10G004390	1337.33	132.333	CmaCh10G004390	Unknown protein
CmaCh01G006260	23.5889	3.01797	1.06129	2.84368	0.0044596	0.0285667	CmaCh01G006260	2.17683	1.62825	1.63111	0	0.104376	0.554176	CmaCh01G006260	19.6667	2	CmaCh01G006260	Unknown protein
CmaCh18G006970	221.042	2.66799	0.181737	14.6805	8.6e-49	4.51e-45	CmaCh18G006970	77.3482	72.4203	72.7397	10.219	12.7665	11.9133	CmaCh18G006970	648.333	83.3333	CmaCh18G006970	Unknown protein
CmaCh17G002990	4.60998	2.5929	0.972318	2.66672	0.0076596	0.0432701	CmaCh17G002990	2.56531	1.35302	0.991614	0.634595	0.102502	0.108846	CmaCh17G002990	18	2.33333	CmaCh17G002990	Unknown protein
CmaCh09G003700	48.415	2.58904	0.294999	8.77644	1.69e-18	2.95e-16	CmaCh09G003700	4.50577	4.79251	4.41556	0.659351	0.836794	0.76741	CmaCh09G003700	134.333	18.3333	CmaCh09G003700	Unknown protein
CmaCh10G004380	5946.98	2.56007	0.619249	4.13415	3.56e-05	0.00052406	CmaCh10G004380	1481.91	1494.33	1205.68	288.741	162.442	257.956	CmaCh10G004380	14630.7	2012.67	CmaCh10G004380	Unknown protein
CmaCh04G029570	6.91769	2.48966	0.823826	3.02208	0.00251047	0.0180881	CmaCh04G029570	0.72894	0.52427	0.731519	0.135242	0.218448	0	CmaCh04G029570	14	2	CmaCh04G029570	Unknown protein
CmaCh08G006400	23.6299	2.4818	0.530548	4.6778	2.9e-06	5.86e-05	CmaCh08G006400	0.0479127	0.0408413	0.0759817	0.0158032	0.00425434	0.0101647	CmaCh08G006400	60.6667	8.33333	CmaCh08G006400	Unknown protein
CmaCh19G001900	5.78549	2.47324	0.770861	3.20842	0.00133468	0.0108445	CmaCh19G001900	0.82523	1.25687	1.38566	0.0720501	0.290945	0.247161	CmaCh19G001900	22.3333	3.33333	CmaCh19G001900	Unknown protein
CmaCh15G006750	83.0087	2.42021	0.367979	6.57703	4.8e-11	2.74e-09	CmaCh15G006750	31.1344	23.798	21.9627	4.83383	3.59159	5.96951	CmaCh15G006750	185	28	CmaCh15G006750	Unknown protein
CmaCh04G029800	10.0164	2.322	0.816058	2.84538	0.0044358	0.0284421	CmaCh04G029800	1.4682	1.35766	1.21613	0	0.628552	0.13349	CmaCh04G029800	12	2	CmaCh04G029800	Unknown protein
CmaCh06G004490	71.0652	2.31894	0.303302	7.64564	2.08e-14	2.02e-12	CmaCh06G004490	9.76069	7.45886	9.84056	1.5091	1.52347	2.39428	CmaCh06G004490	170.333	27.3333	CmaCh06G004490	Unknown protein
CmaCh06G015730	214.351	2.31558	0.407667	5.68007	1.35e-08	4.74e-07	CmaCh06G015730	3.27341	3.43391	3.21038	0.845553	0.552812	0.598534	CmaCh06G015730	341.333	55.3333	CmaCh06G015730	Unknown protein
CmaCh17G010810	3443.78	2.2831	0.592814	3.85129	0.000117498	0.00145413	CmaCh17G010810	253.261	349.599	285.456	66.8762	50.0993	65.5377	CmaCh17G010810	5670.67	961	CmaCh17G010810	Unknown protein
CmaCh12G008570	7.78034	2.28075	0.701979	3.24903	0.00115798	0.00968201	CmaCh12G008570	0.134964	0.120181	0.108927	0.0095391	0.0308159	0.032723	CmaCh12G008570	17.6667	3	CmaCh12G008570	Unknown protein
CmaCh04G021870	130.245	2.26219	0.282776	7.99995	1.24e-15	1.42e-13	CmaCh04G021870	6.82139	9.0033	9.26912	1.70559	1.31885	2.20963	CmaCh04G021870	320	54.3333	CmaCh04G021870	Unknown protein
CmaCh09G010850	193.333	2.24379	0.470693	4.76699	1.87e-06	3.98e-05	CmaCh09G010850	26.5185	17.9553	16.7499	4.8902	2.76139	5.28492	CmaCh09G010850	719	121.333	CmaCh09G010850	Unknown protein
CmaCh04G018240	10.8138	2.23173	0.61588	3.62365	0.000290478	0.0030826	CmaCh04G018240	0.3113	0.206671	0.178006	0.0829317	0.0382728	0.030481	CmaCh04G018240	27.3333	4.66667	CmaCh04G018240	Unknown protein
CmaCh15G007870	120.069	2.19621	0.298922	7.3471	2.03e-13	1.72e-11	CmaCh15G007870	3.09523	3.50669	2.83435	0.426886	0.656688	0.958827	CmaCh15G007870	212	38.6667	CmaCh15G007870	Unknown protein
CmaCh12G010190	26.7182	2.17759	0.47971	4.53938	5.64e-06	0.000105557	CmaCh12G010190	10.5741	8.77513	9.79521	1.40849	3.41258	1.55304	CmaCh12G010190	68	12.3333	CmaCh12G010190	Unknown protein
CmaCh13G007370	761.094	2.10175	0.237417	8.85258	8.55e-19	1.56e-16	CmaCh13G007370	19.9012	28.2305	20.6484	3.97155	6.33247	5.69755	CmaCh13G007370	2123.67	421.333	CmaCh13G007370	Unknown protein
CmaCh18G000370	11.7839	2.09658	0.624127	3.35922	0.000781628	0.0069925	CmaCh18G000370	2.02115	4.52249	3.50571	0.499984	0.807594	1.0005	CmaCh18G000370	27	5.33333	CmaCh18G000370	Unknown protein
CmaCh02G002120	4306.8	2.04589	0.370719	5.51871	3.42e-08	1.1e-06	CmaCh02G002120	527.256	427.868	461.27	100.03	121.103	121.872	CmaCh02G002120	14136	2783	CmaCh02G002120	Unknown protein
CmaCh12G003430	23.0562	2.02985	0.622118	3.2628	0.00110317	0.00930381	CmaCh12G003430	1.75877	6.42204	4.10323	1.50604	0.567609	0.947157	CmaCh12G003430	53.3333	11	CmaCh12G003430	Unknown protein
CmaCh09G004900	316.844	1.99774	0.74965	2.66489	0.00770125	0.0434305	CmaCh09G004900	37.9376	21.687	37.6424	10.4591	4.2235	9.69985	CmaCh09G004900	387.333	74	CmaCh09G004900	Unknown protein
CmaCh08G010850	35.0791	1.97388	0.523922	3.76751	0.000164881	0.00193027	CmaCh08G010850	2.50957	2.4659	1.60802	0.445931	0.571992	0.652383	CmaCh08G010850	113.667	24.3333	CmaCh08G010850	Unknown protein
CmaCh09G004890	490.516	1.96537	0.660364	2.97619	0.00291853	0.0204984	CmaCh09G004890	5.00162	3.22697	4.82247	1.32098	0.740621	1.28267	CmaCh09G004890	573.333	114	CmaCh09G004890	Unknown protein
CmaCh10G002720	17.7964	1.95025	0.444647	4.38606	1.15e-05	0.000196077	CmaCh10G002720	1.38655	1.78816	1.8766	0.319344	0.372535	0.6086	CmaCh10G002720	66	14	CmaCh10G002720	Unknown protein
CmaCh04G016630	27.0385	1.93346	0.471277	4.10261	4.09e-05	0.00059128	CmaCh04G016630	1.13432	1.26907	1.12428	0.261896	0.271945	0.385033	CmaCh04G016630	43.3333	9.33333	CmaCh04G016630	Unknown protein
CmaCh12G008100	145.341	1.85355	0.684119	2.7094	0.00674046	0.0392653	CmaCh12G008100	45.2665	33.277	33.2325	15.013	10.084	5.86395	CmaCh12G008100	351.667	77	CmaCh12G008100	Unknown protein
CmaCh11G005050	27.8678	1.85133	0.388988	4.75936	1.94e-06	4.11e-05	CmaCh11G005050	1.28025	1.16783	1.22559	0.324428	0.336876	0.357724	CmaCh11G005050	37	8.33333	CmaCh11G005050	Unknown protein
CmaCh14G010010	101.917	1.84024	0.307919	5.97638	2.28e-09	9.49e-08	CmaCh14G010010	6.12001	4.35835	4.3316	1.25086	1.25075	1.63465	CmaCh14G010010	232.667	52.6667	CmaCh14G010010	Unknown protein
CmaCh10G008640	19.9604	1.82689	0.438146	4.16959	3.05e-05	0.000456051	CmaCh10G008640	2.83036	2.74371	2.79921	1.27856	0.811319	0.313283	CmaCh10G008640	42.6667	9.66667	CmaCh10G008640	Unknown protein
CmaCh20G005540	49.3679	1.80861	0.429969	4.20636	2.6e-05	0.000396175	CmaCh20G005540	14.3277	17.5893	11.2383	5.31649	3.2573	3.77332	CmaCh20G005540	105.667	25	CmaCh20G005540	Unknown protein
CmaCh07G010080	450.5	1.79686	0.5684	3.16125	0.00157092	0.0123507	CmaCh07G010080	13.3447	10.13	12.2909	3.90079	2.59981	3.80003	CmaCh07G010080	446.333	101.667	CmaCh07G010080	Unknown protein
CmaCh12G004080	68.0713	1.77786	0.302476	5.87769	4.16e-09	1.64e-07	CmaCh12G004080	1.57627	2.53413	2.28834	0.619303	0.611309	0.62947	CmaCh12G004080	127.333	30.6667	CmaCh12G004080	Unknown protein
CmaCh01G018060	124.086	1.75153	0.552943	3.16765	0.00153674	0.0121438	CmaCh01G018060	6.84205	9.56661	6.1887	1.94111	3.07801	1.685	CmaCh01G018060	427	108.667	CmaCh01G018060	Unknown protein
CmaCh05G003520	418.066	1.72899	0.450581	3.83725	0.000124421	0.00153042	CmaCh05G003520	11.2839	7.85875	11.1276	3.88762	2.17243	3.08145	CmaCh05G003520	736.333	172.667	CmaCh05G003520	Unknown protein
CmaCh11G002920	141.745	1.71272	0.318892	5.37083	7.84e-08	2.36e-06	CmaCh11G002920	3.67127	4.80992	4.28391	1.39909	1.32024	1.1746	CmaCh11G002920	397	99.6667	CmaCh11G002920	Unknown protein
CmaCh11G004680	298.372	1.70118	0.334754	5.08189	3.74e-07	9.57e-06	CmaCh11G004680	59.2541	74.3832	71.0952	17.5307	24.3901	20.9723	CmaCh11G004680	640.333	163.333	CmaCh11G004680	Unknown protein
CmaCh19G000690	10.3194	1.69534	0.565997	2.99531	0.00274162	0.0194699	CmaCh19G000690	0.237393	0.368795	0.465878	0.0845645	0.159357	0.0846096	CmaCh19G000690	35.6667	9	CmaCh19G000690	Unknown protein
CmaCh16G000650	86.2794	1.67526	0.266878	6.27724	3.45e-10	1.66e-08	CmaCh16G000650	4.53241	5.28433	5.19214	1.87655	1.1438	1.70042	CmaCh16G000650	196	49.6667	CmaCh16G000650	Unknown protein
CmaCh02G004280	1002.05	1.66842	0.295021	5.65526	1.56e-08	5.37e-07	CmaCh02G004280	369.359	460.306	419.122	163.235	85.6373	144.141	CmaCh02G004280	2607	662.667	CmaCh02G004280	Unknown protein
CmaCh05G000880	32.6765	1.66702	0.417376	3.99405	6.5e-05	0.000874025	CmaCh05G000880	1.47306	1.00735	2.15412	0.394267	0.578941	0.491816	CmaCh05G000880	63.3333	15.6667	CmaCh05G000880	Unknown protein
CmaCh20G006420	10.9647	1.6536	0.625387	2.64413	0.00819017	0.0455798	CmaCh20G006420	0.282619	0.835648	0.602252	0.256348	0.131747	0.159887	CmaCh20G006420	32.6667	8.66667	CmaCh20G006420	Unknown protein
CmaCh11G005270	252.963	1.65289	0.438619	3.76839	0.000164305	0.0019261	CmaCh11G005270	6.03647	10.4802	9.6881	3.19463	2.43177	2.70823	CmaCh11G005270	651.667	170	CmaCh11G005270	Unknown protein
CmaCh19G004720	140.929	1.6404	0.499969	3.28101	0.00103436	0.00884591	CmaCh19G004720	32.9008	47.068	27.9891	9.97951	17.5163	7.07498	CmaCh19G004720	360.667	100	CmaCh19G004720	Unknown protein
CmaCh09G003560	9.50173	1.61716	0.572624	2.82413	0.00474096	0.0300024	CmaCh09G003560	0.378208	0.320018	0.456447	0.165105	0.0800052	0.141594	CmaCh09G003560	16.6667	4.33333	CmaCh09G003560	Unknown protein
CmaCh15G000720	38.2722	1.60627	0.527304	3.04619	0.00231763	0.0169739	CmaCh15G000720	4.66886	1.27922	4.46226	1.15496	1.19928	1.132	CmaCh15G000720	31.6667	8	CmaCh15G000720	Unknown protein
CmaCh15G007850	35.0036	1.60488	0.38549	4.16322	3.14e-05	0.000467866	CmaCh15G007850	0.958043	1.57496	1.62782	0.30471	0.382806	0.667816	CmaCh15G007850	56.6667	15.3333	CmaCh15G007850	Unknown protein
CmaCh06G001310	142.095	1.60476	0.211765	7.57803	3.51e-14	3.32e-12	CmaCh06G001310	9.93907	9.39632	9.95332	2.96898	2.95979	3.69994	CmaCh06G001310	294.667	78.6667	CmaCh06G001310	Unknown protein
CmaCh16G002050	15.2284	1.56522	0.509974	3.0692	0.00214631	0.015969	CmaCh16G002050	2.63913	3.62369	5.02941	1.95857	0.575193	1.37428	CmaCh16G002050	30	8	CmaCh16G002050	Unknown protein
CmaCh04G004620	39.5783	1.55734	0.373969	4.16435	3.12e-05	0.000465821	CmaCh04G004620	10.9628	13.1191	7.80691	3.96534	2.98163	3.86974	CmaCh04G004620	104.333	29.6667	CmaCh04G004620	Unknown protein
CmaCh01G013480	161.394	1.5523	0.472152	3.28772	0.00101001	0.00866305	CmaCh01G013480	3.68535	2.65058	3.85217	1.22488	1.02989	1.22313	CmaCh01G013480	290.333	78	CmaCh01G013480	Unknown protein
CmaCh16G007720	336.86	1.54052	0.209994	7.336	2.2e-13	1.85e-11	CmaCh16G007720	57.932	72.1845	56.5503	21.1193	24.2901	18.6779	CmaCh16G007720	900	258	CmaCh16G007720	Unknown protein
CmaCh20G003000	22.9492	1.53632	0.440592	3.48695	0.000488569	0.00477849	CmaCh20G003000	6.53902	3.76241	5.03098	2.42639	1.37172	1.56066	CmaCh20G003000	60.3333	16.3333	CmaCh20G003000	Unknown protein
CmaCh01G006440	423.938	1.5317	0.277106	5.52751	3.25e-08	1.05e-06	CmaCh01G006440	42.65	45.3301	45.7416	15.2582	12.5429	18.4598	CmaCh01G006440	683.333	192	CmaCh01G006440	Unknown protein
CmaCh03G000740	427.179	1.50929	0.372632	4.05034	5.11e-05	0.000715739	CmaCh03G000740	78.7843	57.6292	64.588	21.7594	23.0733	25.7833	CmaCh03G000740	569.667	161.333	CmaCh03G000740	Unknown protein
CmaCh14G015680	8.91171	1.5033	0.574033	2.61885	0.00882269	0.0482786	CmaCh14G015680	0.829191	0.782739	0.416062	0.230762	0.279552	0.197901	CmaCh14G015680	23.6667	7	CmaCh14G015680	Unknown protein
CmaCh13G001300	1104.73	1.49557	0.215838	6.92915	4.23e-12	2.91e-10	CmaCh13G001300	26.0395	33.547	30.0022	10.6744	10.7261	10.3658	CmaCh13G001300	2819.67	825	CmaCh13G001300	Unknown protein
CmaCh09G000750	72.1006	1.46845	0.306834	4.78582	1.7e-06	3.66e-05	CmaCh09G000750	1.21549	2.13572	1.24209	0.650844	0.544078	0.460241	CmaCh09G000750	177.333	54.3333	CmaCh09G000750	Unknown protein
CmaCh08G010840	14915.9	1.46127	0.501258	2.9152	0.00355464	0.0239426	CmaCh08G010840	4662.44	2502.12	3520.89	1214.18	1233.92	1432.6	CmaCh08G010840	27929	8023	CmaCh08G010840	Unknown protein
CmaCh13G000670	48.1385	1.45406	0.364751	3.98644	6.71e-05	0.000896971	CmaCh13G000670	0.991075	1.66629	1.03333	0.401183	0.570864	0.360439	CmaCh13G000670	85.6667	26.6667	CmaCh13G000670	Unknown protein
CmaCh15G005760	84.1944	1.43469	0.421371	3.40482	0.000662087	0.00611079	CmaCh15G005760	1.82429	1.30263	1.58049	0.701276	0.298915	0.751769	CmaCh15G005760	114.333	33.3333	CmaCh15G005760	Unknown protein
CmaCh09G007540	84.9138	1.43315	0.416175	3.44361	0.000573997	0.00544736	CmaCh09G007540	2.21599	2.69372	2.21338	0.857015	0.804382	0.973347	CmaCh09G007540	140.333	43	CmaCh09G007540	Unknown protein
CmaCh05G014300	315.292	1.42908	0.294103	4.85913	1.18e-06	2.65e-05	CmaCh05G014300	9.74292	9.43042	12.2446	4.62886	2.83788	4.2305	CmaCh05G014300	439.667	129	CmaCh05G014300	Unknown protein
CmaCh14G005930	62.2791	1.42354	0.289655	4.9146	8.9e-07	2.07e-05	CmaCh14G005930	0.82035	0.743931	1.02608	0.330872	0.245841	0.397258	CmaCh14G005930	93	27.6667	CmaCh14G005930	Unknown protein
CmaCh13G005710	18.7147	1.41183	0.427369	3.30355	0.000954692	0.00826706	CmaCh13G005710	0.854569	0.749542	0.836674	0.216555	0.349789	0.344905	CmaCh13G005710	37	11.3333	CmaCh13G005710	Unknown protein
CmaCh04G015140	11.0475	1.40641	0.526482	2.67134	0.00755498	0.0428453	CmaCh04G015140	1.74211	2.3866	1.99803	0.985043	0.596655	0.739177	CmaCh04G015140	22.6667	7	CmaCh04G015140	Unknown protein
[truncated: 2,369 more rows]

## Sheet: Table S4
Table S4. Significant differentially expressed (padj < 0.05, |log2FoldChange| > 1) genes in the leaf mesophyll of C. moschata under NaCl compared with Control
[truncated: 2,903 more rows]

[truncated: 1 more sheets: Table S5]
