# Supplementary material for: An early ABA-induced stomatal closure, Na+ sequestration in leaf vein and K+ retention in mesophyll confer salt tissue tolerance in Cucurbita species
Source: J Exp Bot. 2018 Jul 10;69(20):4945–60. doi: 10.1093/jxb/ery251 (PMC6137988; doi:10.1093/jxb/ery251)
Supplement: Supplementary Tables S6-S19 [file ery251_suppl_supplementary_tables_s6-s19.xlsx]

## Sheet: Table S6
Table S6. Significant differentially expressed (padj < 0.05, |log2FoldChange| > 1) genes in the leaf vein compared with leaf mesophyll of C. maxima under Control
DESeq2							FPKM_all							Readcount_average			Annotation
gene_id	baseMean	log2FoldChange	lfcSE	stat	pvalue	padj	gene_id	C.maxima_Leaf_Vein_Control_R1	C.maxima_Leaf_Vein_Control_R2	C.maxima_Leaf_Vein_Control_R3	C.maxima_Leaf_Mesophyll_Control_R1	C.maxima_Leaf_Mesophyll_Control_R2	C.maxima_Leaf_Mesophyll_Control_R3	gene_id	C.maxima_Leaf_Vein_Control	C.maxima_Leaf_Mesophyll_Control	gene_id	annotation
CmaCh16G008320	1113.1	4.94542	0.362444	13.6446	2.17e-42	4.75e-39	CmaCh16G008320	27.531	30.6491	26.0251	1.01797	1.14551	0.583307	CmaCh16G008320	1919.38	62.6105	CmaCh16G008320	(+)-delta-cadinene synthase
CmaCh14G012030	100.083	2.47156	0.269988	9.15432	5.47e-20	1.33e-17	CmaCh14G012030	1.95679	2.44841	1.60723	0.390818	0.41261	0.290719	CmaCh14G012030	167.669	30.5125	CmaCh14G012030	(S)-2-hydroxy-acid oxidase, putative
CmaCh14G017450	31.8041	2.77045	0.522297	5.30435	1.13e-07	3.72e-06	CmaCh14G017450	0.885029	2.32299	1.97883	0.144586	0.145603	0.453447	CmaCh14G017450	63.061	9.04103	CmaCh14G017450	1,2-dihydroxy-3-keto-5-methylthiopentene dioxygenase
CmaCh17G002070	4322.28	-1.17158	0.394771	-2.96774	0.003	0.0187139	CmaCh17G002070	17.9852	10.1513	14.8762	22.0434	16.3329	58.4932	CmaCh17G002070	2121.16	4777.08	CmaCh17G002070	1,2-dihydroxy-3-keto-5-methylthiopentene dioxygenase 1
CmaCh01G012840	111.741	2.54116	0.244545	10.3914	2.71e-25	1.08e-22	CmaCh01G012840	0.462628	0.500435	0.428009	0.0641277	0.0710366	0.101741	CmaCh01G012840	190.659	32.4701	CmaCh01G012840	1,3-beta-glucan synthase component FKS1
CmaCh19G010840	40.3805	1.6216	0.370697	4.37446	1.22e-05	0.000213581	CmaCh19G010840	0.168664	0.104924	0.107508	0.0312781	0.0551217	0.038468	CmaCh19G010840	64.2538	21.0531	CmaCh19G010840	1,3-beta-glucan synthase component FKS1
CmaCh08G010810	134.639	1.60674	0.31041	5.17618	2.26e-07	6.9e-06	CmaCh08G010810	2.15	2.38022	2.64146	0.685123	1.238	0.45868	CmaCh08G010810	228.17	75.7781	CmaCh08G010810	11S seed storage globulin
CmaCh11G007260	436.11	1.11236	0.185086	6.01	1.86e-09	9.35e-08	CmaCh11G007260	3.5018	3.31731	4.22875	1.67977	1.44962	1.96473	CmaCh11G007260	448.586	206.841	CmaCh11G007260	12-oxophytodienoate reductase 3
CmaCh09G000480	4249.51	-1.00821	0.210244	-4.79544	1.62e-06	3.78e-05	CmaCh09G000480	66.3506	48.5453	59.9977	94.8639	104.475	152.357	CmaCh09G000480	2476.65	4980.33	CmaCh09G000480	12-oxophytodienoate reductase-like protein
CmaCh03G003890	2389.8	-2.97626	0.960398	-3.09899	0.00194181	0.013444	CmaCh03G003890	2.97907	3.42386	8.05761	8.17636	4.09054	101.526	CmaCh03G003890	48.4991	381.648	CmaCh03G003890	17.3 kDa class I heat shock protein
CmaCh13G011000	77.9306	2.89651	0.336593	8.60536	7.61e-18	1.35e-15	CmaCh13G011000	5.57591	5.80678	3.98492	0.53697	0.844916	0.701678	CmaCh13G011000	120.74	16.3702	CmaCh13G011000	17.5 kDa class I heat shock protein
CmaCh02G011790	16.3573	2.79826	0.673069	4.15746	3.22e-05	0.000486987	CmaCh02G011790	0.184071	0.554095	0.401824	0.0459274	0.115626	0.0141212	CmaCh02G011790	26.1797	4.03434	CmaCh02G011790	17.5 kDa class I heat shock protein
CmaCh01G007570	19.9621	2.33629	0.65686	3.55675	0.000375467	0.00364779	CmaCh01G007570	3.06703	3.37146	1.82659	0.311769	1.17736	0.215682	CmaCh01G007570	37.2811	7.68983	CmaCh01G007570	17.5 kDa class I heat shock protein
CmaCh01G017130	29.6644	2.81795	0.683469	4.12301	3.74e-05	0.000549747	CmaCh01G017130	1.23746	2.83163	5.04092	0.37737	0.593788	0.348087	CmaCh01G017130	33.9489	4.91623	CmaCh01G017130	17.9 kDa class II heat shock protein
CmaCh04G011440	10002.6	-1.77866	0.487557	-3.6481	0.000264185	0.002736	CmaCh04G011440	31.9677	33.9795	64.117	75.3797	70.067	300.748	CmaCh04G011440	484.691	1662.76	CmaCh04G011440	18.2 kDa class I heat shock family protein
CmaCh04G011460	6826.88	-1.99996	0.449668	-4.44765	8.68e-06	0.00016162	CmaCh04G011460	7.42476	11.1361	18.0412	32.1843	23.2765	90.9503	CmaCh04G011460	238.699	954.814	CmaCh04G011460	18.2 kDa class I heat shock family protein
CmaCh07G003370	61.4568	7.61216	1.01738	7.48212	7.31e-14	8.43e-12	CmaCh07G003370	2.21093	9.27441	7.13158	0.0603792	0.0380025	0	CmaCh07G003370	216.803	1.1457	CmaCh07G003370	1-aminocyclopropane-1-carboxylate oxidase
CmaCh03G005620	113.772	4.16759	0.489155	8.51998	1.6e-17	2.72e-15	CmaCh03G005620	9.02962	14.1717	9.53084	0.836123	0.926204	0.0925491	CmaCh03G005620	344.079	19.4984	CmaCh03G005620	1-aminocyclopropane-1-carboxylate oxidase
CmaCh11G019350	329.003	3.3459	0.993412	3.36809	0.000756912	0.00641454	CmaCh11G019350	7.55148	12.4899	23.3097	0.56783	3.51433	0.196413	CmaCh11G019350	644.18	63.578	CmaCh11G019350	1-aminocyclopropane-1-carboxylate oxidase 1
CmaCh16G005820	14.2151	3.66049	1.04944	3.48803	0.000486589	0.0044926	CmaCh16G005820	0.440101	0.815408	0.643853	0.071053	0.0596273	0.0218465	CmaCh16G005820	28.1943	2.26412	CmaCh16G005820	1-aminocyclopropane-1-carboxylate synthase
CmaCh04G008430	47.5994	3.2646	0.808938	4.03566	5.45e-05	0.000743745	CmaCh04G008430	0.625243	2.33964	1.73374	0.0572014	0.432028	0.0175876	CmaCh04G008430	86.6363	9.34502	CmaCh04G008430	1-aminocyclopropane-1-carboxylate synthase
CmaCh02G015170	3739.04	-1.87234	0.557032	-3.36128	0.000775811	0.00654297	CmaCh02G015170	37.7343	15.214	29.7515	50.0186	31.8497	220.873	CmaCh02G015170	1639.8	6002.86	CmaCh02G015170	1-aminocyclopropane-1-carboxylate synthase
CmaCh03G010590	8.85432	4.11496	1.13428	3.62781	0.000285831	0.00291412	CmaCh03G010590	0.20034	0.161799	0.110451	0.0130918	0	0.0120759	CmaCh03G010590	12.6911	0.675863	CmaCh03G010590	26S proteasome non-ATPase regulatory subunit 12
CmaCh11G013680	14.5755	2.02061	0.689986	2.92848	0.00340629	0.020625	CmaCh11G013680	0.280365	0.147178	0.312573	0.0256496	0.0322876	0.118297	CmaCh11G013680	20.2891	4.83117	CmaCh11G013680	26S proteasome non-ATPase regulatory subunit 3
CmaCh19G006260	597.718	4.40748	0.457095	9.64237	5.3e-22	1.67e-19	CmaCh19G006260	16.4995	11.8204	14.3533	0.929865	0.156068	0.886301	CmaCh19G006260	484.028	22.3704	CmaCh19G006260	2-oxoglutarate (2OG) and Fe(II)-dependent oxygenase superfamily protein
CmaCh03G002980	24.3745	3.1087	0.596421	5.21226	1.87e-07	5.81e-06	CmaCh03G002980	1.17994	2.33471	1.39138	0.134936	0.0679424	0.348502	CmaCh03G002980	63.9128	7.18305	CmaCh03G002980	2-oxoglutarate (2OG) and Fe(II)-dependent oxygenase superfamily protein
CmaCh10G005090	87.9115	2.16541	0.365524	5.92412	3.14e-09	1.49e-07	CmaCh10G005090	1.72253	0.909935	1.45866	0.208136	0.499047	0.219412	CmaCh10G005090	145.121	32.8682	CmaCh10G005090	2-oxoglutarate (2OG) and Fe(II)-dependent oxygenase superfamily protein
CmaCh19G006270	66.3144	1.05491	0.403694	2.61314	0.00897157	0.0435003	CmaCh19G006270	0.62721	0.785666	0.537896	0.468419	0.265339	0.205234	CmaCh19G006270	58.5661	28.1904	CmaCh19G006270	2-oxoglutarate (2OG) and Fe(II)-dependent oxygenase superfamily protein
CmaCh04G000740	3577.86	-1.32783	0.293066	-4.53083	5.88e-06	0.00011649	CmaCh04G000740	38.7403	33.4258	40.4899	101.406	49.6535	131.662	CmaCh04G000740	1553.33	3898.22	CmaCh04G000740	2-oxoglutarate (2OG) and Fe(II)-dependent oxygenase superfamily protein
CmaCh10G005100	303.498	-1.41525	0.552178	-2.56304	0.0103761	0.0483862	CmaCh10G005100	1.34396	0.593904	1.87023	1.69353	1.34332	7.08301	CmaCh10G005100	57.7103	153.363	CmaCh10G005100	2-oxoglutarate (2OG) and Fe(II)-dependent oxygenase superfamily protein
CmaCh01G007790	61.7421	-2.5123	0.918649	-2.73478	0.00624224	0.0330482	CmaCh01G007790	0.11203	0.0603182	0.128102	0.0512461	0.0860108	1.55989	CmaCh01G007790	6.18369	34.9298	CmaCh01G007790	2-oxoglutarate (2OG) and Fe(II)-dependent oxygenase superfamily protein
CmaCh08G010900	159.695	-1.27378	0.447961	-2.8435	0.00446211	0.0255652	CmaCh08G010900	0.767498	0.764195	0.721323	0.90415	1.01706	3.51341	CmaCh08G010900	82.3505	198.642	CmaCh08G010900	2-oxoglutarate (2OG) and Fe(II)-dependent oxygenase superfamily protein, putative
CmaCh06G013340	314.025	-1.66301	0.307961	-5.40008	6.66e-08	2.32e-06	CmaCh06G013340	2.30175	2.97083	2.95175	6.86843	5.82176	13.3426	CmaCh06G013340	146.921	465.053	CmaCh06G013340	2-oxoglutarate (2OG) and Fe(II)-dependent oxygenase superfamily protein, putative
CmaCh14G018010	517.222	-1.99784	0.493666	-4.04694	5.19e-05	0.000713634	CmaCh14G018010	6.87562	3.48899	6.18354	14.2505	8.30355	43.4649	CmaCh14G018010	209.027	833.916	CmaCh14G018010	2-oxoglutarate (2OG) and Fe(II)-dependent oxygenase superfamily protein, putative
CmaCh09G010730	1817.92	-2.70134	0.842739	-3.20543	0.00134863	0.0100972	CmaCh09G010730	3.96169	2.25807	3.28039	5.96571	2.82134	52.9913	CmaCh09G010730	400.863	2606.76	CmaCh09G010730	2-oxoisovalerate dehydrogenase subunit alpha
CmaCh01G005100	21.7317	1.15946	0.386003	3.00376	0.00266663	0.0171053	CmaCh01G005100	0.201349	0.243921	0.215847	0.0997793	0.106278	0.0920367	CmaCh01G005100	30.2828	13.6543	CmaCh01G005100	2-phosphoglycerate kinase
CmaCh15G007730	2799.33	-2.36245	0.922837	-2.55998	0.0104677	0.048666	CmaCh15G007730	35.5825	8.65433	22.8867	31.8012	17.5474	295.788	CmaCh15G007730	878.613	4517.66	CmaCh15G007730	2-succinylbenzoate--CoA ligase
CmaCh01G005970	6.52978	4.17898	1.23917	3.37239	0.000745184	0.00633564	CmaCh01G005970	0.223014	0.0514601	0.10929	0	0.0244598	0	CmaCh01G005970	13.887	0.885112	CmaCh01G005970	30S ribosomal protein S12-B
CmaCh16G007810	75.1352	1.36588	0.259417	5.26522	1.4e-07	4.5e-06	CmaCh16G007810	1.57555	1.83292	1.38336	0.497631	0.799218	0.585642	CmaCh16G007810	98.1762	38.5689	CmaCh16G007810	3-deoxy-manno-octulosonate cytidylyltransferase
CmaCh02G003070	60.0369	1.72864	0.367669	4.70161	2.58e-06	5.7e-05	CmaCh02G003070	1.90742	1.90652	1.652	0.863877	0.413228	0.366548	CmaCh02G003070	111.224	33.4459	CmaCh02G003070	3-hydroxy-3-methylglutaryl coenzyme A reductase
CmaCh17G012480	33.4121	-1.27026	0.378821	-3.3532	0.000798821	0.00670252	CmaCh17G012480	0.163739	0.343822	0.252761	0.748998	0.414846	0.677061	CmaCh17G012480	17.8444	43.2051	CmaCh17G012480	3-methyl-2-oxobutanoate hydroxymethyltransferase, putative
CmaCh06G009320	147.5	-1.60565	0.395954	-4.05513	5.01e-05	0.000693072	CmaCh06G009320	1.52638	2.23905	1.81661	2.45089	5.7757	8.77995	CmaCh06G009320	68.8625	209.8	CmaCh06G009320	3-oxo-5-alpha-steroid 4-dehydrogenase
CmaCh13G005500	23.3665	1.17474	0.397744	2.9535	0.00314197	0.0193327	CmaCh13G005500	0.585962	0.572863	0.343831	0.310361	0.213098	0.143139	CmaCh13G005500	37.4481	16.6125	CmaCh13G005500	3-oxoacyl-
CmaCh14G010970	840.009	-2.45809	0.522241	-4.70682	2.52e-06	5.58e-05	CmaCh14G010970	10.0197	6.20232	11.4743	76.9561	10.3643	64.7569	CmaCh14G010970	177.395	974.056	CmaCh14G010970	3-oxoacyl-
CmaCh12G013370	29.4892	1.07411	0.408144	2.63169	0.00849607	0.04179	CmaCh12G013370	0.306681	0.275989	0.255496	0.0641309	0.131182	0.199647	CmaCh12G013370	36.7593	17.3217	CmaCh12G013370	3-oxoacyl-(Acyl carrier) synthase II
CmaCh14G010390	1243.64	1.58677	0.468256	3.38867	0.000702314	0.00604567	CmaCh14G010390	24.9547	23.7784	30.6919	6.00083	16.7357	3.73174	CmaCh14G010390	1856.67	618.731	CmaCh14G010390	4-coumarate:CoA ligase
CmaCh01G002000	472.804	1.73226	0.502428	3.44778	0.000565204	0.00508587	CmaCh01G002000	10.905	10.1415	15.2289	2.24354	7.07038	1.62914	CmaCh01G002000	801.514	241.79	CmaCh01G002000	4-coumarate--CoA ligase 1
CmaCh04G013960	46.8784	5.70422	0.895722	6.36829	1.91e-10	1.19e-08	CmaCh04G013960	0.931064	1.21232	0.684412	0	0.0218824	0.0320695	CmaCh04G013960	57.1902	1.09114	CmaCh04G013960	4-coumarate--CoA ligase-like 5
CmaCh01G013180	3841.45	-2.50762	0.874574	-2.86725	0.00414055	0.0241504	CmaCh01G013180	28.2413	6.21423	18.0416	32.8765	14.3142	251.322	CmaCh01G013180	1192.95	6783.46	CmaCh01G013180	4-hydroxyphenylpyruvate dioxygenase
CmaCh15G000050	39.8802	-1.32219	0.319086	-4.14367	3.42e-05	0.000510476	CmaCh15G000050	0.594933	0.307507	0.469398	1.02325	1.4525	0.943853	CmaCh15G000050	22.1529	55.221	CmaCh15G000050	50S ribosomal L18
CmaCh00G002380	264.876	1.20045	0.340802	3.52243	0.000427609	0.0040581	CmaCh00G002380	2.94659	3.56381	3.12195	1.40676	2.06732	0.730275	CmaCh00G002380	517.567	225.909	CmaCh00G002380	5-methyltetrahydropteroyltriglutamate--homocysteine methyltransferase, putative
CmaCh00G002390	706.554	1.09262	0.356942	3.06106	0.00220556	0.0148069	CmaCh00G002390	12.3526	14.8843	13.0673	5.61019	9.9655	3.34461	CmaCh00G002390	1406.83	660.42	CmaCh00G002390	5-methyltetrahydropteroyltriglutamate--homocysteine methyltransferase, putative
CmaCh14G017040	90.5647	1.14956	0.273442	4.20402	2.62e-05	0.000407422	CmaCh14G017040	0.969742	1.52161	1.56826	0.659051	0.670068	0.514386	CmaCh14G017040	112.612	51.1379	CmaCh14G017040	5-nucleotidase surE, putative
CmaCh14G019180	987.532	-1.38138	0.322615	-4.28182	1.85e-05	0.00030311	CmaCh14G019180	5.19961	4.15082	5.0462	8.4153	8.18685	20.8751	CmaCh14G019180	460.717	1199.34	CmaCh14G019180	5-oxoprolinase, putative
CmaCh16G005640	92.3997	-2.89726	1.06914	-2.70989	0.00673045	0.034946	CmaCh16G005640	0.105992	0.0376647	0.123623	0.147393	0.0439429	1.79604	CmaCh16G005640	24.2264	180.137	CmaCh16G005640	6-phosphogluconate dehydrogenase, decarboxylating
CmaCh16G004600	67.0543	2.07819	0.387015	5.36979	7.88e-08	2.7e-06	CmaCh16G004600	1.05375	1.67966	2.18789	0.355172	0.447088	0.374413	CmaCh16G004600	68.1999	16.3065	CmaCh16G004600	9-cis-epoxycarotenoid dioxygenase
CmaCh04G006430	71.9734	1.70399	0.453553	3.75697	0.00017198	0.00191712	CmaCh04G006430	1.06663	1.56135	2.4012	0.426924	0.844499	0.309411	CmaCh04G006430	57.9815	18.2254	CmaCh04G006430	9-cis-epoxycarotenoid dioxygenase
CmaCh01G018400	57.9452	2.31275	0.825713	2.80092	0.00509573	0.0283387	CmaCh01G018400	0.0164665	0.252675	0.112974	0.0301294	0.0379266	0.0138957	CmaCh01G018400	8.91763	1.91255	CmaCh01G018400	ABA 8-hydroxylase cytochrome P450
CmaCh16G000900	58.9257	1.85582	0.448877	4.13437	3.56e-05	0.000527693	CmaCh16G000900	1.14786	1.32433	1.1853	0.214313	0.67444	0.158147	CmaCh16G000900	59.9996	17.174	CmaCh16G000900	ABC transporter ATP-binding protein NatA
CmaCh11G001550	15.8964	-1.62085	0.535277	-3.02805	0.00246136	0.0160876	CmaCh11G001550	0.0457049	0.0369122	0.0783931	0.234158	0.136851	0.123422	CmaCh11G001550	6.76889	20.7859	CmaCh11G001550	ABC transporter ATP-binding protein NatA
CmaCh01G009800	383.536	1.19636	0.253561	4.71823	2.38e-06	5.32e-05	CmaCh01G009800	2.80395	3.05711	3.53185	1.90789	1.26137	0.931684	CmaCh01G009800	411.943	179.854	CmaCh01G009800	ABC transporter ATP-binding protein YxdL
CmaCh16G000820	1195.76	-1.68738	0.58634	-2.87782	0.00400431	0.0234917	CmaCh16G000820	4.31135	2.51201	3.31952	5.55681	3.61186	23.4845	CmaCh16G000820	451.134	1452.34	CmaCh16G000820	ABC transporter C family member 10
CmaCh08G007630	22.7541	1.98116	0.427277	4.63671	3.54e-06	7.54e-05	CmaCh08G007630	0.317297	0.287317	0.296852	0.0967616	0.0553649	0.0730253	CmaCh08G007630	36.0291	8.99869	CmaCh08G007630	ABC transporter C family member 8
CmaCh01G006180	532.392	1.44135	0.534307	2.6976	0.00698404	0.0359657	CmaCh01G006180	6.28567	5.68726	4.99616	1.16881	4.37856	0.715869	CmaCh01G006180	638.026	235.494	CmaCh01G006180	Abscisic acid 8-hydroxylase 2
CmaCh11G017520	230.887	1.13302	0.207039	5.47247	4.44e-08	1.61e-06	CmaCh11G017520	4.1037	3.44048	4.92707	1.69839	1.77785	2.19324	CmaCh11G017520	245.251	111.492	CmaCh11G017520	Abscisic acid 8-hydroxylase 4
CmaCh09G011790	32.2671	3.14	0.678186	4.63	3.66e-06	7.75e-05	CmaCh09G011790	1.30259	1.81177	1.86184	0.132411	0.416694	0.061068	CmaCh09G011790	26.4253	3.24022	CmaCh09G011790	Abscisic stress ripening protein, putative
CmaCh18G010290	88.1142	-1.34105	0.346474	-3.87056	0.000108584	0.00132082	CmaCh18G010290	0.451207	0.49621	0.386956	0.781675	0.76285	1.8228	CmaCh18G010290	53.4141	134.792	CmaCh18G010290	Accelerated cell death 11
CmaCh05G010030	64.7092	2.02678	0.439001	4.6168	3.9e-06	8.17e-05	CmaCh05G010030	3.76991	3.83547	3.52699	0.447917	0.451068	1.77659	CmaCh05G010030	87.3784	21.0007	CmaCh05G010030	Acetyl esterase, putative
CmaCh17G008830	2657.2	-1.00798	0.290789	-3.46635	0.000527579	0.00480504	CmaCh17G008830	23.5434	20.4854	22.0805	47.9669	31.5288	53.4247	CmaCh17G008830	1464.3	2944.14	CmaCh17G008830	Acetylornithine aminotransferase, putative
CmaCh05G013760	7.61698	5.43706	1.38558	3.92403	8.71e-05	0.00109895	CmaCh05G013760	0.0622621	0.377131	0.26698	0	0	0	CmaCh05G013760	8.71961	0	CmaCh05G013760	Acid phosphatase 1
CmaCh02G017240	64.5487	1.65284	0.588587	2.80815	0.00498273	0.027854	CmaCh02G017240	3.54333	2.33739	3.31712	0.321693	2.27392	0.365207	CmaCh02G017240	130.678	42.0657	CmaCh02G017240	Acid phosphatase 1, putative
CmaCh04G011370	73.2194	1.92395	0.323524	5.94684	2.73e-09	1.32e-07	CmaCh04G011370	1.7241	2.29075	1.76477	0.407051	0.448344	0.657064	CmaCh04G011370	79.8703	20.9011	CmaCh04G011370	Acid phosphatase-like protein
CmaCh14G020740	137.585	-1.96325	0.67323	-2.91617	0.00354358	0.0213429	CmaCh14G020740	1.32882	3.07048	3.03892	18.7756	7.39645	2.86569	CmaCh14G020740	77.4396	302.314	CmaCh14G020740	Acidic endochitinase
CmaCh04G003450	18.3054	-2.65154	0.714496	-3.71107	0.000206386	0.00223084	CmaCh04G003450	0.35782	0.38531	0.255722	3.38269	1.99169	0.905866	CmaCh04G003450	6.43642	40.4688	CmaCh04G003450	Aconitate hydratase
CmaCh14G004150	15.5496	3.38613	0.586202	5.77639	7.63e-09	3.33e-07	CmaCh14G004150	0.30818	0.440348	0.416773	0.0433759	0.0136503	0.0500126	CmaCh14G004150	37.7802	3.4703	CmaCh14G004150	Actin
CmaCh20G010730	4152.24	1.01923	0.185994	5.4799	4.26e-08	1.55e-06	CmaCh20G010730	77.7974	82.5383	82.0317	39.995	49.3009	30.3264	CmaCh20G010730	6572.61	3243.96	CmaCh20G010730	Actin
CmaCh06G001020	28.1568	2.73564	0.448056	6.10556	1.02e-09	5.37e-08	CmaCh06G001020	0.739444	1.24216	0.68488	0.135299	0.187344	0.0873599	CmaCh06G001020	69.2882	10.6539	CmaCh06G001020	Actin 3
CmaCh17G013110	114.555	2.97404	0.405999	7.32523	2.38e-13	2.46e-11	CmaCh17G013110	1.49379	2.13491	1.43534	0.135946	0.396297	0.125397	CmaCh17G013110	248.827	32.3139	CmaCh17G013110	Actin binding Calponin (CH) domain-containing protein isoform 1
CmaCh08G002640	419.843	1.33934	0.215064	6.22765	4.73e-10	2.67e-08	CmaCh08G002640	3.80877	4.22955	4.498	1.73512	1.15949	2.04176	CmaCh08G002640	617.251	243.052	CmaCh08G002640	Actin binding Calponin (CH) domain-containing protein isoform 1
CmaCh04G016180	269.56	1.21536	0.196109	6.19735	5.74e-10	3.19e-08	CmaCh04G016180	4.08506	4.50388	4.24749	2.09609	1.95364	1.48916	CmaCh04G016180	505.961	218.321	CmaCh04G016180	Actin cross-linking protein, putative
CmaCh03G005390	726.922	1.48308	0.229464	6.46323	1.02e-10	6.78e-09	CmaCh03G005390	18.6753	19.2235	17.555	5.48465	9.26594	5.14226	CmaCh03G005390	1080.61	387.647	CmaCh03G005390	Actin cytoskeleton-regulatory complex protein end3, putative isoform 7
CmaCh02G002460	166.479	4.50724	0.371778	12.1234	7.93e-34	7.17e-31	CmaCh02G002460	7.71306	9.13217	9.76154	0.548072	0.258716	0.347561	CmaCh02G002460	273.079	11.8477	CmaCh02G002460	Actin depolymerizing factor 5
CmaCh06G000710	439.277	1.95554	0.195569	9.99927	1.54e-23	5.44e-21	CmaCh06G000710	3.81567	4.44708	4.69408	0.860669	1.42433	1.07147	CmaCh06G000710	756.856	196.064	CmaCh06G000710	Actin filament bundling protein P-115-ABP
CmaCh02G007470	224.141	1.57384	0.319207	4.93046	8.2e-07	2.09e-05	CmaCh02G007470	1.51785	1.39482	1.55854	0.469133	0.774789	0.266561	CmaCh02G007470	418.845	141.496	CmaCh02G007470	Actin filament bundling protein P-115-ABP
CmaCh12G008970	507.068	1.51649	0.171201	8.85796	8.15e-19	1.71e-16	CmaCh12G008970	9.99555	12.9047	10.9322	3.70332	3.80297	4.31489	CmaCh12G008970	732.305	255.87	CmaCh12G008970	Actin filament bundling protein P-115-ABP
CmaCh12G008980	593.026	1.02089	0.137076	7.44763	9.5e-14	1.07e-11	CmaCh12G008980	7.28278	6.58291	7.27061	3.22392	3.38775	3.79262	CmaCh12G008980	795.203	391.437	CmaCh12G008980	Actin filament bundling protein P-115-ABP
CmaCh01G008040	118.663	3.36876	0.282489	11.9253	8.74e-33	6.55e-30	CmaCh01G008040	1.20877	0.836768	0.988873	0.117212	0.10264	0.0752113	CmaCh01G008040	209.337	20.3557	CmaCh01G008040	Actin-binding FH2 protein isoform 3
CmaCh13G010930	73.9262	2.11772	0.299059	7.08128	1.43e-12	1.34e-10	CmaCh13G010930	0.341078	0.306068	0.436957	0.0693424	0.130931	0.0568548	CmaCh13G010930	98.937	23.466	CmaCh13G010930	Actin-binding FH2 protein isoform 3
CmaCh11G006170	12.3799	2.17574	0.682616	3.18735	0.00143582	0.0105986	CmaCh11G006170	0.224872	0.213661	0.226883	0.0847117	0	0.0558131	CmaCh11G006170	19.3314	4.08246	CmaCh11G006170	Actin-binding LIM 3
CmaCh14G017310	21.8363	-1.56673	0.505638	-3.09852	0.00194491	0.0134619	CmaCh14G017310	0.235931	0.171489	0.364203	1.01447	0.353216	0.895935	CmaCh14G017310	12.5683	36.8702	CmaCh14G017310	ACT-like protein tyrosine kinase family protein
CmaCh20G003310	77.6064	4.12534	0.495598	8.32396	8.51e-17	1.35e-14	CmaCh20G003310	1.97566	3.70866	2.25911	0.113985	0.266468	0.0901197	CmaCh20G003310	171.504	10.16	CmaCh20G003310	ACT-like tyrosine kinase family protein
CmaCh17G003050	274.608	1.48893	0.264802	5.62281	1.88e-08	7.51e-07	CmaCh17G003050	5.12004	7.66801	6.03152	1.89168	3.22357	1.62619	CmaCh17G003050	514.156	184.178	CmaCh17G003050	Acyl carrier protein
CmaCh13G007930	100.901	1.57616	0.334576	4.71093	2.47e-06	5.49e-05	CmaCh13G007930	1.48112	1.53795	1.64446	0.496036	0.654865	0.424066	CmaCh13G007930	135.519	45.7674	CmaCh13G007930	Acyl:coa ligase
CmaCh14G002250	759.22	-1.79119	0.481308	-3.72149	0.000198047	0.00215671	CmaCh14G002250	2.99337	2.44652	3.40913	5.017	4.45384	21.1379	CmaCh14G002250	284.008	982.383	CmaCh14G002250	Acyl:CoA ligase
CmaCh18G010660	44.4836	1.9432	0.399693	4.86172	1.16e-06	2.83e-05	CmaCh18G010660	1.31745	1.19066	1.26435	0.344368	0.54186	0.132353	CmaCh18G010660	46.2165	12.4787	CmaCh18G010660	Acylamino-acid-releasing enzyme
CmaCh09G011150	2587.94	-1.0307	0.335402	-3.07302	0.00211903	0.0143904	CmaCh09G011150	22.2802	14.4835	20.4261	28.81	23.3259	64.6644	CmaCh09G011150	1486.52	3035.95	CmaCh09G011150	Acyl-CoA N-acyltransferases-like protein
CmaCh13G010430	34.4413	1.12196	0.298079	3.76396	0.000167245	0.00187345	CmaCh13G010430	0.874925	0.902051	0.894017	0.493888	0.407322	0.329891	CmaCh13G010430	55.1387	25.4143	CmaCh13G010430	Adenine nucleotide alpha hydrolases-like protein
CmaCh15G006820	121.986	2.35385	0.441853	5.32721	9.97e-08	3.34e-06	CmaCh15G006820	2.36258	3.21753	3.65502	0.720482	0.853588	0.254102	CmaCh15G006820	153.219	30.331	CmaCh15G006820	Adenine nucleotide alpha hydrolases-like superfamily protein
CmaCh08G004200	263.821	1.61861	0.258001	6.27366	3.53e-10	2.06e-08	CmaCh08G004200	5.72368	6.8229	5.06571	2.1574	1.23921	2.29912	CmaCh08G004200	295.622	95.6027	CmaCh08G004200	Adenine nucleotide alpha hydrolases-like superfamily protein
CmaCh06G002680	251.822	1.52792	0.388139	3.93653	8.27e-05	0.001056	CmaCh06G002680	14.0936	19.7983	16.2254	7.1111	8.16446	2.16241	CmaCh06G002680	450.958	156.908	CmaCh06G002680	Adenine nucleotide alpha hydrolases-like superfamily protein
CmaCh14G001040	851.017	1.19696	0.15935	7.51153	5.84e-14	6.81e-12	CmaCh14G001040	30.4862	40.4877	39.1317	15.8373	14.1357	18.0142	CmaCh14G001040	1268.55	552.873	CmaCh14G001040	Adenine nucleotide alpha hydrolases-like superfamily protein
CmaCh14G009280	3074.32	-1.08522	0.271592	-3.99575	6.45e-05	0.00085632	CmaCh14G009280	81.2189	76.0801	74.4843	230.808	110.235	150.664	CmaCh14G009280	2229.56	4729.8	CmaCh14G009280	Adenine nucleotide alpha hydrolases-like superfamily protein
CmaCh04G017110	51.7431	1.94733	0.546156	3.56551	0.000363144	0.00355309	CmaCh04G017110	2.97068	4.29982	3.1763	0.458845	1.91049	0.390683	CmaCh04G017110	104.058	27.4918	CmaCh04G017110	Adenine nucleotide alpha hydrolases-like superfamily protein, putative
CmaCh18G010960	25.0178	1.91487	0.597269	3.20604	0.00134576	0.0100889	CmaCh18G010960	1.81579	2.63964	1.80638	0.365465	0.920089	0.398398	CmaCh18G010960	66.2615	17.8193	CmaCh18G010960	Adenine nucleotide alpha hydrolases-like superfamily protein, putative
CmaCh15G011430	184.534	1.07411	0.410195	2.61854	0.00883071	0.0430563	CmaCh15G011430	2.72338	4.55527	3.49782	1.80665	2.6904	0.642623	CmaCh15G011430	320.854	153.026	CmaCh15G011430	Adenine phosphoribosyltransferase, putative
CmaCh16G010640	21.124	1.76673	0.620983	2.84505	0.00444044	0.02548	CmaCh16G010640	0.226598	0.349863	0.245771	0.0975563	0.107453	0.039369	CmaCh16G010640	47.4104	14.091	CmaCh16G010640	Adenine phosphoribosyltransferase-like protein
CmaCh06G003820	659.398	1.50341	0.399993	3.75859	0.000170874	0.00190918	CmaCh06G003820	10.2393	14.1993	11.4585	4.28397	6.49991	1.89674	CmaCh06G003820	1104.74	390.247	CmaCh06G003820	Adenosine kinase 2
CmaCh14G002140	72.0307	1.52479	0.426023	3.57913	0.000344739	0.00340478	CmaCh14G002140	1.03789	1.32867	1.01319	0.191926	0.750216	0.251573	CmaCh14G002140	117.63	41.5465	CmaCh14G002140	Adenosine kinase, putative
CmaCh17G000890	2914.56	1.209	0.255369	4.73432	2.2e-06	4.95e-05	CmaCh17G000890	87.0805	121.696	100.382	43.2811	58.9683	31.5427	CmaCh17G000890	4665.98	2019.26	CmaCh17G000890	Adenosylhomocysteinase
CmaCh14G019400	160.955	1.33987	0.234075	5.7241	1.04e-08	4.39e-07	CmaCh14G019400	5.24535	7.4383	5.74446	2.34308	2.92108	2.05735	CmaCh14G019400	287.569	114.252	CmaCh14G019400	Adenylate kinase
CmaCh06G011700	51.2618	1.25417	0.473374	2.64943	0.00806286	0.0401489	CmaCh06G011700	0.784651	1.25684	0.740209	0.394818	0.632537	0.154501	CmaCh06G011700	81.7413	34.7293	CmaCh06G011700	Adenylate kinase
CmaCh19G006620	24.2015	4.05847	0.703993	5.76493	8.17e-09	3.55e-07	CmaCh19G006620	0.490083	0.472762	0.350246	0.0249089	0.0470327	0.011488	CmaCh19G006620	37.0667	2.3551	CmaCh19G006620	Adenylyl cyclase-associated protein
CmaCh11G009380	10.6546	-2.00097	0.599747	-3.33636	0.000848823	0.00703871	CmaCh11G009380	0.0658223	0.0708793	0.0940822	0.381385	0.202141	0.333275	CmaCh11G009380	4.04213	16.0576	CmaCh11G009380	Adipose-regulatory protein (Seipin), putative
CmaCh14G013250	1062.58	-1.27016	0.306262	-4.14731	3.36e-05	0.000504156	CmaCh14G013250	8.62051	7.74153	7.30878	14.0822	12.1316	30.8378	CmaCh14G013250	556.093	1340.3	CmaCh14G013250	ADP/ATP carrier protein
CmaCh14G001610	96.7176	3.14402	0.425015	7.39744	1.39e-13	1.51e-11	CmaCh14G001610	4.58872	5.37252	6.65972	0.496812	1.00061	0.412435	CmaCh14G001610	235.238	27.0305	CmaCh14G001610	ADP-ribosylation factor GTPase-activating protein 1
CmaCh18G005110	191.247	1.17421	0.260654	4.50486	6.64e-06	0.000128859	CmaCh18G005110	2.18777	3.15018	3.34513	0.895418	1.80675	1.17817	CmaCh18G005110	231.831	103.602	CmaCh18G005110	ADP-ribosylation factor GTPase-activating protein 2
CmaCh00G005890	39.3629	1.30799	0.294071	4.44788	8.67e-06	0.000161561	CmaCh00G005890	1.43214	1.62651	1.36254	0.655109	0.541174	0.585391	CmaCh00G005890	75.9258	30.597	CmaCh00G005890	ADP-ribosylation factor-like protein 5
CmaCh05G006870	94.8644	-1.45494	0.338333	-4.30032	1.71e-05	0.000283486	CmaCh05G006870	0.271927	0.351381	0.233204	0.739222	0.554737	1.04902	CmaCh05G006870	42.3649	115.889	CmaCh05G006870	Afadin-and alpha-actinin-binding protein
CmaCh10G003880	31.3369	1.14726	0.307052	3.73638	0.000186686	0.00205779	CmaCh10G003880	0.959271	0.968409	1.04891	0.416862	0.414271	0.505941	CmaCh10G003880	47.6973	21.4255	CmaCh10G003880	A-kinase anchor protein 9, putative isoform 2
CmaCh17G006490	4.26246	-5.6936	1.4508	-3.92445	8.69e-05	0.00109795	CmaCh17G006490	0	0	0	0.036066	0.0272397	0.133069	CmaCh17G006490	0	9.57135	CmaCh17G006490	Alanine aminotransferase 2
CmaCh10G003030	57.6314	1.28401	0.318868	4.02677	5.65e-05	0.000766801	CmaCh10G003030	0.834243	0.832831	0.665763	0.201405	0.266871	0.479109	CmaCh10G003030	77.3715	31.4213	CmaCh10G003030	Albugo candida WGS project CAIX00000000 data, strain Ac Nc2, contig AcNc2_CONTIG_58_length_100122
CmaCh09G010880	98.5054	2.30451	0.280544	8.21443	2.13e-16	3.25e-14	CmaCh09G010880	3.08939	5.04515	4.34434	0.852071	1.07258	0.632596	CmaCh09G010880	211.105	43.2609	CmaCh09G010880	Alcohol dehydrogenase
CmaCh01G019860	90.5788	-1.79249	0.450518	-3.97874	6.93e-05	0.000908921	CmaCh01G019860	1.12333	1.11956	1.4758	5.55396	5.22969	2.11777	CmaCh01G019860	59.791	207.436	CmaCh01G019860	Alcohol dehydrogenase, putative
CmaCh05G000030	491.799	1.51614	0.217933	6.95691	3.48e-12	3.05e-10	CmaCh05G000030	6.54867	8.48795	8.02698	3.60931	2.33607	2.11616	CmaCh05G000030	554.899	193.957	CmaCh05G000030	Aldehyde dehydrogenase 1
CmaCh10G006040	1238.18	-1.15134	0.213091	-5.40303	6.55e-08	2.29e-06	CmaCh10G006040	9.45885	6.21271	9.27613	18.2954	18.7098	18.3785	CmaCh10G006040	656.786	1458.06	CmaCh10G006040	Aldehyde dehydrogenase, putative
CmaCh14G014670	4.02674	3.99773	1.38243	2.89181	0.00383029	0.0226789	CmaCh14G014670	0.0738782	0.13922	0.190074	0	0.02836	0	CmaCh14G014670	6.29146	0.442556	CmaCh14G014670	Aldo/keto reductase
CmaCh03G000730	8011.7	-1.15737	0.336747	-3.4369	0.000588423	0.00524617	CmaCh03G000730	26.9023	24.5972	27.4938	68.7006	25.9811	81.4936	CmaCh03G000730	3390.8	7562.36	CmaCh03G000730	Alkaline alpha-galactosidase seed imbibition protein
CmaCh07G003430	238.973	1.76555	0.520368	3.39289	0.000691595	0.00597104	CmaCh07G003430	12.6837	19.6497	14.4008	2.84624	9.003	1.95221	CmaCh07G003430	450.269	132.972	CmaCh07G003430	Alkaline ceramidase 3
CmaCh19G006410	61.9748	-3.90893	0.948107	-4.12288	3.74e-05	0.000549764	CmaCh19G006410	0.261896	0.0423025	0.157222	0.52712	0.392089	5.92301	CmaCh19G006410	6.77055	100.398	CmaCh19G006410	Allene oxide synthase
CmaCh17G008370	116.772	1.62248	0.428549	3.78598	0.000153102	0.00174863	CmaCh17G008370	2.30128	3.30035	2.66732	0.612469	1.63831	0.459016	CmaCh17G008370	227.836	74.6635	CmaCh17G008370	Alpha/beta hydrolase-like
CmaCh14G006920	21.4977	1.9836	0.430362	4.60915	4.04e-06	8.47e-05	CmaCh14G006920	0.430679	0.539729	0.382087	0.149454	0.136823	0.062662	CmaCh14G006920	34.9974	9.0292	CmaCh14G006920	Alpha/beta-hydrolase domain-containing protein
CmaCh11G014740	87.2818	1.4098	0.271127	5.19977	2e-07	6.18e-06	CmaCh11G014740	1.5304	1.76434	1.81341	0.609208	0.914857	0.423916	CmaCh11G014740	168.03	64.0779	CmaCh11G014740	Alpha/beta-hydrolase domain-containing protein
CmaCh15G013150	111.254	3.57885	0.433521	8.25531	1.52e-16	2.34e-14	CmaCh15G013150	1.64762	2.1313	1.80816	0.281032	0.12864	0.0589147	CmaCh15G013150	153.768	12.8965	CmaCh15G013150	Alpha/beta-hydrolase superfamily protein
CmaCh03G008080	139.991	1.16755	0.394297	2.96108	0.00306558	0.0189919	CmaCh03G008080	5.54613	5.90318	6.90085	2.37567	4.57802	1.27151	CmaCh03G008080	219.964	98.596	CmaCh03G008080	Alpha/beta-hydrolase superfamily protein
CmaCh05G005000	994.173	-1.09808	0.318518	-3.44748	0.00056585	0.00508821	CmaCh05G005000	13.2997	7.59437	10.6965	18.5798	14.0378	34.9373	CmaCh05G005000	557.716	1192.65	CmaCh05G005000	Alpha/beta-hydrolase superfamily protein
CmaCh08G004560	24.5235	2.81523	0.591658	4.75821	1.95e-06	4.47e-05	CmaCh08G004560	0.83986	0.721354	0.457311	0.0975695	0.138172	0.056249	CmaCh08G004560	58.1868	8.41704	CmaCh08G004560	Alpha/beta-Hydrolases superfamily protein
CmaCh07G000590	77.9366	2.00554	0.40266	4.98074	6.33e-07	1.68e-05	CmaCh07G000590	4.27614	5.57121	5.18947	0.848852	0.743324	2.11065	CmaCh07G000590	143.241	35.2731	CmaCh07G000590	alpha/beta-Hydrolases superfamily protein
CmaCh04G020360	24.9957	1.91462	0.416628	4.59553	4.32e-06	8.93e-05	CmaCh04G020360	0.574411	0.719854	0.628509	0.18121	0.182485	0.150434	CmaCh04G020360	37.3044	9.97479	CmaCh04G020360	alpha/beta-Hydrolases superfamily protein
CmaCh03G011280	58.6857	1.75585	0.497193	3.53153	0.000413165	0.00394388	CmaCh03G011280	0.504216	0.504717	0.590766	0.0389823	0.253531	0.18578	CmaCh03G011280	86.5638	25.8817	CmaCh03G011280	alpha/beta-Hydrolases superfamily protein
CmaCh18G010340	78.0267	1.63033	0.425625	3.83044	0.000127916	0.00150559	CmaCh18G010340	10.3657	6.37464	6.72836	2.47955	3.61407	1.52476	CmaCh18G010340	189.673	61.5714	CmaCh18G010340	Alpha/beta-Hydrolases superfamily protein
CmaCh08G011790	88.2048	1.24764	0.228436	5.46165	4.72e-08	1.7e-06	CmaCh08G011790	0.540412	0.568292	0.675876	0.242053	0.298211	0.21852	CmaCh08G011790	121.826	51.7989	CmaCh08G011790	Alpha/beta-Hydrolases superfamily protein
CmaCh05G004680	664.182	1.23388	0.317931	3.88096	0.000104045	0.00127679	CmaCh05G004680	29.5124	28.4749	34.659	16.9817	6.78615	15.5396	CmaCh05G004680	725.027	307.61	CmaCh05G004680	Alpha/beta-Hydrolases superfamily protein
CmaCh05G005860	878.868	-1.19251	0.431017	-2.76673	0.00566208	0.0307531	CmaCh05G005860	6.561	4.34606	5.54357	8.57492	5.13647	23.8513	CmaCh05G005860	391.196	893.243	CmaCh05G005860	Alpha/beta-Hydrolases superfamily protein
CmaCh13G010610	92.8209	1.14511	0.374487	3.0578	0.00222971	0.0149133	CmaCh13G010610	1.40258	2.22432	2.20888	0.933219	1.2922	0.451922	CmaCh13G010610	87.9407	40.3455	CmaCh13G010610	Alpha-1,4-glucan-protein synthase
CmaCh14G006350	42.5767	-3.63503	0.606477	-5.99368	2.05e-09	1.03e-07	CmaCh14G006350	0.161101	0.119266	0.138161	1.94059	2.76747	0.487153	CmaCh14G006350	11.9802	148.71	CmaCh14G006350	Alpha-dioxygenase
CmaCh18G008420	514.087	4.18029	0.373526	11.1914	4.49e-29	2.56e-26	CmaCh18G008420	4.78414	7.50883	4.96548	0.206455	0.527193	0.228522	CmaCh18G008420	1028.63	57.3467	CmaCh18G008420	Alpha-galactosidase
CmaCh04G020510	195.573	3.28257	1.07707	3.0477	0.00230603	0.0153143	CmaCh04G020510	4.81911	7.88753	5.44088	0.0703539	1.68266	0.118973	CmaCh04G020510	544.12	56.128	CmaCh04G020510	Alpha-glucosidase
CmaCh07G012350	73.7386	1.28905	0.264364	4.87603	1.08e-06	2.65e-05	CmaCh07G012350	1.31636	1.58828	1.64577	0.507836	0.785376	0.588882	CmaCh07G012350	110.258	45.6037	CmaCh07G012350	Alpha-ketoglutarate-dependent dioxygenase AlkB
CmaCh04G004680	343.148	1.00375	0.296367	3.38686	0.000706969	0.00607426	CmaCh04G004680	4.95815	5.85955	4.97418	2.82433	3.72284	1.35083	CmaCh04G004680	583.833	291.993	CmaCh04G004680	Alpha-L-fucosidase 2
CmaCh11G010570	11.0997	1.57116	0.577835	2.71905	0.00654689	0.0342803	CmaCh11G010570	0.154682	0.118976	0.132656	0.0471713	0.0678615	0.0248634	CmaCh11G010570	21.1981	7.29862	CmaCh11G010570	Alpha-mannosidase
CmaCh11G001870	60.5278	1.53423	0.284077	5.40075	6.64e-08	2.32e-06	CmaCh11G001870	0.449671	0.44697	0.504296	0.107594	0.199174	0.180976	CmaCh11G001870	77.8205	27.0937	CmaCh11G001870	Alpha-N-acetylglucosaminidase
CmaCh06G000430	764.513	1.08093	0.267611	4.03919	5.36e-05	0.000734167	CmaCh06G000430	6.91176	5.88468	6.15315	1.84522	3.83758	3.28298	CmaCh06G000430	913.454	432.19	CmaCh06G000430	Alpha-N-arabinofuranosidase 1, putative
CmaCh04G010850	90.8025	1.28154	0.217596	5.88956	3.87e-09	1.81e-07	CmaCh04G010850	1.29174	1.2985	1.43778	0.440021	0.648848	0.579824	CmaCh04G010850	112.642	46.6644	CmaCh04G010850	Alpha-soluble NSF attachment protein 2
CmaCh17G002400	8.10927	1.83746	0.693579	2.64924	0.00806734	0.0401636	CmaCh17G002400	0.102646	0.110532	0.0978108	0.0417368	0.026269	0.0192491	CmaCh17G002400	10.4785	2.93998	CmaCh17G002400	Amine oxidase
CmaCh02G015010	1983.95	-1.42251	0.293967	-4.83901	1.3e-06	3.12e-05	CmaCh02G015010	12.394	17.258	18.426	57.8852	24.0498	46.9344	CmaCh02G015010	951.07	2549.26	CmaCh02G015010	Amine oxidase
CmaCh09G002020	14.5117	4.04595	0.843645	4.7958	1.62e-06	3.78e-05	CmaCh09G002020	0.275647	0.307425	0.247652	0	0.0302327	0.0221535	CmaCh09G002020	24.3209	1.53369	CmaCh09G002020	Amino acid transporter family protein
CmaCh01G018720	196.432	1.34794	0.349317	3.85879	0.000113948	0.0013701	CmaCh01G018720	0.471268	0.466549	0.690984	0.166896	0.402667	0.10263	CmaCh01G018720	41.1735	16.992	CmaCh01G018720	Amino acid transporter family protein
CmaCh04G015240	3.87487	3.79388	1.38975	2.72989	0.00633548	0.0334271	CmaCh04G015240	0.105992	0.0856015	0.302997	0	0.0406878	0	CmaCh04G015240	10.7592	0.885112	CmaCh04G015240	Amino acid transporter, putative
CmaCh00G000060	200.821	2.58749	0.306824	8.43316	3.36e-17	5.51e-15	CmaCh00G000060	2.77943	2.24472	3.59299	0.355245	0.729609	0.379418	CmaCh00G000060	162.033	27.5335	CmaCh00G000060	Amino acid transporter, putative
CmaCh07G012680	41.7946	1.98788	0.399208	4.97955	6.37e-07	1.69e-05	CmaCh07G012680	0.638003	0.407917	0.512955	0.145922	0.10715	0.134599	CmaCh07G012680	45.0699	11.2083	CmaCh07G012680	Amino acid transporter, putative
CmaCh11G009000	102.569	1.30021	0.211706	6.14158	8.17e-10	4.37e-08	CmaCh11G009000	4.27005	4.30382	4.89243	1.56261	2.12436	1.81611	CmaCh11G009000	151.489	61.907	CmaCh11G009000	Amino acid transporter, putative
CmaCh04G029550	116.625	-1.26269	0.414306	-3.04771	0.00230591	0.0153143	CmaCh04G029550	0.814391	0.479354	0.627396	0.947109	0.858393	2.77228	CmaCh04G029550	53.4854	127.447	CmaCh04G029550	Amino acid transporter, putative
CmaCh10G008700	161.968	-1.62012	0.380109	-4.26224	2.02e-05	0.000326457	CmaCh10G008700	0.763418	0.483244	0.645861	1.77438	0.879173	3.13409	CmaCh10G008700	70.4964	215.59	CmaCh10G008700	Amino acid transporter, putative
CmaCh06G002160	314.837	-1.15811	0.394231	-2.93764	0.00330724	0.0201369	CmaCh06G002160	1.47157	0.943955	1.33448	2.17726	1.5001	4.67616	CmaCh06G002160	204.67	455.921	CmaCh06G002160	Ammonium transporter
CmaCh14G000470	338.493	-1.60438	0.48175	-3.33031	0.000867491	0.00716949	CmaCh14G000470	5.19044	6.04769	4.89182	22.0857	21.7616	5.22416	CmaCh14G000470	229.291	697.563	CmaCh14G000470	Ammonium transporter
CmaCh03G003440	3353.91	-1.69207	0.589775	-2.86901	0.00411761	0.0240487	CmaCh03G003440	4.76031	2.18924	4.15427	6.51644	2.66999	26.684	CmaCh03G003440	968.094	3127.39	CmaCh03G003440	AMP deaminase
CmaCh04G029670	15.5458	2.49559	0.860463	2.90029	0.00372817	0.0222047	CmaCh04G029670	0.449985	0.434082	0.32159	0.0114355	0.201528	0.0105481	CmaCh04G029670	37.0667	6.87165	CmaCh04G029670	Ankyrin repeat
CmaCh06G009260	221.653	1.83325	0.282265	6.49478	8.32e-11	5.62e-09	CmaCh06G009260	5.87305	9.84469	8.38851	2.99577	2.04367	1.7293	CmaCh06G009260	438.498	123.125	CmaCh06G009260	Ankyrin repeat family protein
CmaCh20G004080	74.525	1.73822	0.348696	4.98492	6.2e-07	1.65e-05	CmaCh20G004080	0.969331	1.09852	1.08605	0.12873	0.324089	0.488158	CmaCh20G004080	77.5218	23.1289	CmaCh20G004080	Ankyrin repeat family protein
CmaCh07G003130	106.349	1.47353	0.279152	5.27861	1.3e-07	4.23e-06	CmaCh07G003130	1.15297	1.53367	1.58012	0.434333	0.755016	0.372014	CmaCh07G003130	145.057	53.0816	CmaCh07G003130	Ankyrin repeat family protein
CmaCh00G002350	6.60237	6.44163	1.33603	4.82147	1.43e-06	3.38e-05	CmaCh00G002350	0.496028	0.463855	0.246281	0	0	0	CmaCh00G002350	17.7546	0	CmaCh00G002350	Ankyrin repeat family protein, putative
CmaCh18G005900	63.288	4.30224	0.736459	5.84179	5.16e-09	2.35e-07	CmaCh18G005900	3.47991	1.78149	1.40249	0.0695881	0.28469	0	CmaCh18G005900	134.669	7.15952	CmaCh18G005900	Ankyrin repeat family protein, putative
CmaCh00G004410	10.8349	4.68015	1.00752	4.64523	3.4e-06	7.26e-05	CmaCh00G004410	0.50213	0.514711	0.430627	0.0176685	0.044482	0	CmaCh00G004410	28.802	1.23668	CmaCh00G004410	Ankyrin repeat-containing protein
CmaCh02G008420	42.369	1.7241	0.369223	4.66952	3.02e-06	6.56e-05	CmaCh02G008420	1.01591	2.02498	1.81663	0.454822	0.572526	0.45601	CmaCh02G008420	86.3605	26.3722	CmaCh02G008420	Ankyrin repeat-containing protein
CmaCh02G017860	103.591	1.89237	0.361187	5.23932	1.61e-07	5.08e-06	CmaCh02G017860	1.47729	0.965363	0.86214	0.207495	0.451794	0.23795	CmaCh02G017860	207.182	56.2491	CmaCh02G017860	Ankyrin repeat-containing protein, putative
CmaCh10G004310	13.3677	1.77275	0.614593	2.88443	0.0039212	0.023118	CmaCh10G004310	0.271543	0.271519	0.188518	0.0709787	0.104239	0.0436473	CmaCh10G004310	21.742	6.50449	CmaCh10G004310	Ankyrin repeat-containing protein, putative
CmaCh04G013410	28.4619	4.43512	0.839244	5.28466	1.26e-07	4.1e-06	CmaCh04G013410	0.352785	0.394499	0.698189	0	0.062504	0.0114502	CmaCh04G013410	40.9383	2.09452	CmaCh04G013410	Annexin
CmaCh04G013400	1538.17	2.16349	0.32083	6.74342	1.55e-11	1.2e-09	CmaCh04G013400	14.2749	20.1495	17.8876	2.4622	2.80621	6.38374	CmaCh04G013400	1105.49	246.24	CmaCh04G013400	Annexin
CmaCh11G008720	4.10897	-3.84257	1.35833	-2.82889	0.00467097	0.0265242	CmaCh11G008720	0.0190305	0	0	0.0696416	0.131496	0.0642376	CmaCh11G008720	0.384288	5.35879	CmaCh11G008720	Annexin, putative
CmaCh17G009100	4.21049	4.54415	1.40289	3.23912	0.00119897	0.00923524	CmaCh17G009100	0.0460664	0.120914	0.108643	0	0.0132628	0	CmaCh17G009100	9.19703	0.442556	CmaCh17G009100	AP2-like ethylene-responsive transcription factor
CmaCh11G003880	5.82068	4.41032	1.3057	3.37774	0.000730854	0.00623808	CmaCh11G003880	0.12563	0.144945	0.123132	0	0.0206685	0	CmaCh11G003880	8.43012	0.442556	CmaCh11G003880	AP2-like ethylene-responsive transcription factor
CmaCh12G006140	6.94562	3.75222	1.35038	2.77863	0.00545888	0.0299008	CmaCh12G006140	0.0295601	0.0596834	0.114078	0	0	0.0124725	CmaCh12G006140	5.28646	0.324291	CmaCh12G006140	AP2-like ethylene-responsive transcription factor
CmaCh03G008900	12.6651	3.24016	0.885766	3.65803	0.000254157	0.00264726	CmaCh03G008900	0.171275	0.17605	0.227005	0.0142449	0.053794	0	CmaCh03G008900	14.1748	1.67924	CmaCh03G008900	AP2-like ethylene-responsive transcription factor
CmaCh05G001220	40.1836	2.28887	0.621289	3.68407	0.000229543	0.00243299	CmaCh05G001220	0.520193	0.387802	0.274534	0.13423	0.0614429	0.0450234	CmaCh05G001220	34.0697	6.93468	CmaCh05G001220	AP2-like ethylene-responsive transcription factor
CmaCh02G005230	99.8255	1.29371	0.268788	4.81312	1.49e-06	3.51e-05	CmaCh02G005230	1.81138	2.67943	2.10941	0.994304	0.812456	0.884968	CmaCh02G005230	133.024	54.2502	CmaCh02G005230	AP2-like ethylene-responsive transcription factor
CmaCh08G005800	107.958	1.15271	0.223625	5.15466	2.54e-07	7.66e-06	CmaCh08G005800	0.989764	0.972409	1.11134	0.457418	0.399531	0.516642	CmaCh08G005800	115.753	51.7314	CmaCh08G005800	AP2-like ethylene-responsive transcription factor
CmaCh10G004460	37.7375	-1.28795	0.324207	-3.97262	7.11e-05	0.000929812	CmaCh10G004460	0.627444	0.487969	0.318872	0.956713	1.2043	1.31391	CmaCh10G004460	23.7181	57.4633	CmaCh10G004460	AP2-like ethylene-responsive transcription factor
CmaCh04G014450	983.805	1.0481	0.172229	6.08551	1.16e-09	6.03e-08	CmaCh04G014450	11.6974	11.4991	12.0977	6.0964	6.4871	4.51081	CmaCh04G014450	1131.67	548.109	CmaCh04G014450	Apoptosis-inducing factor, putative
CmaCh04G025770	11.3001	7.11691	1.24904	5.69792	1.21e-08	5.05e-07	CmaCh04G025770	0.331799	0.401952	0.37509	0	0	0	CmaCh04G025770	28.2536	0	CmaCh04G025770	Aquaporin 2
CmaCh12G002560	360.726	5.76974	0.630991	9.14394	6.02e-20	1.45e-17	CmaCh12G002560	14.7697	21.9223	20.9397	0.152165	0.766178	0.168429	CmaCh12G002560	665.777	12.5547	CmaCh12G002560	Aquaporin-like protein
CmaCh12G006680	57.9354	2.20684	0.424153	5.20293	1.96e-07	6.08e-06	CmaCh12G006680	4.24548	7.59776	2.77207	0.617916	0.944505	1.58777	CmaCh12G006680	116.418	25.0928	CmaCh12G006680	Arabidopsis protein of unknown function (DUF241)
CmaCh09G000640	22.0592	1.15759	0.445964	2.59571	0.00943962	0.0450859	CmaCh09G000640	1.46913	1.55158	1.93835	0.827113	1.17131	0.286099	CmaCh09G000640	33.7263	15.5369	CmaCh09G000640	Arabidopsis protein of unknown function (DUF241)
CmaCh16G001260	29.0045	1.83124	0.509578	3.59363	0.0003261	0.00325628	CmaCh16G001260	0.314375	0.215812	0.283089	0.0431417	0.126715	0.0663234	CmaCh16G001260	19.8827	5.77406	CmaCh16G001260	Arabidopsis thaliana protein of unknown function (DUF821)
CmaCh03G009440	434.037	3.88058	1.09544	3.54248	0.000396381	0.00381308	CmaCh03G009440	21.7907	42.0896	28.7878	0.23423	5.92969	0.144036	CmaCh03G009440	1251.83	85.2125	CmaCh03G009440	Arabinogalactan protein
CmaCh02G017410	128.695	1.15711	0.39773	2.90929	0.00362254	0.0217087	CmaCh02G017410	4.75366	6.05326	4.85326	1.42664	4.19997	1.44329	CmaCh02G017410	239.269	108.02	CmaCh02G017410	Arabinose 5-phosphate isomerase, putative
CmaCh20G009350	166.516	1.86941	0.378003	4.94549	7.6e-07	1.96e-05	CmaCh20G009350	0.428028	0.600832	0.642385	0.0792501	0.275805	0.111801	CmaCh20G009350	126.039	35.2084	CmaCh20G009350	Arginine transport ATP-binding protein ArtM
CmaCh16G005030	248.788	1.77558	0.185035	9.59592	8.32e-22	2.6e-19	CmaCh16G005030	5.19428	5.12037	6.36748	1.74708	1.47787	1.6373	CmaCh16G005030	419.626	122.306	CmaCh16G005030	Arginine transport ATP-binding protein ArtP
CmaCh10G001570	239.887	1.75395	0.577483	3.03724	0.00238756	0.0157243	CmaCh10G001570	5.00747	6.19549	6.6448	1.14822	3.76092	0.399873	CmaCh10G001570	535.548	159.305	CmaCh10G001570	ARM repeat superfamily protein
CmaCh14G006410	245.511	1.26317	0.169655	7.44554	9.65e-14	1.08e-11	CmaCh14G006410	9.04809	9.11731	8.67255	3.1266	4.54868	3.56952	CmaCh14G006410	368.173	154.26	CmaCh14G006410	ARM repeat superfamily protein
CmaCh03G002450	31.9007	-1.38145	0.479059	-2.88367	0.00393073	0.0231585	CmaCh03G002450	0.163361	0.316641	0.238168	1.03123	0.507954	0.344641	CmaCh03G002450	16.8941	44.3148	CmaCh03G002450	ARM repeat superfamily protein
CmaCh07G004240	568.898	1.91413	0.205588	9.31049	1.27e-20	3.3e-18	CmaCh07G004240	27.1475	24.9672	25.4139	6.66285	7.46167	6.46373	CmaCh07G004240	1186.35	315.044	CmaCh07G004240	Armadillo repeat only 2
CmaCh10G009320	59.1986	1.04575	0.401872	2.6022	0.00926266	0.044541	CmaCh10G009320	0.561453	0.599712	0.46597	0.149125	0.146003	0.481438	CmaCh10G009320	69.0492	32.9544	CmaCh10G009320	Armadillo repeat-containing protein 8
CmaCh13G004120	415.389	2.77076	0.35966	7.70381	1.32e-14	1.68e-12	CmaCh13G004120	11.0163	16.098	11.7345	2.72926	1.78496	1.18139	CmaCh13G004120	895.776	131.33	CmaCh13G004120	Armadillo/beta-catenin repeat family protein
CmaCh11G019330	192.564	2.486	0.193604	12.8407	9.7e-38	1.27e-34	CmaCh11G019330	9.16956	10.6092	9.98385	1.97232	1.88688	1.47968	CmaCh11G019330	397.896	71.3754	CmaCh11G019330	Armadillo/beta-catenin repeat family protein
CmaCh06G011090	37.085	1.8294	0.387541	4.72053	2.35e-06	5.27e-05	CmaCh06G011090	1.53209	1.02319	1.69294	0.21564	0.339308	0.621585	CmaCh06G011090	55.4093	15.3454	CmaCh06G011090	Armadillo/beta-catenin repeat family protein
CmaCh08G009300	137.701	1.81284	0.369275	4.90919	9.15e-07	2.29e-05	CmaCh08G009300	4.17561	5.69077	4.6006	1.14073	2.2708	0.758574	CmaCh08G009300	191.724	55.2644	CmaCh08G009300	Armadillo/beta-catenin repeat family protein
CmaCh18G002980	327.854	1.78667	0.202873	8.80682	1.29e-18	2.6e-16	CmaCh18G002980	13.9588	16.6808	14.6883	4.70346	4.30281	4.13669	CmaCh18G002980	582.761	168.974	CmaCh18G002980	Armadillo/beta-catenin repeat family protein
CmaCh19G010460	315.105	1.48649	0.24069	6.17593	6.58e-10	3.59e-08	CmaCh19G010460	12.0805	14.5999	14.3222	4.43656	6.50998	3.75329	CmaCh19G010460	549.118	196.864	CmaCh19G010460	Armadillo/beta-catenin repeat family protein
CmaCh02G000910	9.22883	2.07252	0.729945	2.83929	0.00452147	0.0258159	CmaCh02G000910	0.196869	0.102211	0.217073	0.0643245	0.0485827	0.0118666	CmaCh02G000910	14.1054	3.40982	CmaCh02G000910	Aromatic amino acid transaminase
CmaCh02G007370	432.168	-3.93282	0.649157	-6.05834	1.38e-09	7.03e-08	CmaCh02G007370	0.462242	0.331836	0.594628	3.03071	1.40476	16.7515	CmaCh02G007370	41.5624	634.103	CmaCh02G007370	Asparagine synthetase
CmaCh20G003390	5020.06	-4.01678	1.26877	-3.16589	0.00154611	0.0112605	CmaCh20G003390	7.12534	0.887673	7.29167	14.436	1.7459	231.539	CmaCh20G003390	465.537	7535.18	CmaCh20G003390	Asparagine synthetase
CmaCh17G012940	17.6735	1.86483	0.442963	4.20989	2.55e-05	0.00039887	CmaCh17G012940	0.27158	0.333768	0.263286	0.0648155	0.122384	0.059786	CmaCh17G012940	28.2699	8.03818	CmaCh17G012940	Asparagine-tRNA ligase
CmaCh08G002500	68.2175	1.32075	0.329309	4.01067	6.05e-05	0.000814696	CmaCh08G002500	0.948094	1.26553	1.00506	0.228892	0.545925	0.52227	CmaCh08G002500	93.9327	37.8536	CmaCh08G002500	Asparagine-tRNA ligase
CmaCh07G012330	15.185	2.08725	0.611182	3.4151	0.000637575	0.00560642	CmaCh07G012330	0.319907	0.939504	0.374118	0.106426	0.133969	0.147252	CmaCh07G012330	21.585	5.12226	CmaCh07G012330	Aspartate aminotransferase
CmaCh03G005480	506.745	1.01004	0.138977	7.26772	3.66e-13	3.7e-11	CmaCh03G005480	8.42958	7.66914	8.30707	3.4727	3.99128	4.63879	CmaCh03G005480	738.774	366.356	CmaCh03G005480	Aspartic proteinase, putative
CmaCh04G006260	29.8298	1.30835	0.474182	2.75918	0.00579466	0.0312981	CmaCh04G006260	0.32772	0.397011	0.42158	0.0922525	0.217737	0.159551	CmaCh04G006260	34.9485	14.3153	CmaCh04G006260	Aspartyl/glutamyl-tRNA(Asn/Gln) amidotransferase subunit B, putative isoform 1
CmaCh02G016090	37.0406	1.4008	0.367336	3.81341	0.000137063	0.00159605	CmaCh02G016090	0.52189	0.496421	0.576873	0.180374	0.333902	0.107656	CmaCh02G016090	52.8568	20.6078	CmaCh02G016090	AT hook motif DNA-binding family protein
CmaCh02G013570	132.875	-1.03488	0.343171	-3.01563	0.00256443	0.0166095	CmaCh02G013570	1.40769	1.626	1.50203	4.35773	2.94067	2.00288	CmaCh02G013570	106.486	218.368	CmaCh02G013570	AT hook motif DNA-binding family protein
CmaCh09G005920	281.535	-1.06	0.148082	-7.15818	8.18e-13	7.88e-11	CmaCh09G005920	9.65822	11.0503	10.255	22.7211	18.5378	23.2382	CmaCh09G005920	206.975	431.13	CmaCh09G005920	AT hook motif DNA-binding family protein
CmaCh05G005500	247.499	-1.26122	0.308263	-4.09138	4.29e-05	0.000612533	CmaCh05G005500	8.18907	5.78083	8.42755	17.7031	10.269	25.5435	CmaCh05G005500	141.891	339.029	CmaCh05G005500	AT hook motif DNA-binding family protein
CmaCh01G020070	9.78265	2.08755	0.708638	2.94586	0.0032206	0.0197423	CmaCh01G020070	0.172845	0.453677	0.444695	0.118597	0.124408	0.0182324	CmaCh01G020070	19.0532	4.6465	CmaCh01G020070	AT1G76250-like protein
CmaCh09G007000	35.5927	1.29703	0.410175	3.16213	0.0015662	0.0113756	CmaCh09G007000	1.43578	2.1162	1.20054	0.394063	0.454707	1.06016	CmaCh09G007000	50.8807	20.4372	CmaCh09G007000	AT4g15140/dl3615c
CmaCh11G013250	87.6749	2.39757	0.754337	3.17838	0.00148098	0.0108799	CmaCh11G013250	11.9996	15.402	14.9769	1.66631	6.29261	0.180825	CmaCh11G013250	152.003	29.1957	CmaCh11G013250	AT4g35320/F23E12_120
CmaCh02G003030	360.013	1.66301	0.257412	6.46047	1.04e-10	6.89e-09	CmaCh02G003030	33.9683	37.909	32.7727	7.13057	12.995	12.9582	CmaCh02G003030	691.408	218.579	CmaCh02G003030	AT4g35320/F23E12_120
CmaCh16G001740	21.316	2.59497	0.595973	4.35418	1.34e-05	0.000230031	CmaCh16G001740	0.774757	0.556187	0.689041	0.131259	0.165228	0.0484296	CmaCh16G001740	27.0522	4.61922	CmaCh16G001740	At5g51670-like protein
CmaCh10G008080	81.7198	2.05783	0.288523	7.13229	9.87e-13	9.41e-11	CmaCh10G008080	1.79612	1.50285	1.5126	0.399699	0.35406	0.395994	CmaCh10G008080	114.27	27.3055	CmaCh10G008080	ATP binding / serine-threonine kinase
CmaCh10G007660	166.157	1.60713	0.317813	5.05684	4.26e-07	1.2e-05	CmaCh10G007660	7.26523	7.95688	9.02245	3.11626	3.15308	1.71012	CmaCh10G007660	432.167	142.236	CmaCh10G007660	ATP binding / serine-threonine kinase
CmaCh11G007720	79.2074	1.14994	0.257552	4.46489	8.01e-06	0.000150707	CmaCh11G007720	1.24382	1.38124	1.35762	0.50431	0.488324	0.787222	CmaCh11G007720	108.282	48.3912	CmaCh11G007720	ATP binding / serine-threonine kinase
CmaCh11G002490	6.49249	4.73028	1.3548	3.49149	0.000480341	0.00444475	CmaCh11G002490	0.121651	0.0873313	0.162288	0	0.0155663	0	CmaCh11G002490	10.5554	0.442556	CmaCh11G002490	ATP binding microtubule motor family protein
CmaCh15G005070	12.9955	2.3604	0.544349	4.33618	1.45e-05	0.00024661	CmaCh15G005070	0.0861627	0.106037	0.0879681	0.0262758	0.0141753	0.0138496	CmaCh15G005070	26.2407	5.08584	CmaCh15G005070	ATP binding microtubule motor family protein
CmaCh09G009220	170.62	2.08978	0.463038	4.51318	6.39e-06	0.000124921	CmaCh09G009220	1.40222	1.99075	2.12028	0.283576	0.849913	0.174381	CmaCh09G009220	287.079	68.1018	CmaCh09G009220	ATP binding microtubule motor family protein
CmaCh14G009200	117.709	1.92288	0.48599	3.95662	7.6e-05	0.00098447	CmaCh14G009200	1.09397	1.22572	1.25533	0.197348	0.647668	0.110521	CmaCh14G009200	178.327	47.6636	CmaCh14G009200	ATP binding microtubule motor family protein
CmaCh08G006950	129.873	1.44637	0.325825	4.43909	9.03e-06	0.000167112	CmaCh08G006950	2.09506	2.81729	2.23283	0.772264	1.34691	0.523526	CmaCh08G006950	269.985	99.8562	CmaCh08G006950	ATP binding microtubule motor family protein
CmaCh01G010580	19.8918	1.29443	0.463515	2.79264	0.00522799	0.0288923	CmaCh01G010580	0.0779994	0.142786	0.107028	0.0380581	0.0538957	0.0438812	CmaCh01G010580	24.2261	10.0385	CmaCh01G010580	ATP binding microtubule motor family protein
CmaCh07G006040	110.927	1.29431	0.428222	3.02253	0.00250673	0.0163003	CmaCh07G006040	0.815719	1.06846	1.04052	0.188136	0.726262	0.289229	CmaCh07G006040	163.963	67.4769	CmaCh07G006040	ATP binding microtubule motor family protein
CmaCh01G002990	67.2267	1.24544	0.404577	3.07837	0.00208134	0.0141926	CmaCh01G002990	0.472794	0.498935	0.502781	0.184552	0.362988	0.0851156	CmaCh01G002990	89.8863	38.5668	CmaCh01G002990	ATP binding microtubule motor family protein
CmaCh09G002510	1250.24	1.13053	0.357251	3.16453	0.00155332	0.0113067	CmaCh09G002510	11.0995	12.1556	11.1929	5.31327	8.01126	2.41907	CmaCh09G002510	2489.08	1137.57	CmaCh09G002510	ATP binding microtubule motor family protein
CmaCh14G015250	39.5689	1.00154	0.343836	2.91285	0.00358151	0.0215186	CmaCh14G015250	0.377622	0.363065	0.411236	0.131609	0.289919	0.161862	CmaCh14G015250	73.8523	37.4024	CmaCh14G015250	ATP binding microtubule motor family protein
CmaCh04G018860	15.9109	-1.37457	0.464237	-2.96093	0.00306714	0.0189971	CmaCh04G018860	0.0169075	0.0245787	0.0260998	0.0649661	0.0545192	0.0570713	CmaCh04G018860	7.68076	20.0646	CmaCh04G018860	ATP binding microtubule motor family protein
CmaCh04G024000	50.8669	5.157	0.902947	5.71129	1.12e-08	4.71e-07	CmaCh04G024000	0.445681	0.42743	0.549436	0.0127418	0.0160393	0.0117531	CmaCh04G024000	39.2508	1.11842	CmaCh04G024000	ATP binding protein, putative
CmaCh10G008400	77.3776	1.0489	0.379268	2.7656	0.0056818	0.0308283	CmaCh10G008400	0.340004	0.386674	0.407628	0.126963	0.319639	0.108327	CmaCh10G008400	125.64	61.4661	CmaCh10G008400	ATP binding protein, putative
CmaCh04G021530	22.141	3.68773	0.549893	6.70626	2e-11	1.51e-09	CmaCh04G021530	0.819849	0.827659	0.76588	0.0133938	0.15174	0.0370634	CmaCh04G021530	63.3487	5.30745	CmaCh04G021530	ATP binding/protein serine/threonine kinase
CmaCh15G008770	135.104	1.94511	0.296237	6.56606	5.17e-11	3.67e-09	CmaCh15G008770	2.67245	1.84161	2.64066	0.611234	0.551972	0.68637	CmaCh15G008770	189.303	48.937	CmaCh15G008770	ATP binding/protein serine/threonine kinase
CmaCh10G002110	98.7497	-1.54866	0.35439	-4.36992	1.24e-05	0.000217267	CmaCh10G002110	0.32224	0.42755	0.444139	1.095	0.821722	1.57331	CmaCh10G002110	39.867	116.537	CmaCh10G002110	ATP binding/protein serine/threonine kinase
CmaCh18G002590	26.9537	1.8831	0.604279	3.11628	0.00183148	0.0128601	CmaCh18G002590	3.55576	4.55826	2.90421	0.413085	2.20995	0.42866	CmaCh18G002590	75.0199	20.7781	CmaCh18G002590	ATP synthase gamma chain, sodium ion specific
CmaCh02G008070	14.9646	3.9048	0.849476	4.59671	4.29e-06	8.9e-05	CmaCh02G008070	0.334287	0.559238	0.49146	0.0218449	0.0824945	0	CmaCh02G008070	22.29	1.67924	CmaCh02G008070	ATP synthase subunit epsilon
CmaCh10G000350	12.1723	2.78041	0.774555	3.58968	0.000331084	0.00329726	CmaCh10G000350	0.0769139	0.124235	0.131923	0	0.0196836	0.028847	CmaCh10G000350	14.9772	2.18228	CmaCh10G000350	ATP/DNA-binding protein
CmaCh15G002770	110.506	3.34711	0.603562	5.5456	2.93e-08	1.11e-06	CmaCh15G002770	1.26305	1.63344	1.57169	0.0906293	0.323236	0.034832	CmaCh15G002770	207.997	20.8872	CmaCh15G002770	ATP-binding cassette transporter
CmaCh04G006020	175.911	2.28599	0.532506	4.29289	1.76e-05	0.000291662	CmaCh04G006020	3.58624	2.89632	3.49279	0.445087	1.45671	0.16422	CmaCh04G006020	275.781	57.1177	CmaCh04G006020	ATP-binding cassette transporter, putative
CmaCh08G012750	104.197	1.16385	0.372861	3.12141	0.00179986	0.012689	CmaCh08G012750	0.984739	1.16831	1.0463	0.271069	0.843012	0.330928	CmaCh08G012750	141.083	63.7213	CmaCh08G012750	ATP-citrate lyase/succinyl-CoA ligase
CmaCh16G007220	94.4355	1.50613	0.234264	6.42921	1.28e-10	8.3e-09	CmaCh16G007220	0.713254	0.928715	0.724038	0.306291	0.284976	0.245673	CmaCh16G007220	124.926	44.1909	CmaCh16G007220	ATP-dependent 6-phosphofructokinase 7
CmaCh10G000180	23847.9	-1.07338	0.169369	-6.33751	2.34e-10	1.42e-08	CmaCh10G000180	58.3871	49.9806	58.9435	126.283	97.9189	127.861	CmaCh10G000180	12108.8	25479.8	CmaCh10G000180	ATP-dependent Clp protease ATP-binding subunit
CmaCh14G012870	3160.33	1.33001	0.241937	5.49732	3.86e-08	1.41e-06	CmaCh14G012870	11.8458	18.4596	14.1479	6.64672	7.18962	3.85349	CmaCh14G012870	4829.61	1921.9	CmaCh14G012870	ATP-dependent peptidases,nucleotide binding,serine-type endopeptidases,DNA helicases,ATP binding,damaged DNA binding,nucleoside-triphosphatases isoform 1
CmaCh04G013430	24.2931	1.57921	0.562601	2.80698	0.00500091	0.0279249	CmaCh04G013430	2.2785	2.34779	3.23428	0.50316	1.44771	0.729326	CmaCh04G013430	38.4468	13.1091	CmaCh04G013430	ATP-dependent RNA helicase DBP7
CmaCh01G002050	25.9118	1.3764	0.472321	2.91412	0.00356692	0.0214539	CmaCh01G002050	0.50125	0.430121	0.523907	0.128975	0.252548	0.185059	CmaCh01G002050	35.7025	13.9	CmaCh01G002050	ATP-dependent zinc metalloprotease FtsH 2
CmaCh11G003130	154.386	4.11733	0.451788	9.11341	7.98e-20	1.85e-17	CmaCh11G003130	3.62718	4.40089	4.8758	0.339556	0.330287	0.0854202	CmaCh11G003130	293.931	17.2038	CmaCh11G003130	Auxin efflux carrier
CmaCh13G009900	40.1376	3.58091	0.500385	7.15631	8.29e-13	7.96e-11	CmaCh13G009900	0.978736	0.63495	0.976966	0.0440367	0.110866	0.0676993	CmaCh13G009900	62.0483	5.33151	CmaCh13G009900	Auxin efflux carrier
CmaCh04G020900	467.524	3.09625	0.446065	6.94125	3.89e-12	3.38e-10	CmaCh04G020900	9.29962	11.1301	8.85084	1.37812	1.64875	0.409721	CmaCh04G020900	903.84	106.082	CmaCh04G020900	Auxin efflux carrier
CmaCh12G009550	230.418	1.40126	0.377279	3.71412	0.000203911	0.00220774	CmaCh12G009550	4.8149	5.85768	3.98461	2.13235	2.64887	0.789343	CmaCh12G009550	367.324	139.604	CmaCh12G009550	Auxin efflux carrier component
CmaCh01G009990	8.75775	3.72367	0.845442	4.40441	1.06e-05	0.000190308	CmaCh01G009990	0.206728	0.240002	0.210532	0.0236411	0.0297592	0	CmaCh01G009990	19.5486	1.58826	CmaCh01G009990	Auxin efflux carrier component, putative
CmaCh06G001670	14.5394	4.43528	1.30907	3.38813	0.000703718	0.00605377	CmaCh06G001670	0.0626034	0.252799	0.14317	0.0190912	0	0	CmaCh06G001670	8.44477	0.351572	CmaCh06G001670	Auxin efflux carrier family protein
CmaCh06G001660	56.2224	3.80428	0.848789	4.48201	7.39e-06	0.000140859	CmaCh06G001660	0.474047	0.797604	0.813086	0.144563	0	0	CmaCh06G001660	20.28	1.40629	CmaCh06G001660	Auxin efflux carrier family protein
CmaCh16G012850	111.006	1.06427	0.324545	3.27926	0.00104078	0.00828705	CmaCh16G012850	2.05388	2.66783	2.31918	1.12741	1.636	0.635512	CmaCh16G012850	158.085	76.3142	CmaCh16G012850	Auxin efflux carrier family protein
CmaCh15G006960	143.714	2.43736	0.722704	3.37256	0.000744721	0.00633375	CmaCh15G006960	2.38904	6.19185	3.74951	1.08568	1.13288	0.0658841	CmaCh15G006960	303.46	56.222	CmaCh15G006960	Auxin influx transport protein
CmaCh14G000740	1343.86	1.93396	0.323071	5.98617	2.15e-09	1.06e-07	CmaCh14G000740	28.7463	26.1834	24.6094	6.45596	10.4611	3.92367	CmaCh14G000740	2412.62	632.153	CmaCh14G000740	Auxin influx transport protein
CmaCh09G001180	8.79218	2.78405	0.87145	3.19473	0.00139962	0.0104017	CmaCh09G001180	0.128701	0.145518	0.25386	0.0235488	0.0592862	0	CmaCh09G001180	15.7679	2.47337	CmaCh09G001180	Auxin response factor
CmaCh01G019590	42.2297	2.7112	0.542977	4.99321	5.94e-07	1.59e-05	CmaCh01G019590	0.566366	0.307568	0.77882	0.0178672	0.168683	0.0741634	CmaCh01G019590	65.0423	10.2601	CmaCh01G019590	Auxin response factor
CmaCh03G014290	431.697	2.21976	0.248051	8.9488	3.59e-19	7.78e-17	CmaCh03G014290	6.03615	5.76273	6.94213	1.32571	1.85294	0.868637	CmaCh03G014290	720.654	155.631	CmaCh03G014290	Auxin response factor
CmaCh20G004890	162.447	1.97872	0.290062	6.8217	9e-12	7.28e-10	CmaCh20G004890	3.75937	5.45382	4.29872	0.827985	1.66361	0.969358	CmaCh20G004890	298.34	76.4171	CmaCh20G004890	Auxin response factor
CmaCh02G008810	606.998	1.54571	0.263677	5.86212	4.57e-09	2.11e-07	CmaCh02G008810	5.7034	5.83258	3.25879	1.6958	1.99509	1.38373	CmaCh02G008810	797.482	273.537	CmaCh02G008810	Auxin response factor
CmaCh05G007280	790.833	1.51654	0.172994	8.76642	1.84e-18	3.69e-16	CmaCh05G007280	6.50234	5.22713	6.75773	1.93707	1.93961	2.57354	CmaCh05G007280	1181.09	412.085	CmaCh05G007280	Auxin response factor
CmaCh15G007760	253.166	1.42635	0.20951	6.80803	9.89e-12	7.98e-10	CmaCh15G007760	0.880869	0.685409	0.818178	0.232928	0.32354	0.330924	CmaCh15G007760	313.113	116.527	CmaCh15G007760	Auxin response factor
CmaCh07G000790	723.675	1.40348	0.164954	8.50835	1.76e-17	2.98e-15	CmaCh07G000790	6.57177	6.93946	7.4456	2.21678	2.74927	2.95774	CmaCh07G000790	900.714	340.561	CmaCh07G000790	Auxin response factor
CmaCh02G008970	44.7254	1.35554	0.389656	3.47881	0.000503641	0.00462436	CmaCh02G008970	0.575038	0.919719	0.541502	0.268199	0.389547	0.152239	CmaCh02G008970	69.4006	27.6062	CmaCh02G008970	Auxin response factor
CmaCh03G012980	231.415	1.17949	0.227843	5.17675	2.26e-07	6.89e-06	CmaCh03G012980	2.90246	2.74287	2.86098	1.32217	1.53952	0.914682	CmaCh03G012980	271.424	120.499	CmaCh03G012980	Auxin response factor
CmaCh15G013400	231.708	-1.27744	0.363961	-3.50982	0.000448403	0.00420999	CmaCh15G013400	7.77682	6.40803	7.70587	13.6046	11.2555	28.1131	CmaCh15G013400	160.094	387.411	CmaCh15G013400	auxin response factor 10
CmaCh04G007390	103.968	-1.67931	0.271202	-6.1921	5.94e-10	3.27e-08	CmaCh04G007390	0.886588	0.945696	0.817723	2.3109	2.69703	3.47264	CmaCh04G007390	60.8776	194.821	CmaCh04G007390	auxin response factor 15
CmaCh17G005540	31.5405	1.80775	0.444093	4.07066	4.69e-05	0.000658176	CmaCh17G005540	2.99529	2.70606	2.78645	0.696684	1.40317	0.385574	CmaCh17G005540	64.2488	18.8135	CmaCh17G005540	auxin response factor 17
CmaCh14G003330	189.211	-1.08182	0.205509	-5.26413	1.41e-07	4.52e-06	CmaCh14G003330	1.67408	1.32766	1.35809	3.58743	2.3795	3.20724	CmaCh14G003330	111.089	233.76	CmaCh14G003330	auxin response factor 17
CmaCh16G005970	46.7664	-1.55815	0.392624	-3.96855	7.23e-05	0.000943919	CmaCh16G005970	1.37072	1.76304	1.132	4.08721	6.25579	2.31344	CmaCh16G005970	32.2899	95.8036	CmaCh16G005970	auxin response factor 17
CmaCh18G004910	477.978	2.72394	0.220918	12.3301	6.24e-35	6.06e-32	CmaCh18G004910	3.76607	3.44278	3.71081	0.488716	0.719774	0.455301	CmaCh18G004910	785.537	119.69	CmaCh18G004910	Auxin response factor 4
CmaCh13G005110	578.455	2.29574	0.455067	5.04485	4.54e-07	1.27e-05	CmaCh13G005110	6.45394	6.62702	7.51786	1.23218	2.55521	0.420464	CmaCh13G005110	1016.78	207.705	CmaCh13G005110	Auxin response factor 4
CmaCh02G009590	113.038	-2.39724	0.361105	-6.63864	3.17e-11	2.32e-09	CmaCh02G009590	0.995657	1.76139	1.38247	5.85575	5.78773	10.2426	CmaCh02G009590	33.5518	177.392	CmaCh02G009590	auxin response factor 4
CmaCh03G003540	291.371	2.90636	0.370595	7.84242	4.42e-15	6.03e-13	CmaCh03G003540	5.6499	6.46532	5.00075	0.51237	1.0623	0.722817	CmaCh03G003540	399.311	53.5997	CmaCh03G003540	Auxin transporter-like protein 2
CmaCh02G003200	12.8007	3.71011	0.95198	3.89725	9.73e-05	0.00120803	CmaCh02G003200	0.359693	0.103079	0.318424	0	0.0668116	0	CmaCh02G003200	25.873	2.21278	CmaCh02G003200	Auxin transporter-like protein 5
CmaCh04G014880	13.2048	7.34452	1.34679	5.45334	4.94e-08	1.77e-06	CmaCh04G014880	1.01488	2.1236	0.830799	0	0	0	CmaCh04G014880	33.0656	0	CmaCh04G014880	Auxin-responsive protein
CmaCh17G001900	774.446	5.75116	0.400899	14.3457	1.13e-46	5.95e-43	CmaCh17G001900	62.5963	94.9823	48.4519	1.78848	0.720426	1.28677	CmaCh17G001900	2025.03	37.3069	CmaCh17G001900	Auxin-responsive protein
CmaCh14G013190	10.6644	5.57374	1.45998	3.81768	0.000134711	0.00157285	CmaCh14G013190	0.139432	1.12608	0.478308	0	0	0	CmaCh14G013190	9.61227	0	CmaCh14G013190	Auxin-responsive protein
CmaCh14G017740	942.825	5.54813	0.460821	12.0397	2.2e-33	1.81e-30	CmaCh14G017740	58.0785	87.0388	51.0904	1.48669	2.02114	0.713088	CmaCh14G017740	2319.96	49.9082	CmaCh14G017740	Auxin-responsive protein
CmaCh08G006290	173.99	5.04375	0.664662	7.58844	3.24e-14	3.89e-12	CmaCh08G006290	5.73553	10.9352	4.71665	0.16772	0.482571	0.0221008	CmaCh08G006290	313.823	9.86619	CmaCh08G006290	Auxin-responsive protein
CmaCh17G008260	70.1926	4.63165	0.603317	7.67697	1.63e-14	2.05e-12	CmaCh17G008260	4.48033	6.51808	3.31598	0.140373	0.353402	0.103585	CmaCh17G008260	179.256	7.48059	CmaCh17G008260	Auxin-responsive protein
CmaCh17G012160	3442.23	4.35758	0.359737	12.1132	8.99e-34	7.85e-31	CmaCh17G012160	113.808	167.958	136.369	9.53903	7.24645	3.62305	CmaCh17G012160	7073.57	345.251	CmaCh17G012160	Auxin-responsive protein
CmaCh00G007140	693.565	4.3149	0.346403	12.4563	1.29e-35	1.35e-32	CmaCh00G007140	34.1355	42.6087	55.0466	1.9197	3.23639	1.51778	CmaCh00G007140	1351.62	68.4457	CmaCh00G007140	Auxin-responsive protein
CmaCh01G001200	195.834	4.23359	0.495481	8.54441	1.29e-17	2.23e-15	CmaCh01G001200	6.37562	12.7669	4.30678	0.319608	0.628625	0.313233	CmaCh01G001200	412.712	22.202	CmaCh01G001200	Auxin-responsive protein
CmaCh08G003050	8538.06	4.08842	0.435161	9.39519	5.71e-21	1.65e-18	CmaCh08G003050	324.817	452.586	457.701	22.4738	39.6481	10.5203	CmaCh08G003050	18046.3	1061.39	CmaCh08G003050	Auxin-responsive protein
CmaCh10G005930	44.8146	3.7059	0.578966	6.40089	1.54e-10	9.69e-09	CmaCh10G005930	1.5507	3.1059	1.80864	0.0567474	0.392882	0.078516	CmaCh10G005930	80.1093	6.54413	CmaCh10G005930	Auxin-responsive protein
CmaCh05G012020	212.262	3.48913	0.312335	11.1711	5.65e-29	3.15e-26	CmaCh05G012020	15.4368	21.9868	17.7354	0.997793	2.41541	1.55754	CmaCh05G012020	505.316	45.5375	CmaCh05G012020	Auxin-responsive protein
CmaCh12G011230	803.254	3.32375	0.642254	5.17514	2.28e-07	6.93e-06	CmaCh12G011230	29.3841	37.5222	28.4521	1.31877	7.55963	0.673718	CmaCh12G011230	1652.41	165.523	CmaCh12G011230	Auxin-responsive protein
CmaCh00G005010	615.682	3.27574	0.30116	10.8771	1.48e-27	7.2e-25	CmaCh00G005010	99.5737	136.608	93.8053	13.0892	14.2177	6.91307	CmaCh00G005010	1099.05	113.973	CmaCh00G005010	Auxin-responsive protein
CmaCh08G011130	574.189	3.23693	0.399872	8.09493	5.73e-16	8.21e-14	CmaCh08G011130	35.7253	46.1708	37.6888	2.4038	2.24501	7.97502	CmaCh08G011130	1084.39	114.472	CmaCh08G011130	Auxin-responsive protein
CmaCh06G013440	1717.08	3.11056	0.243737	12.762	2.67e-37	3.34e-34	CmaCh06G013440	109.03	137.119	88.3079	11.8431	15.6783	11.2561	CmaCh06G013440	3266.53	378.726	CmaCh06G013440	Auxin-responsive protein
CmaCh01G001190	46.3379	2.99307	0.680955	4.39541	1.11e-05	0.000196885	CmaCh01G001190	3.21305	10.3797	3.6492	0.794464	1.20008	0.219845	CmaCh01G001190	76.3004	9.79927	CmaCh01G001190	Auxin-responsive protein
CmaCh15G010910	27.6655	2.79462	0.403534	6.92537	4.35e-12	3.7e-10	CmaCh15G010910	2.47492	3.08289	2.91393	0.268636	0.676315	0.318589	CmaCh15G010910	77.6104	11.5754	CmaCh15G010910	Auxin-responsive protein
CmaCh08G003040	1012.47	2.28006	0.261992	8.70279	3.24e-18	6.25e-16	CmaCh08G003040	44.0713	54.4347	42.9848	6.62003	12.2843	10.265	CmaCh08G003040	1743.3	359.392	CmaCh08G003040	Auxin-responsive protein
CmaCh14G017730	632	1.82785	0.321175	5.69115	1.26e-08	5.21e-07	CmaCh14G017730	24.9223	39.3406	25.6642	6.65016	9.96568	8.73649	CmaCh14G017730	1098.21	309.608	CmaCh14G017730	Auxin-responsive protein
CmaCh00G007010	183.588	1.80787	0.381532	4.73846	2.15e-06	4.88e-05	CmaCh00G007010	12.1099	20.8431	13.223	5.02488	5.48698	2.7363	CmaCh00G007010	268.153	76.9348	CmaCh00G007010	Auxin-responsive protein
CmaCh06G013450	983.222	1.80061	0.362195	4.97137	6.65e-07	1.75e-05	CmaCh06G013450	46.5499	78.9777	47.8519	18.7595	21.1449	9.91484	CmaCh06G013450	1491.43	428.551	CmaCh06G013450	Auxin-responsive protein
CmaCh17G012150	1907.79	1.74711	0.252625	6.91582	4.65e-12	3.95e-10	CmaCh17G012150	135.423	138.872	127.837	54.3602	27.9068	37.4539	CmaCh17G012150	2990.89	890.433	CmaCh17G012150	Auxin-responsive protein
CmaCh01G015050	103.633	1.56908	0.325582	4.81933	1.44e-06	3.42e-05	CmaCh01G015050	0.736375	1.32536	0.643544	0.27589	0.395747	0.248563	CmaCh01G015050	148.238	50.4231	CmaCh01G015050	Auxin-responsive protein
CmaCh05G012030	284.7	1.47135	0.344394	4.27229	1.93e-05	0.000314212	CmaCh05G012030	8.15365	13.2144	8.8761	3.21487	2.02342	5.62963	CmaCh05G012030	423.353	152.128	CmaCh05G012030	Auxin-responsive protein
CmaCh06G009160	230.087	1.4667	0.297894	4.92359	8.5e-07	2.16e-05	CmaCh06G009160	9.30707	14.9411	8.9591	2.81507	5.6435	3.62246	CmaCh06G009160	335.926	122.212	CmaCh06G009160	Auxin-responsive protein
CmaCh11G006240	569.092	1.4437	0.214783	6.72166	1.8e-11	1.39e-09	CmaCh11G006240	9.07501	9.17599	13.3573	3.16283	4.35459	4.11779	CmaCh11G006240	674.591	248.322	CmaCh11G006240	Auxin-responsive protein
CmaCh09G004540	151.096	1.38413	0.224965	6.15266	7.62e-10	4.1e-08	CmaCh09G004540	1.97286	2.0593	1.5802	0.681097	0.921661	0.565421	CmaCh09G004540	231.761	89.5346	CmaCh09G004540	Auxin-responsive protein
CmaCh00G007570	686.926	1.35826	0.249465	5.44471	5.19e-08	1.85e-06	CmaCh00G007570	31.4476	46.8962	35.9593	11.5798	20.1867	12.9202	CmaCh00G007570	1009.87	394.808	CmaCh00G007570	Auxin-responsive protein
CmaCh02G017180	325.814	1.13454	0.228314	4.96923	6.72e-07	1.77e-05	CmaCh02G017180	5.54295	5.14119	5.16642	2.86934	2.36025	1.99157	CmaCh02G017180	392.309	178.727	CmaCh02G017180	Auxin-responsive protein
CmaCh05G005640	641.443	1.02183	0.279984	3.64959	0.000262657	0.00272233	CmaCh05G005640	6.35074	6.81665	7.85923	2.99048	5.02815	2.36437	CmaCh05G005640	692.151	341.786	CmaCh05G005640	Auxin-responsive protein
CmaCh08G011140	1172.77	1.00495	0.328098	3.06297	0.00219152	0.014733	CmaCh08G011140	62.9456	75.0922	58.6041	19.9137	25.9108	52.1027	CmaCh08G011140	1444.22	719.217	CmaCh08G011140	Auxin-responsive protein
CmaCh11G015640	36.3119	3.72768	0.792138	4.70584	2.53e-06	5.59e-05	CmaCh11G015640	4.72485	6.9655	4.75953	0.343064	0.950061	0	CmaCh11G015640	84.2892	6.62598	CmaCh11G015640	Avr9/Cf-9 rapidly elicited protein
CmaCh10G006630	316.878	1.47032	0.315424	4.6614	3.14e-06	6.8e-05	CmaCh10G006630	12.5548	16.6405	18.5976	7.41917	6.22613	3.64985	CmaCh10G006630	305.742	110.641	CmaCh10G006630	Avr9/Cf-9 rapidly elicited protein
CmaCh05G005120	40.9337	3.79741	0.523721	7.25082	4.14e-13	4.18e-11	CmaCh05G005120	8.19436	16.8131	12.7255	0.607845	1.5303	0.654124	CmaCh05G005120	130.946	9.69014	CmaCh05G005120	Avr9/Cf-9 rapidly elicited protein 75
CmaCh13G005690	26.1519	3.51876	0.753036	4.67277	2.97e-06	6.47e-05	CmaCh13G005690	4.13405	3.42778	2.41085	0.0504281	0.82522	0.046515	CmaCh13G005690	69.527	6.42909	CmaCh13G005690	AWPM-19-like membrane family protein
CmaCh02G005670	77.2964	-1.08135	0.333984	-3.23774	0.00120481	0.00926113	CmaCh02G005670	1.17781	1.17074	1.68349	1.71302	3.47795	3.36407	CmaCh02G005670	51.3062	108.86	CmaCh02G005670	B3 DNA-binding domain protein
CmaCh04G004970	21.4351	2.05132	0.6141	3.34037	0.000836677	0.0069556	CmaCh04G004970	0.110241	0.2671	0.252115	0.0336187	0.0705316	0.0516834	CmaCh04G004970	19.7478	4.88895	CmaCh04G004970	B3 domain-containing protein
CmaCh03G002470	7.85703	-2.9634	1.00718	-2.94227	0.00325818	0.0199168	CmaCh03G002470	0.0613363	0.148609	0.0526021	0.61726	0.141273	1.29401	CmaCh03G002470	1.64493	12.8597	CmaCh03G002470	B3 domain-containing protein
CmaCh15G003750	76.8968	5.0595	0.582944	8.67922	3.98e-18	7.62e-16	CmaCh15G003750	4.98421	11.0119	6.04321	0.314475	0.263906	0.096691	CmaCh15G003750	147.835	4.52824	CmaCh15G003750	BAG family molecular chaperone regulator 2
CmaCh13G005070	56.5799	2.52465	0.927254	2.72271	0.00647481	0.0339911	CmaCh13G005070	1.18895	1.58932	1.80488	0.0750156	0.708218	0.0230649	CmaCh13G005070	128.878	22.673	CmaCh13G005070	BAG family molecular chaperone regulator 2
CmaCh04G026620	70.3406	1.40285	0.287912	4.87251	1.1e-06	2.69e-05	CmaCh04G026620	3.25596	4.57046	3.68985	1.17023	1.56236	1.63549	CmaCh04G026620	114.174	43.3059	CmaCh04G026620	BAG family molecular chaperone regulator 3
CmaCh02G010450	896.248	1.32944	0.26905	4.94125	7.76e-07	1.99e-05	CmaCh02G010450	24.4954	28.5776	28.104	7.0365	15.8149	9.51082	CmaCh02G010450	1228.95	489.934	CmaCh02G010450	BAG family molecular chaperone regulator 3
CmaCh15G014130	3411.11	1.19349	0.308689	3.86631	0.000110492	0.00134023	CmaCh15G014130	82.4513	95.8232	100.352	31.5159	63.5494	26.8178	CmaCh15G014130	4652.95	2035.4	CmaCh15G014130	BAG family molecular chaperone regulator 3
CmaCh02G007330	4.41193	3.00784	0.957859	3.14017	0.00168849	0.0120661	CmaCh02G007330	0.26294	0.265444	0.479182	0.0601387	0.037851	0.0277361	CmaCh02G007330	11.7805	1.46999	CmaCh02G007330	BAG family molecular chaperone regulator 4
CmaCh15G002450	32.6417	-1.00918	0.382053	-2.64147	0.00825468	0.0408655	CmaCh15G002450	0.653341	0.502526	0.400219	0.825423	0.788234	1.47024	CmaCh15G002450	19.2207	38.0921	CmaCh15G002450	BAG family molecular chaperone regulator 6
CmaCh03G008680	18.4122	5.06447	1.09624	4.61984	3.84e-06	8.06e-05	CmaCh03G008680	0.622435	1.05326	1.16928	0.0271164	0.0341339	0.0250123	CmaCh03G008680	36.8858	1.11842	CmaCh03G008680	Basic helix loop helix (BHLH) DNA-binding family protein
CmaCh12G002250	80.1461	1.58169	0.471868	3.35198	0.000802355	0.00672572	CmaCh12G002250	2.39903	3.02488	2.89717	0.895834	1.60693	0.30987	CmaCh12G002250	130.625	44.1529	CmaCh12G002250	Basic helix loop helix (BHLH) DNA-binding family protein
CmaCh04G009720	83.0086	2.16964	0.331971	6.53563	6.33e-11	4.4e-09	CmaCh04G009720	2.0156	2.66089	2.82556	0.620578	0.468707	0.572423	CmaCh04G009720	148.753	32.9489	CmaCh04G009720	basic helix-loop-helix (bHLH) DNA-binding superfamily protein
CmaCh18G003720	87.0146	2.32144	0.533067	4.35488	1.33e-05	0.000229446	CmaCh18G003720	3.2601	1.63167	5.86737	0.924172	0.475912	0.736215	CmaCh18G003720	90.0455	17.8791	CmaCh18G003720	Basic helix-loop-helix DNA-binding superfamily protein
CmaCh02G000790	43.2322	2.28015	0.403345	5.6531	1.58e-08	6.38e-07	CmaCh02G000790	1.63428	1.69956	1.63195	0.368666	0.180473	0.453411	CmaCh02G000790	85.2398	17.2092	CmaCh02G000790	Basic helix-loop-helix DNA-binding superfamily protein, putative
CmaCh06G009110	646.698	-1.01424	0.373809	-2.71327	0.00666231	0.0346975	CmaCh06G009110	4.74299	2.24549	3.94384	3.63508	6.95788	11.4717	CmaCh06G009110	436.68	881.348	CmaCh06G009110	Basic helix-loop-helix DNA-binding superfamily protein, putative
CmaCh05G011540	4.74522	3.65789	1.22421	2.98795	0.00280851	0.0177878	CmaCh05G011540	0.200128	0.323255	0.28605	0.0305151	0.0384122	0	CmaCh05G011540	9.32569	0.794128	CmaCh05G011540	Basic helix-loop-helix transcription factor
CmaCh04G007650	7.74959	3.82141	0.970015	3.93954	8.16e-05	0.00104437	CmaCh04G007650	1.84533	1.40266	1.1171	0.099308	0	0.183204	CmaCh04G007650	15.4534	1.00015	CmaCh04G007650	Basic-leucine zipper (bZIP) transcription factor family protein
CmaCh04G001060	15.2074	1.87675	0.47302	3.96758	7.26e-05	0.000947309	CmaCh04G001060	0.340246	0.489842	0.418663	0.121805	0.136291	0.087386	CmaCh04G001060	32.439	8.97464	CmaCh04G001060	Basic-leucine zipper (bZIP) transcription factor family protein
CmaCh11G013820	246.854	1.06406	0.246838	4.31075	1.63e-05	0.000272334	CmaCh11G013820	6.67835	7.01332	6.68488	3.7075	3.76215	2.30314	CmaCh11G013820	378.722	181.638	CmaCh11G013820	Basic-leucine zipper (bZIP) transcription factor family protein
CmaCh02G003820	275.7	-1.14452	0.321336	-3.56176	0.000368381	0.0035896	CmaCh02G003820	10.9996	11.3736	9.4333	17.4581	14.5868	38.1138	CmaCh02G003820	146.679	323.544	CmaCh02G003820	Basic-leucine zipper (bZIP) transcription factor family protein
CmaCh11G018040	29.923	4.95242	0.708789	6.98715	2.81e-12	2.52e-10	CmaCh11G018040	1.3759	1.5502	1.23824	0	0.117372	0.0286688	CmaCh11G018040	94.2109	3.30392	CmaCh11G018040	Basic-leucine zipper (BZIP) transcription factor family protein, putative
CmaCh17G002120	75.3771	-1.40792	0.396864	-3.54761	0.00038874	0.00375724	CmaCh17G002120	2.56959	1.45632	2.04904	4.20675	2.85538	8.93995	CmaCh17G002120	51.7857	136.409	CmaCh17G002120	Bax inhibitor-1 family protein
CmaCh04G026420	39.4088	1.83545	0.417392	4.39743	1.1e-05	0.000195327	CmaCh04G026420	3.89637	5.06983	3.40341	0.660123	1.49572	1.33958	CmaCh04G026420	65.8788	18.6161	CmaCh04G026420	B-cell receptor-associated-like protein
CmaCh13G002440	78.8166	1.22959	0.422775	2.90838	0.00363312	0.0217622	CmaCh13G002440	0.743715	1.02013	0.870663	0.5508	0.367064	0.209201	CmaCh13G002440	85.7611	36.6893	CmaCh13G002440	BEL1-like homeodomain 8, putative
CmaCh01G005050	266.689	1.10814	0.199584	5.55225	2.82e-08	1.07e-06	CmaCh01G005050	2.72089	3.04111	3.521	1.37798	1.73459	1.2198	CmaCh01G005050	293.685	137.063	CmaCh01G005050	BEL1-like homeodomain 8, putative
CmaCh02G013040	249.8	2.50302	0.323235	7.74365	9.66e-15	1.24e-12	CmaCh02G013040	3.28772	4.06713	4.53142	0.704212	1.00665	0.407356	CmaCh02G013040	350.113	62.3928	CmaCh02G013040	BEL1-like homeodomain protein 1
CmaCh20G001470	766.83	1.01567	0.179704	5.65191	1.59e-08	6.42e-07	CmaCh20G001470	15.2638	13.5059	15.996	8.42465	5.71775	7.95494	CmaCh20G001470	1025.61	506.261	CmaCh20G001470	BEL1-like homeodomain protein 1
CmaCh08G006750	19.0119	2.12577	0.515245	4.12574	3.7e-05	0.000544795	CmaCh08G006750	0.317104	0.646346	0.349648	0.041444	0.121728	0.140169	CmaCh08G006750	33.4173	7.71981	CmaCh08G006750	BEL1-like homeodomain protein 7
CmaCh17G008500	128.122	-1.18314	0.380417	-3.11012	0.00187009	0.0130926	CmaCh17G008500	1.29913	1.11561	1.04362	1.685	1.51505	4.62112	CmaCh17G008500	80.8167	182.77	CmaCh17G008500	BEL1-like homeodomain protein 7
CmaCh04G006640	445.557	1.13593	0.184245	6.16534	7.03e-10	3.82e-08	CmaCh04G006640	9.29638	8.50521	9.909	4.00233	3.75826	4.82311	CmaCh04G006640	603.669	274.133	CmaCh04G006640	BES1/BZR1
CmaCh20G011600	67.6751	4.611	0.560351	8.22878	1.89e-16	2.9e-14	CmaCh20G011600	3.6912	4.69155	4.15158	0	0.0696866	0.408513	CmaCh20G011600	79.6012	3.03689	CmaCh20G011600	BEST plant protein match is: (TAIR:plant.1) protein, putative
CmaCh17G002530	34.3286	1.25221	0.488435	2.56372	0.0103557	0.0483101	CmaCh17G002530	2.11193	5.49002	4.81098	1.56986	2.88819	0.83541	CmaCh17G002530	72.2772	30.8224	CmaCh17G002530	BEST plant protein match is: (TAIR:plant.1) protein, putative
CmaCh07G002670	32.3675	1.11297	0.315666	3.52578	0.000422233	0.00401727	CmaCh07G002670	2.59036	3.0016	2.84931	1.28795	1.23216	1.37809	CmaCh07G002670	57.6053	26.6023	CmaCh07G002670	BEST plant protein match is: (TAIR:plant.1) protein, putative
CmaCh19G009190	99.7975	2.51824	0.291956	8.6254	6.39e-18	1.15e-15	CmaCh19G009190	1.49015	2.27071	1.72404	0.372976	0.259034	0.320308	CmaCh19G009190	149.934	26.0323	CmaCh19G009190	Beta-1,3-galactosyltransferase-like protein
CmaCh04G016140	72.0566	1.17586	0.4403	2.67059	0.00757183	0.038234	CmaCh04G016140	1.06647	1.38957	1.06094	0.494343	0.917037	0.167994	CmaCh04G016140	95.0472	42.683	CmaCh04G016140	Beta-1,3-galactosyltransferase-like protein
CmaCh15G004830	7.44355	3.52183	1.25269	2.81141	0.0049325	0.0276321	CmaCh15G004830	0.164027	0.183422	0.0865661	0.0115433	0.0290613	0	CmaCh15G004830	13.2187	1.23668	CmaCh15G004830	Beta-1,4-mannan synthase
CmaCh14G002720	91.6687	-1.46362	0.483596	-3.02653	0.00247378	0.0161381	CmaCh14G002720	1.30155	0.81226	0.761053	1.47941	1.24908	5.15891	CmaCh14G002720	56.0217	153.7	CmaCh14G002720	Beta-1,4-mannan synthase
CmaCh15G003630	125.431	-2.10704	0.443232	-4.75382	2e-06	4.55e-05	CmaCh15G003630	1.5198	0.888824	1.19102	4.387	2.02183	9.0219	CmaCh15G003630	52.7907	226.3	CmaCh15G003630	Beta-1,4-N-acetylglucosaminyltransferase-like protein
CmaCh16G010940	2748.22	-1.17835	0.335849	-3.50856	0.000450533	0.00422216	CmaCh16G010940	35.0028	14.8392	25.736	64.7258	36.4578	69.8084	CmaCh16G010940	1797.25	4066.2	CmaCh16G010940	Beta-amylase family protein
CmaCh08G012650	1005.68	-1.07716	0.350462	-3.07353	0.00211542	0.0143763	CmaCh08G012650	11.7322	5.44317	8.56301	16.8591	10.5349	26.864	CmaCh08G012650	673.605	1420	CmaCh08G012650	Beta-D-xylosidase 1
CmaCh14G003260	26.6195	-2.03951	0.688001	-2.96441	0.00303266	0.0188683	CmaCh14G003260	0.101307	0	0.22589	0.25951	0.280002	0.78651	CmaCh14G003260	6.20579	25.1501	CmaCh14G003260	Beta-fructofuranosidase; cell wall invertase I; fructosidase
CmaCh02G000090	427.261	2.38272	0.43845	5.43442	5.5e-08	1.96e-06	CmaCh02G000090	1.55846	4.11208	3.02734	0.472399	0.933423	0.266727	CmaCh02G000090	1068.08	205.385	CmaCh02G000090	Beta-galactosidase
CmaCh01G005420	85.608	1.58977	0.368127	4.31854	1.57e-05	0.000264111	CmaCh01G005420	0.498306	0.579517	0.615381	0.121569	0.107121	0.325193	CmaCh01G005420	97.9334	32.0361	CmaCh01G005420	Beta-galactosidase
CmaCh01G019340	1458.38	1.51608	0.557417	2.71982	0.00653167	0.0342211	CmaCh01G019340	16.2616	16.0145	17.7882	3.43846	12.7269	1.35127	CmaCh01G019340	2318.87	811.335	CmaCh01G019340	Beta-galactosidase
CmaCh01G000650	186.917	1.38735	0.460609	3.012	0.00259536	0.016756	CmaCh01G000650	2.46421	2.99964	2.65695	0.996519	1.81992	0.301374	CmaCh01G000650	349.532	134.196	CmaCh01G000650	Beta-galactosidase
CmaCh10G007170	2846.17	-1.45539	0.498148	-2.92161	0.00348232	0.0210271	CmaCh10G007170	18.9175	6.9283	11.7789	26.6111	11.6301	64.9138	CmaCh10G007170	1626.44	4459.18	CmaCh10G007170	Beta-galactosidase
CmaCh09G012890	19.5099	4.56716	1.2642	3.61268	0.000303045	0.00306223	CmaCh09G012890	0.168362	0.271945	0.144387	0.0220041	0	0	CmaCh09G012890	9.34199	0.351572	CmaCh09G012890	Beta-glucan-binding protein
CmaCh05G004870	457.274	2.6343	0.415385	6.34183	2.27e-10	1.38e-08	CmaCh05G004870	8.86339	13.1894	11.752	1.67066	2.70143	1.08999	CmaCh05G004870	875.003	141.381	CmaCh05G004870	Beta-glucosidase, putative
CmaCh18G002450	16.8439	2.48299	0.525439	4.72556	2.29e-06	5.15e-05	CmaCh18G002450	0.283229	0.396933	0.314338	0.0762108	0.0191867	0.0773267	CmaCh18G002450	45.8778	7.96804	CmaCh18G002450	Beta-glucosidase, putative
CmaCh08G004630	26.7008	2.54555	0.604751	4.20926	2.56e-05	0.000399743	CmaCh08G004630	0.347451	0.726704	0.382018	0.0815055	0.102598	0.0676628	CmaCh08G004630	62.8117	10.8599	CmaCh08G004630	Beta-xylosidase 2
CmaCh09G001370	20.5759	1.98148	0.468584	4.22865	2.35e-05	0.000372348	CmaCh09G001370	0.509836	0.680289	0.722389	0.182517	0.153167	0.149648	CmaCh09G001370	33.1557	8.41381	CmaCh09G001370	BHLH transcription factor-like protein
CmaCh04G009290	209.402	1.82976	0.346904	5.27453	1.33e-07	4.32e-06	CmaCh04G009290	4.64205	4.82889	5.79845	1.38484	1.10405	1.78834	CmaCh04G009290	232.587	65.1519	CmaCh04G009290	BHLH transcription factor-like protein
CmaCh16G008390	287.256	1.77669	0.27394	6.48568	8.83e-11	5.95e-09	CmaCh16G008390	6.95709	8.67775	9.85562	2.99382	2.01783	2.4136	CmaCh16G008390	380.163	110.74	CmaCh16G008390	BHLH transcription factor-like protein
CmaCh01G019310	83.578	1.54597	0.290228	5.32675	1e-07	3.35e-06	CmaCh01G019310	1.58784	1.36088	1.77859	0.459515	0.727706	0.451203	CmaCh01G019310	112.122	38.86	CmaCh01G019310	BHLH transcription factor-like protein
CmaCh10G006370	104.54	1.34002	0.22462	5.96572	2.44e-09	1.19e-07	CmaCh10G006370	1.99769	1.89721	1.99876	0.62613	0.681658	0.998995	CmaCh10G006370	122.444	47.9246	CmaCh10G006370	BHLH transcription factor-like protein
CmaCh15G010390	125.447	5.46225	0.611593	8.93118	4.21e-19	8.98e-17	CmaCh15G010390	3.14211	2.83424	3.04463	0.0186663	0.211473	0	CmaCh15G010390	169.906	4.33458	CmaCh15G010390	Bidirectional sugar transporter
CmaCh16G005270	78.9557	3.12934	0.571998	5.47089	4.48e-08	1.62e-06	CmaCh16G005270	2.22488	4.07177	2.59075	0.429502	0.07052	0.499523	CmaCh16G005270	167.322	18.8183	CmaCh16G005270	Bidirectional sugar transporter
CmaCh06G015100	605.014	-1.28624	0.171508	-7.49962	6.4e-14	7.42e-12	CmaCh06G015100	4.97104	4.05277	5.2734	9.48365	11.8023	13.5391	CmaCh06G015100	233.208	568.046	CmaCh06G015100	Bidirectional sugar transporter
CmaCh10G008370	10688.7	-2.26224	0.53002	-4.26821	1.97e-05	0.000318632	CmaCh10G008370	15.2839	4.07834	16.5375	51.1189	20.4172	100.665	CmaCh10G008370	1641.9	7875.71	CmaCh10G008370	Bifunctional diaminohydroxyphosphoribosylaminopyrimidine deaminase /5-amino-6-(5-phosphoribosylamino)uracil reductase
CmaCh15G011290	18.6145	3.87389	0.974365	3.97581	7.01e-05	0.000918812	CmaCh15G011290	0.830908	2.39664	1.73057	0.217192	0.136699	0	CmaCh15G011290	16.0516	1.1457	CmaCh15G011290	Bifunctional inhibitor/lipid-transfer protein/seed storage 2S albumin superfamily protein
CmaCh02G013630	963.02	1.72149	0.329314	5.22751	1.72e-07	5.38e-06	CmaCh02G013630	24.6084	33.69	25.9613	6.12075	13.8075	5.65977	CmaCh02G013630	1955.29	593.784	CmaCh02G013630	Bifunctional polymyxin resistance protein ArnA
CmaCh15G011740	379.948	1.34488	0.185525	7.24905	4.2e-13	4.22e-11	CmaCh15G011740	6.90891	7.6956	6.27304	2.85281	3.09716	2.28906	CmaCh15G011740	692.106	273.13	CmaCh15G011740	Bifunctional uridylyltransferase/uridylyl-removing enzyme
CmaCh16G010320	49.8744	1.24399	0.411497	3.02308	0.00250217	0.0162747	CmaCh16G010320	1.07988	1.79767	1.07731	0.685517	0.583742	0.40915	CmaCh16G010320	68.9616	29.2666	CmaCh16G010320	Bifunctional uridylyltransferase/uridylyl-removing enzyme
CmaCh02G015110	374.75	1.11232	0.209616	5.30645	1.12e-07	3.69e-06	CmaCh02G015110	10.5068	11.3189	12.0506	4.62324	6.0709	5.0008	CmaCh02G015110	716.159	331.797	CmaCh02G015110	Bifunctional uridylyltransferase/uridylyl-removing enzyme
CmaCh18G004700	46.6111	4.36551	0.690894	6.31864	2.64e-10	1.57e-08	CmaCh18G004700	1.73317	1.32144	0.821141	0.0221765	0.167494	0.0102278	CmaCh18G004700	122.887	6.33811	CmaCh18G004700	Binding protein
CmaCh08G003290	1419.13	-1.20496	0.447856	-2.6905	0.00713441	0.0365391	CmaCh08G003290	4.49442	2.11552	3.72831	4.09078	4.58845	15.1438	CmaCh08G003290	864.507	1992.13	CmaCh08G003290	Biotin carboxyl carrier protein of acetyl-CoA carboxylase
CmaCh06G007200	52.4112	-1.52272	0.430356	-3.53829	0.00040273	0.00385973	CmaCh06G007200	0.645022	0.520933	0.865833	1.97558	0.936604	2.88725	CmaCh06G007200	27.8412	79.4687	CmaCh06G007200	Bis(5-adenosyl)-triphosphatase
CmaCh09G005790	346.853	3.82232	0.497692	7.68008	1.59e-14	2.01e-12	CmaCh09G005790	14.3212	23.3006	16.7534	0.699619	2.76212	0.439998	CmaCh09G005790	601.14	43.1353	CmaCh09G005790	Blue copper protein
CmaCh01G009250	55.0134	2.4235	0.405046	5.98327	2.19e-09	1.08e-07	CmaCh01G009250	0.363795	0.407734	0.311991	0.0611309	0.111152	0.0375916	CmaCh01G009250	56.0832	10.8631	CmaCh01G009250	Blue copper protein
CmaCh02G008530	476.384	1.09964	0.221451	4.9656	6.85e-07	1.8e-05	CmaCh02G008530	3.30056	3.47091	3.64296	2.05714	1.60194	1.2033	CmaCh02G008530	802.717	374.779	CmaCh02G008530	Blue light photoreceptor
CmaCh01G016040	5510.77	-1.23636	0.40349	-3.06417	0.00218278	0.0146947	CmaCh01G016040	49.0812	27.2326	41.3439	74.1901	39.9972	162.985	CmaCh01G016040	3576.16	8424.56	CmaCh01G016040	Blue-light photoreceptor
CmaCh15G000300	12.9333	3.14893	0.674458	4.66882	3.03e-06	6.57e-05	CmaCh15G000300	2.2602	4.65473	2.61677	0.310167	0.390436	0.381466	CmaCh15G000300	32.4123	3.67955	CmaCh15G000300	BnaA02g15650D protein
CmaCh11G012720	82.0565	2.29319	0.401532	5.71112	1.12e-08	4.71e-07	CmaCh11G012720	18.9438	16.5332	18.7356	5.31114	4.57437	1.28921	CmaCh11G012720	136.368	28.1091	CmaCh11G012720	BnaA03g37860D protein
CmaCh17G005030	36.2121	3.08549	0.478955	6.44213	1.18e-10	7.72e-09	CmaCh17G005030	1.30207	1.08344	0.693681	0.090244	0.181757	0.0998896	CmaCh17G005030	59.9796	7.24406	CmaCh17G005030	BnaA05g01230D protein
CmaCh15G014430	150.736	1.00909	0.34526	2.9227	0.00347016	0.020973	CmaCh15G014430	33.8673	30.8586	30.7824	12.4466	25.0016	10.2594	CmaCh15G014430	253.59	126.672	CmaCh15G014430	BnaA05g03690D protein
CmaCh06G009850	49.0834	2.96237	0.4872	6.08041	1.2e-09	6.2e-08	CmaCh06G009850	1.97697	1.57668	1.41994	0.203475	0.398428	0.0625619	CmaCh06G009850	77.3422	10.3328	CmaCh06G009850	BnaA09g55540D protein
CmaCh06G011110	6.3745	2.61482	0.98487	2.65499	0.00793107	0.0396432	CmaCh06G011110	0.265731	0.21461	0.414347	0.0442015	0.111281	0	CmaCh06G011110	14.2324	2.47337	CmaCh06G011110	BnaC03g31920D protein
CmaCh11G012040	1.66413	4.39618	1.62147	2.71122	0.00670352	0.0348844	CmaCh11G012040	0.351052	0.99231	0.602126	0	0	0	CmaCh11G012040	4.25935	0	CmaCh11G012040	BnaC03g34390D protein
CmaCh07G005630	4.20016	4.05669	1.24013	3.27118	0.00107099	0.00846585	CmaCh07G005630	0.653752	0.565697	0.320376	0	0.107554	0	CmaCh07G005630	12.6719	0.885112	CmaCh07G005630	BnaC03g61040D protein
CmaCh07G001060	65.0099	4.38077	0.568073	7.71163	1.24e-14	1.59e-12	CmaCh07G001060	5.70352	5.06691	4.71665	0.149085	0.609916	0.034379	CmaCh07G001060	146.087	7.48381	CmaCh07G001060	BnaC04g10710D protein
CmaCh14G020160	1060.17	1.03672	0.279853	3.70453	0.000211785	0.0022798	CmaCh14G020160	105.702	123.277	129.998	39.2304	57.6133	78.1056	CmaCh14G020160	1563.49	761.975	CmaCh14G020160	BON1-associated-like protein
CmaCh01G002690	1593.1	1.66623	0.24374	6.83609	8.14e-12	6.6e-10	CmaCh01G002690	21.6104	19.7359	22.6784	6.79546	8.52589	4.87409	CmaCh01G002690	2010.63	634.216	CmaCh01G002690	Boron transporter 1-like protein
CmaCh14G009510	62.1037	5.38084	0.732166	7.34922	1.99e-13	2.11e-11	CmaCh14G009510	0.758332	1.43646	1.70272	0	0.0635138	0.0349057	CmaCh14G009510	108.63	2.7431	CmaCh14G009510	Boron transporter, putative
CmaCh13G008860	694.415	1.37395	0.283722	4.8426	1.28e-06	3.07e-05	CmaCh13G008860	7.0277	7.71605	7.73484	2.61242	4.38781	1.69443	CmaCh13G008860	1049.71	406.026	CmaCh13G008860	Boron transporter, putative
CmaCh14G013280	2839.17	-1.27681	0.410201	-3.11263	0.00185426	0.0130061	CmaCh14G013280	17.1357	7.701	13.0436	23.255	14.8232	53.6817	CmaCh14G013280	1662.49	4027.15	CmaCh14G013280	Boron transporter, putative
CmaCh17G009780	87.1292	1.70907	0.369164	4.62956	3.66e-06	7.76e-05	CmaCh17G009780	5.93303	10.6785	7.89878	1.24067	2.73305	3.52856	CmaCh17G009780	166.693	51.0226	CmaCh17G009780	BPS1-like protein
CmaCh08G005050	467.116	1.39398	0.335291	4.15751	3.22e-05	0.000486987	CmaCh08G005050	23.3697	38.84	26.1194	8.66096	13.3943	11.5953	CmaCh08G005050	627.467	239.045	CmaCh08G005050	BPS1-like protein
CmaCh08G004600	22.2834	-1.42641	0.499189	-2.85746	0.00427041	0.0247101	CmaCh08G004600	1.58741	0.582739	0.618803	3.16859	1.32953	2.67916	CmaCh08G004600	7.42679	19.1126	CmaCh08G004600	BRCT domain-containing family protein
CmaCh01G011510	687.044	-1.00118	0.33023	-3.03176	0.00243134	0.0159501	CmaCh01G011510	4.09431	2.73556	3.59364	6.33343	3.63939	10.8662	CmaCh01G011510	458.842	917.331	CmaCh01G011510	Breast carcinoma-amplified sequence 3
CmaCh19G008180	21.6467	1.1207	0.36469	3.07301	0.00211915	0.0143904	CmaCh19G008180	0.5873	0.711473	0.440711	0.268651	0.232496	0.294268	CmaCh19G008180	36.4223	16.6548	CmaCh19G008180	Brefeldin A-inhibited guanine nucleotide-exchange protein 2
CmaCh08G007890	11.6916	1.93095	0.611862	3.15586	0.00160026	0.0115458	CmaCh08G007890	0.310296	0.350842	0.17031	0.0567759	0.0285876	0.125689	CmaCh08G007890	25.7428	6.53447	CmaCh08G007890	Brevis radix-like protein
CmaCh04G015780	63.5156	1.17342	0.336287	3.48932	0.000484245	0.0044741	CmaCh04G015780	1.04851	1.51718	1.02409	0.333072	0.788224	0.491562	CmaCh04G015780	94.7294	42.5611	CmaCh04G015780	BSD domain-containing family protein
CmaCh14G016670	24.5427	1.82227	0.487132	3.74082	0.00018342	0.0020269	CmaCh14G016670	0.373002	0.195402	0.466862	0.0553374	0.0696583	0.161637	CmaCh14G016670	39.4638	10.9263	CmaCh14G016670	BSD domain-containing protein, putative
CmaCh09G003020	168.12	1.67257	0.182666	9.15644	5.36e-20	1.31e-17	CmaCh09G003020	2.83997	3.09537	3.20071	0.896721	0.926183	1.03923	CmaCh09G003020	279.389	87.5267	CmaCh09G003020	BSD domain-containing protein, putative
CmaCh18G010850	159.996	1.13469	0.287378	3.94841	7.87e-05	0.00101334	CmaCh18G010850	2.89456	2.98645	3.1	1.11501	1.96179	1.04017	CmaCh18G010850	249.198	114.235	CmaCh18G010850	BSD domain-containing protein, putative
CmaCh09G000570	1530.43	-1.54465	0.468219	-3.29899	0.000970349	0.00784782	CmaCh09G000570	7.55476	7.18695	6.6136	18.1946	6.20317	37.8874	CmaCh09G000570	836.435	2439.56	CmaCh09G000570	BTB/POZ domain-containing family protein
CmaCh08G003980	73.5744	4.43842	0.447906	9.90926	3.79e-23	1.29e-20	CmaCh08G003980	1.05139	1.13496	1.26769	0.0666648	0.0599408	0.0351382	CmaCh08G003980	127.51	5.97095	CmaCh08G003980	BTB/POZ domain-containing protein
CmaCh02G016820	20.0117	3.76994	0.635747	5.92995	3.03e-09	1.45e-07	CmaCh02G016820	0.331093	0.595567	0.645331	0.0550738	0.0519948	0.0127001	CmaCh02G016820	40.1402	3.05825	CmaCh02G016820	BTB/POZ domain-containing protein
CmaCh05G009840	20.0346	3.13996	0.638103	4.92078	8.62e-07	2.18e-05	CmaCh05G009840	1.06117	0.718792	0.880703	0.125268	0.197108	0	CmaCh05G009840	29.8692	3.61907	CmaCh05G009840	BTB/POZ domain-containing protein
CmaCh18G006340	38.6673	2.84497	0.383434	7.41971	1.17e-13	1.3e-11	CmaCh18G006340	0.317334	0.279584	0.316679	0.0369496	0.0531565	0.0389514	CmaCh18G006340	60.8495	8.59578	CmaCh18G006340	BTB/POZ domain-containing protein
CmaCh19G001610	258.617	1.97159	0.180734	10.9088	1.05e-27	5.27e-25	CmaCh19G001610	2.32321	2.42621	2.39602	0.641293	0.738061	0.464774	CmaCh19G001610	274.211	70.7696	CmaCh19G001610	BTB/POZ domain-containing protein
CmaCh13G007010	89.9244	1.45283	0.273884	5.30454	1.13e-07	3.72e-06	CmaCh13G007010	1.79169	2.02581	1.90533	0.743084	0.495206	0.82654	CmaCh13G007010	92.0588	33.2154	CmaCh13G007010	BTB/POZ domain-containing protein
CmaCh16G003260	149.371	1.3655	0.254282	5.37003	7.87e-08	2.7e-06	CmaCh16G003260	2.41842	2.10669	1.52157	0.618349	1.0581	0.686223	CmaCh16G003260	220.027	85.9734	CmaCh16G003260	BTB/POZ domain-containing protein
CmaCh14G000080	40.1385	1.35115	0.443996	3.04316	0.0023411	0.0155079	CmaCh14G000080	0.63646	1.45394	0.70178	0.432548	0.376953	0.291565	CmaCh14G000080	59.006	23.2684	CmaCh14G000080	BTB/POZ domain-containing protein
CmaCh20G008580	68.2973	6.06063	0.681487	8.89324	5.94e-19	1.25e-16	CmaCh20G008580	6.41354	8.54811	11.1692	0.0359972	0.317191	0.0664078	CmaCh20G008580	255.212	4.09805	CmaCh20G008580	BURP domain-containing protein 17
CmaCh02G004080	121.233	4.12975	0.43902	9.40674	5.12e-21	1.51e-18	CmaCh02G004080	6.85071	5.94828	6.40928	0.0990907	0.68604	0.342756	CmaCh02G004080	272.602	16.0069	CmaCh02G004080	BURP domain-containing protein 3
CmaCh08G006890	16.1149	3.21784	0.68237	4.71568	2.41e-06	5.38e-05	CmaCh08G006890	0.662316	0.566365	0.517885	0.035643	0.0897342	0.0657544	CmaCh08G006890	34.4552	3.77053	CmaCh08G006890	BZIP protein
CmaCh09G008320	117.713	1.07496	0.421168	2.55232	0.0107008	0.0494604	CmaCh09G008320	7.20301	8.24518	6.20284	1.25261	4.5932	4.44581	CmaCh09G008320	279.535	132.874	CmaCh09G008320	BZIP transcription factor
CmaCh09G000150	802.818	1.13975	0.275784	4.13277	3.58e-05	0.000530192	CmaCh09G000150	10.6049	11.9161	10.6532	3.90811	3.77942	7.34703	CmaCh09G000150	940.065	426.039	CmaCh09G000150	BZIP transcription factor family protein
CmaCh09G001330	31.6647	1.0037	0.316349	3.17276	0.00150995	0.0110494	CmaCh09G001330	3.64045	2.27621	2.6185	1.28924	1.6905	1.2883	CmaCh09G001330	55.8605	27.9332	CmaCh09G001330	BZIP transcription factor family protein
CmaCh12G011210	486.611	-1.58227	0.478623	-3.30587	0.000946808	0.0077002	CmaCh12G011210	3.1117	1.45216	2.79643	6.00894	2.59644	13.4125	CmaCh12G011210	303.599	908.198	CmaCh12G011210	BZIP transcription factor family protein 6
CmaCh07G011560	153.437	1.14295	0.288152	3.96649	7.29e-05	0.000950702	CmaCh07G011560	2.03898	2.29329	2.36011	1.07575	1.15246	0.81282	CmaCh07G011560	205.595	93.4227	CmaCh07G011560	C2 calcium/lipid-binding plant phosphoribosyltransferase family protein
CmaCh07G013120	149.622	1.00611	0.289661	3.4734	0.000513913	0.00470509	CmaCh07G013120	2.14749	1.73436	1.93264	1.34616	0.839636	0.704751	CmaCh07G013120	168.559	83.7954	CmaCh07G013120	C2 calcium/lipid-binding plant phosphoribosyltransferase family protein
CmaCh09G009190	200.507	-1.05702	0.340709	-3.10243	0.00191942	0.0133312	CmaCh09G009190	4.95295	5.5599	5.0491	13.3944	13.5603	5.46776	CmaCh09G009190	191.979	399.978	CmaCh09G009190	C2H2 zinc finger protein
CmaCh03G000930	22.8554	7.56634	1.2415	6.0945	1.1e-09	5.73e-08	CmaCh03G000930	0.804508	0.872015	0.453912	0	0	0	CmaCh03G000930	38.6704	0	CmaCh03G000930	C2H2L domain class transcription factor
CmaCh14G004400	17.1392	3.2169	0.733751	4.38418	1.16e-05	0.000206335	CmaCh14G004400	0.238494	0.612859	0.464847	0.0198355	0.0249688	0.0914816	CmaCh14G004400	23.3289	2.41558	CmaCh14G004400	C2H2L domain class transcription factor
CmaCh07G012950	38.6273	2.73771	0.440849	6.21009	5.3e-10	2.97e-08	CmaCh07G012950	0.913882	0.789563	1.29409	0.213881	0.171329	0.0717398	CmaCh07G012950	54.2	8.26235	CmaCh07G012950	C2H2L domain class transcription factor
CmaCh17G009510	81.3526	2.49665	0.518725	4.81304	1.49e-06	3.51e-05	CmaCh17G009510	2.2314	1.52487	2.24486	0.608503	0.172963	0.27159	CmaCh17G009510	107.484	18.861	CmaCh17G009510	C2H2L domain class transcription factor
CmaCh06G000800	61.851	2.48831	0.45507	5.46796	4.55e-08	1.64e-06	CmaCh06G000800	1.78796	1.596	1.82927	0.516552	0.252868	0.158823	CmaCh06G000800	63.8675	11.3719	CmaCh06G000800	C2H2L domain class transcription factor
CmaCh14G002040	50.7819	1.06916	0.293769	3.63947	0.000273205	0.00281025	CmaCh14G002040	1.04159	1.28011	0.873854	0.600754	0.417227	0.496813	CmaCh14G002040	54.2328	25.7081	CmaCh14G002040	C2H2L domain class transcription factor
CmaCh02G007550	64.4873	1.47243	0.39583	3.71985	0.000199343	0.00216632	CmaCh02G007550	2.71401	1.7048	4.02701	1.53707	0.64495	0.836137	CmaCh02G007550	75.3403	26.9232	CmaCh02G007550	C2H2-like zinc finger protein
CmaCh02G008720	32.2691	2.61415	0.498548	5.24353	1.58e-07	4.99e-06	CmaCh02G008720	0.724455	1.27256	1.50664	0.0828475	0.354578	0.152838	CmaCh02G008720	74.3406	12.5242	CmaCh02G008720	C6HC-type zinc finger RING/U-box protein
CmaCh02G008730	22.6172	1.12601	0.435163	2.58756	0.00966573	0.0458936	CmaCh02G008730	0.310057	0.241465	0.341878	0.0911767	0.20404	0.12148	CmaCh02G008730	31.0041	14.4608	CmaCh02G008730	C6HC-type zinc finger RING/U-box protein
CmaCh02G010920	1086.57	-1.20484	0.256493	-4.69737	2.64e-06	5.8e-05	CmaCh02G010920	6.07065	4.0958	5.35979	9.9693	8.58692	17.1982	CmaCh02G010920	632.956	1457.6	CmaCh02G010920	CAAX amino terminal protease family
CmaCh11G017510	284.187	2.71503	0.596756	4.54965	5.37e-06	0.000108265	CmaCh11G017510	15.1559	14.6622	13.5231	0.590025	4.27063	1.76878	CmaCh11G017510	516.505	79.0043	CmaCh11G017510	Caffeoyl-CoA O-methyltransferase
CmaCh19G006040	786.12	2.64234	0.621694	4.25023	2.14e-05	0.000342158	CmaCh19G006040	28.8626	37.8165	42.832	2.57155	13.4219	1.59098	CmaCh19G006040	1227.7	197.134	CmaCh19G006040	Caffeoyl-CoA O-methyltransferase
CmaCh14G021080	86.7103	1.90551	0.340979	5.58835	2.29e-08	8.96e-07	CmaCh14G021080	2.58856	2.48575	2.51775	0.722009	0.981568	0.346312	CmaCh14G021080	184.842	49.9082	CmaCh14G021080	Calcineurin B, putative
CmaCh18G006840	461.858	-1.13708	0.308753	-3.68282	0.000230665	0.00244389	CmaCh18G006840	10.6526	9.28243	11.0589	19.125	13.3285	35.6198	CmaCh18G006840	297.414	653.222	CmaCh18G006840	Calcineurin-like metallo-phosphoesterase superfamily protein
CmaCh09G001770	60.0623	-1.68933	0.372939	-4.52976	5.91e-06	0.000116905	CmaCh09G001770	2.94315	2.0168	1.6827	10.036	4.00566	7.14991	CmaCh09G001770	28.622	91.3107	CmaCh09G001770	Calcium binding family protein
CmaCh17G005730	6.17783	3.41246	1.05312	3.24032	0.00119394	0.00921001	CmaCh17G005730	1.55289	2.19476	2.16411	0.177586	0.223544	0.163806	CmaCh17G005730	11.7037	1.11842	CmaCh17G005730	Calcium binding protein
CmaCh03G010330	17.7406	2.02002	0.60826	3.32098	0.000897025	0.00737079	CmaCh03G010330	0.657058	0.737019	1.47134	0.100187	0.126114	0.462063	CmaCh03G010330	30.1657	7.24675	CmaCh03G010330	Calcium uniporter protein, mitochondrial
CmaCh14G019600	39.2302	3.39672	0.809401	4.19658	2.71e-05	0.000420041	CmaCh14G019600	1.28371	1.49414	1.06853	0.0345419	0.347849	0	CmaCh14G019600	78.298	7.78404	CmaCh14G019600	Calcium-binding EF hand family protein
CmaCh18G005840	81.5793	1.02156	0.343855	2.9709	0.00296928	0.0185867	CmaCh18G005840	0.92264	1.0338	0.762743	0.509497	0.564772	0.27356	CmaCh18G005840	125.715	62.3135	CmaCh18G005840	Calcium-binding EF hand family protein
CmaCh14G010360	265.313	-1.72252	0.51062	-3.37338	0.000742501	0.0063188	CmaCh14G010360	14.6534	6.80243	12.1709	22.8006	13.4204	74.4859	CmaCh14G010360	111.997	368.72	CmaCh14G010360	Calcium-binding EF hand family protein
CmaCh16G008410	106.354	1.67647	0.330264	5.07615	3.85e-07	1.1e-05	CmaCh16G008410	19.9872	24.2672	28.2999	9.20415	8.49648	5.09396	CmaCh16G008410	207.852	65.3016	CmaCh16G008410	Calcium-binding EF-hand family protein
CmaCh12G005390	43.6685	2.75633	0.713403	3.86363	0.000111713	0.00135128	CmaCh12G005390	6.93727	16.9595	9.6477	1.02919	0	3.79732	CmaCh12G005390	68.7527	9.89242	CmaCh12G005390	Calcium-binding EF-hand family protein, putative
CmaCh12G005460	98.036	1.91618	0.253467	7.5599	4.03e-14	4.76e-12	CmaCh12G005460	27.2693	21.5014	20.6153	5.20239	6.39989	6.7618	CmaCh12G005460	206.318	54.6051	CmaCh12G005460	Calcium-binding EF-hand family protein, putative
CmaCh12G005430	1928.82	1.84202	0.332574	5.53867	3.05e-08	1.14e-06	CmaCh12G005430	498.033	238.986	271.464	77.1148	132.802	71.5849	CmaCh12G005430	2160.94	603.192	CmaCh12G005430	Calcium-binding EF-hand family protein, putative
CmaCh12G005440	2476.39	1.39562	0.372672	3.7449	0.000180466	0.00200016	CmaCh12G005440	538.23	569.762	581.191	264.239	297.419	80.6097	CmaCh12G005440	3737.55	1421.11	CmaCh12G005440	Calcium-binding EF-hand family protein, putative
CmaCh12G005380	961.413	1.38535	0.263211	5.26325	1.42e-07	4.53e-06	CmaCh12G005380	134.293	133.843	97.0794	57.7042	47.8638	34.28	CmaCh12G005380	1343.98	514.636	CmaCh12G005380	Calcium-binding EF-hand family protein, putative
CmaCh12G005400	691.468	1.07758	0.268953	4.00657	6.16e-05	0.000826122	CmaCh12G005400	107.739	129.673	105.385	69.3911	57.7127	35.4322	CmaCh12G005400	1069.87	507.272	CmaCh12G005400	Calcium-binding EF-hand family protein, putative
CmaCh15G009790	23.9445	3.64566	0.780244	4.67246	2.98e-06	6.47e-05	CmaCh15G009790	2.22273	2.48555	1.31968	0	0.0984519	0.360712	CmaCh15G009790	27.0966	2.06401	CmaCh15G009790	Calcium-binding pollen allergen
CmaCh14G014770	81.4547	2.20588	0.371346	5.94022	2.85e-09	1.37e-07	CmaCh14G014770	17.7014	13.2371	14.0562	4.09859	4.27842	1.47534	CmaCh14G014770	158.243	34.65	CmaCh14G014770	Calcium-binding protein
CmaCh17G001330	3.90838	4.67532	1.41397	3.30652	0.000944642	0.00768735	CmaCh17G001330	0.0946432	0.433136	0.297609	0	0	0.0266224	CmaCh17G001330	10.0542	0.324291	CmaCh17G001330	Calcium-dependent lipid-binding (CaLB domain) family protein
CmaCh05G007740	14.7281	2.00405	0.680977	2.9429	0.00325155	0.0198809	CmaCh05G007740	0.608804	0.555815	0.681014	0.266379	0.152416	0.0446743	CmaCh05G007740	26.7949	6.72866	CmaCh05G007740	Calcium-dependent lipid-binding (CaLB domain) family protein
CmaCh12G010640	1807.39	1.30081	0.314185	4.14025	3.47e-05	0.000516969	CmaCh12G010640	44.256	48.6022	44.8914	17.6575	28.4905	9.80886	CmaCh12G010640	2696.06	1095.2	CmaCh12G010640	Calcium-dependent lipid-binding (CaLB domain) family protein
CmaCh07G012940	182.546	1.70303	0.552748	3.08103	0.00206284	0.0140957	CmaCh07G012940	6.57002	7.29801	6.56441	1.24493	4.50545	0.556222	CmaCh07G012940	369.291	113.984	CmaCh07G012940	Calcium-dependent lipid-binding (CaLB domain) plant phosphoribosyltransferase family protein
CmaCh18G006170	2.09886	4.53362	1.588	2.85492	0.00430478	0.0248649	CmaCh18G006170	0.200805	0.243261	0.17221	0	0	0	CmaCh18G006170	4.71756	0	CmaCh18G006170	Calcium-dependent lipid-binding domain-containing protein
CmaCh04G026510	2779.3	1.8731	0.218564	8.57002	1.03e-17	1.81e-15	CmaCh04G026510	33.7877	34.3608	34.1126	11.7507	6.91124	9.23315	CmaCh04G026510	3221.72	878.832	CmaCh04G026510	Calcium-dependent lipid-binding domain-containing protein
CmaCh04G026520	3211.82	1.87081	0.225272	8.30468	1e-16	1.57e-14	CmaCh04G026520	137.83	156.777	147.904	48.4491	41.2589	31.3105	CmaCh04G026520	4129.46	1129.33	CmaCh04G026520	Calcium-dependent lipid-binding domain-containing protein
CmaCh03G006860	643.673	1.46662	0.214213	6.84656	7.56e-12	6.2e-10	CmaCh03G006860	8.83689	10.0615	9.67148	2.62884	4.61242	3.12241	CmaCh03G006860	1115.69	404.713	CmaCh03G006860	Calcium-dependent protein kinase 16
CmaCh01G019900	50.9285	1.87093	0.293426	6.37614	1.82e-10	1.13e-08	CmaCh01G019900	0.557475	0.660819	0.694003	0.197425	0.176033	0.151755	CmaCh01G019900	81.7294	22.447	CmaCh01G019900	Calcium-dependent protein kinase, putative
CmaCh06G005430	378.65	1.28023	0.174115	7.35281	1.94e-13	2.07e-11	CmaCh06G005430	2.32031	2.87359	2.34374	1.04718	0.837914	1.20927	CmaCh06G005430	652.902	268.031	CmaCh06G005430	Calcium-dependent protein kinase, putative
CmaCh03G009140	111.752	1.38809	0.428999	3.23565	0.00121365	0.00930729	CmaCh03G009140	1.83365	2.0021	1.49348	0.412358	0.849393	0.77801	CmaCh03G009140	199.92	76.5194	CmaCh03G009140	Calcium-transporting ATPase 2, plasma membrane-type protein
CmaCh05G001300	7.26684	5.82343	1.3098	4.44605	8.75e-06	0.000162254	CmaCh05G001300	0.181048	0.146218	0.217373	0	0	0	CmaCh05G001300	11.5604	0	CmaCh05G001300	Calcium-transporting ATPase 3, endoplasmic reticulum-type
CmaCh02G011990	48.6535	1.85175	0.52306	3.54022	0.000399798	0.00383724	CmaCh02G011990	0.91556	1.42017	1.32111	0.279205	0.485351	0.25754	CmaCh02G011990	96.6975	27.0273	CmaCh02G011990	Calmodulin binding protein, putative
CmaCh12G010390	49.0161	3.45457	0.73708	4.68683	2.77e-06	6.07e-05	CmaCh12G010390	2.69546	3.46326	2.38168	0	0.752524	0.0689282	CmaCh12G010390	80.3611	7.72948	CmaCh12G010390	Calmodulin-binding protein
CmaCh11G017620	358.693	1.03131	0.37676	2.73731	0.00619432	0.0328808	CmaCh11G017620	9.04106	13.7539	12.557	4.1877	3.50338	9.57291	CmaCh11G017620	477.835	233.349	CmaCh11G017620	Calmodulin-binding protein
CmaCh02G005590	19.7944	2.76014	0.887811	3.10893	0.00187764	0.0131385	CmaCh02G005590	0.889193	2.23418	7.79518	0.271164	0.682679	0.666994	CmaCh02G005590	42.4687	6.30438	CmaCh02G005590	CAP (Cysteine-rich secretory proteins, Antigen 5, and Pathogenesis-related 1 protein) superfamily protein
CmaCh01G018110	4.99745	3.63998	1.1969	3.04118	0.00235651	0.0155864	CmaCh01G018110	0.466966	0.511821	0.22884	0.0610302	0.0384122	0	CmaCh01G018110	13.9134	1.1457	CmaCh01G018110	Carbohydrate esterase plant-like protein
CmaCh19G003690	1199.04	-1.25381	0.258315	-4.85381	1.21e-06	2.93e-05	CmaCh19G003690	7.28348	6.38938	7.82585	20.0668	11.0874	20.064	CmaCh19G003690	394.738	940.418	CmaCh19G003690	Carbohydrate kinase-like protein
CmaCh19G010390	26.4611	1.52529	0.503121	3.03165	0.00243219	0.0159501	CmaCh19G010390	2.27057	2.36351	1.90397	0.461615	1.39459	0.468375	CmaCh19G010390	49.7946	17.7043	CmaCh19G010390	Carbohydrate-binding X8 domain protein
CmaCh01G012910	18.9032	3.39965	0.643185	5.28565	1.25e-07	4.08e-06	CmaCh01G012910	0.70712	0.745582	0.555891	0.0898501	0.090482	0.0165756	CmaCh01G012910	39.2969	3.85238	CmaCh01G012910	Carbohydrate-binding X8 domain superfamily protein, putative
CmaCh09G006990	8.75794	1.78037	0.586209	3.03708	0.00238879	0.0157284	CmaCh09G006990	0.289074	0.305297	0.34326	0.12206	0.0512162	0.0938241	CmaCh09G006990	16.204	4.616	CmaCh09G006990	Carbohydrate-binding X8 domain superfamily protein, putative
CmaCh13G002470	427.65	-1.44757	0.340097	-4.25635	2.08e-05	0.000334531	CmaCh13G002470	8.00865	9.37425	7.4431	31.3086	19.9493	16.4641	CmaCh13G002470	270.414	737.653	CmaCh13G002470	Carbonate dehydratase/ zinc ion binding protein
CmaCh13G002460	75.1654	-1.82664	0.417072	-4.37968	1.19e-05	0.000209794	CmaCh13G002460	0.776722	1.28311	1.18085	4.81268	3.41534	3.30708	CmaCh13G002460	35.2735	125.555	CmaCh13G002460	Carbonate dehydratase/ zinc ion binding protein
CmaCh01G005010	6140.08	-1.99769	0.306806	-6.51124	7.45e-11	5.13e-09	CmaCh01G005010	52.5392	70.5572	68.0522	288.089	131.906	343.369	CmaCh01G005010	3043.7	12155.2	CmaCh01G005010	Carbonate dehydratase/ zinc ion binding protein
CmaCh14G003140	5382.67	-1.00618	0.225359	-4.46479	8.01e-06	0.000150707	CmaCh14G003140	61.8582	70.5922	56.2651	175.362	105.201	98.4858	CmaCh14G003140	4893.5	9828.94	CmaCh14G003140	Carbonic anhydrase family protein
CmaCh20G008940	148.494	-1.08004	0.362893	-2.97619	0.00291853	0.0183278	CmaCh20G008940	7.02755	3.86598	6.28887	14.2096	15.5411	6.57499	CmaCh20G008940	129.663	274.123	CmaCh20G008940	Carboxylesterase 1
CmaCh01G018530	1396.3	-2.05518	0.433808	-4.73753	2.16e-06	4.9e-05	CmaCh01G018530	20.6268	6.96676	14.4687	49.3378	27.2009	98.1495	CmaCh01G018530	550.9	2287.94	CmaCh01G018530	Carboxylesterase 1
CmaCh11G009610	14.7669	4.13907	1.06729	3.8781	0.000105274	0.00129006	CmaCh11G009610	0.237885	0.243846	0.180471	0	0.0421469	0	CmaCh11G009610	27.8133	1.77022	CmaCh11G009610	Carboxyl-terminal peptidase
CmaCh10G001160	125.476	2.59303	0.333943	7.76488	8.17e-15	1.08e-12	CmaCh10G001160	2.42215	3.90142	2.495	0.495182	0.701248	0.285474	CmaCh10G001160	250.442	42.0852	CmaCh10G001160	Carboxyl-terminal peptidase
CmaCh17G009180	199.408	1.79157	0.410828	4.36087	1.3e-05	0.000224437	CmaCh17G009180	4.59241	6.82302	6.01915	1.70436	2.59448	0.767773	CmaCh17G009180	309.288	89.8813	CmaCh17G009180	Carboxyl-terminal peptidase
CmaCh04G017490	88.9084	1.75425	0.354343	4.95071	7.39e-07	1.92e-05	CmaCh04G017490	1.42395	2.86196	2.0538	0.710576	0.819929	0.368684	CmaCh04G017490	150.562	45.1038	CmaCh04G017490	Carboxyl-terminal peptidase
CmaCh10G010400	152.383	1.63228	0.534279	3.05511	0.00224978	0.0150283	CmaCh10G010400	1.60151	3.68861	2.33996	0.773281	1.51987	0.187704	CmaCh10G010400	197.734	64.2915	CmaCh10G010400	Carboxyl-terminal peptidase
CmaCh05G001080	79.7637	1.30631	0.343016	3.80831	0.000139919	0.00162343	CmaCh05G001080	1.28246	1.09276	0.887946	0.322922	0.338743	0.645373	CmaCh05G001080	106.58	42.69	CmaCh05G001080	Carboxyl-terminal peptidase
CmaCh18G001820	440.215	1.07834	0.231421	4.65963	3.17e-06	6.83e-05	CmaCh18G001820	8.12465	7.47078	8.56273	4.04485	4.94132	2.49191	CmaCh18G001820	569.043	270.365	CmaCh18G001820	Carboxyl-terminal peptidase
CmaCh08G005060	54.0622	2.60441	0.680865	3.82515	0.000130692	0.00153275	CmaCh08G005060	0.864025	1.89235	1.5071	0.107182	0.57341	0.0370744	CmaCh08G005060	111.878	18.8324	CmaCh08G005060	Carboxypeptidase
CmaCh05G009850	69.0314	1.49547	0.289587	5.16416	2.42e-07	7.29e-06	CmaCh05G009850	0.667908	0.768483	0.761116	0.192522	0.368785	0.231629	CmaCh05G009850	92.2982	33.3044	CmaCh05G009850	Carboxypeptidase B2, putative
CmaCh16G005010	7257.1	-1.10558	0.220591	-5.01189	5.39e-07	1.47e-05	CmaCh16G005010	77.9218	65.7307	76.053	189.484	105.161	178.034	CmaCh16G005010	3044.7	6550.44	CmaCh16G005010	Carotenoid cleavage dioxygenase 4
CmaCh08G003910	75.275	2.09802	0.398911	5.25937	1.45e-07	4.61e-06	CmaCh08G003910	4.48611	4.03016	5.4035	0.41503	1.97365	0.935795	CmaCh08G003910	106.123	25.3455	CmaCh08G003910	CASP-like protein
CmaCh09G003890	852.246	-1.17932	0.398501	-2.95938	0.00308254	0.0190835	CmaCh09G003890	3.27772	2.65483	2.95764	5.09341	2.83377	12.1864	CmaCh09G003890	359.596	813.566	CmaCh09G003890	Catalytic/ protein phosphatase type 2C/ protein serine/threonine phosphatase
CmaCh12G004320	7512.15	-1.15647	0.373029	-3.10021	0.00193381	0.0134098	CmaCh12G004320	58.3562	43.4267	52.6536	104.296	47.6545	192.266	CmaCh12G004320	3611.36	8049.18	CmaCh12G004320	Cathepsin B-like cysteine proteinase
CmaCh01G020360	344.981	2.82225	0.65662	4.29814	1.72e-05	0.000286096	CmaCh01G020360	6.6505	5.72783	6.36643	0.460253	2.04897	0.155319	CmaCh01G020360	587.058	83.4495	CmaCh01G020360	Cathepsin B-like cysteine proteinase 6
CmaCh04G007150	2742.87	5.00162	0.233796	21.3931	1.55e-101	4.06e-97	CmaCh04G007150	35.8471	34.1265	37.7402	1.10716	1.47815	0.796881	CmaCh04G007150	4514.92	141.767	CmaCh04G007150	Cation/H(+) antiporter 18-like protein
CmaCh03G004360	262.022	-1.14271	0.262257	-4.3572	1.32e-05	0.000227778	CmaCh03G004360	3.47605	1.93084	2.83269	7.10852	5.77826	5.26943	CmaCh03G004360	201.311	443.596	CmaCh03G004360	Cation/H(+) antiporter 20
CmaCh04G025110	112.724	-1.22821	0.439964	-2.79162	0.00524452	0.0289531	CmaCh04G025110	1.09423	1.26104	0.864602	4.4992	2.03888	1.00639	CmaCh04G025110	100.642	235.813	CmaCh04G025110	Cationic amino acid transporter 7
CmaCh02G016250	22.2455	1.70369	0.53864	3.16294	0.00156186	0.0113563	CmaCh02G016250	0.29501	0.323347	0.433715	0.0771127	0.145603	0.106693	CmaCh02G016250	19.1864	6.00737	CmaCh02G016250	Cell division cycle
CmaCh19G008850	55740.7	-1.51065	0.326193	-4.63116	3.64e-06	7.72e-05	CmaCh19G008850	1185.91	983.283	1202.15	4642.8	1550.68	3412.67	CmaCh19G008850	25257.8	71968.5	CmaCh19G008850	Cell wall glycine-rich protein
CmaCh04G013470	23.1057	1.82742	0.549919	3.32307	0.000890321	0.007318	CmaCh04G013470	0.755397	0.610074	0.784214	0.327357	0.137358	0.134202	CmaCh04G013470	20.7783	5.78898	CmaCh04G013470	Cell wall integrity and stress response component 2, putative
CmaCh17G007180	535.37	-1.07792	0.146846	-7.3405	2.13e-13	2.22e-11	CmaCh17G007180	4.54162	4.9952	5.06185	11.3817	9.78892	9.66344	CmaCh17G007180	317.462	670.517	CmaCh17G007180	Cell wall invertase
CmaCh18G011380	336.951	1.06651	0.377373	2.82614	0.00471131	0.0267012	CmaCh18G011380	9.1879	12.0351	8.32946	5.27951	6.61314	2.23749	CmaCh18G011380	800.958	382.967	CmaCh18G011380	Cell wall protein EXP3
CmaCh04G001070	687.123	4.34991	0.577563	7.5315	5.02e-14	5.87e-12	CmaCh04G001070	51.341	95.7798	61.6636	2.75844	6.7517	0.777454	CmaCh04G001070	1915.94	94.4054	CmaCh04G001070	Cell wall protein Exp4
CmaCh04G010670	1691.78	1.26153	0.369235	3.4166	0.00063409	0.00558869	CmaCh04G010670	59.6045	68.6085	82.8495	28.7315	46.5853	12.7696	CmaCh04G010670	2985.55	1246.01	CmaCh04G010670	Cell wall protein Exp4
CmaCh10G004570	193.913	3.0936	0.967139	3.19871	0.00138045	0.0102943	CmaCh10G004570	3.08094	4.35235	2.8515	0.158142	1.01876	0.0343225	CmaCh10G004570	388.697	45.7763	CmaCh10G004570	Cellulose synthase
CmaCh13G005890	59.7995	2.45975	0.572612	4.29566	1.74e-05	0.000288401	CmaCh13G005890	0.523416	0.975913	0.63176	0.0827653	0.245577	0.0654368	CmaCh13G005890	126.735	23.4179	CmaCh13G005890	Cellulose synthase
CmaCh09G011810	6018.72	1.69483	0.541711	3.12867	0.00175602	0.0124537	CmaCh09G011810	61.6015	65.2507	82.9157	13.7405	45.8497	5.2166	CmaCh09G011810	10836.5	3347.87	CmaCh09G011810	Cellulose synthase
CmaCh01G014970	266.335	1.69263	0.450539	3.75691	0.000172023	0.00191712	CmaCh01G014970	1.88354	2.71969	2.90976	0.533782	1.4753	0.326457	CmaCh01G014970	455.251	141.523	CmaCh01G014970	Cellulose synthase
CmaCh17G013790	367.764	1.67854	0.333922	5.02675	4.99e-07	1.37e-05	CmaCh17G013790	4.80331	6.38705	4.15261	1.19847	1.6539	1.94072	CmaCh17G013790	607.618	189.818	CmaCh17G013790	Cellulose synthase
CmaCh07G013190	4515.84	1.57874	0.257278	6.13633	8.44e-10	4.5e-08	CmaCh07G013190	25.5207	28.5415	31.4414	6.20254	12.592	9.83727	CmaCh07G013190	7134.06	2388.92	CmaCh07G013190	Cellulose synthase
CmaCh01G009020	3878.98	1.57273	0.327929	4.79593	1.62e-06	3.78e-05	CmaCh01G009020	52.6485	57.5484	66.6267	14.0047	32.3843	13.0747	CmaCh01G009020	7679.42	2582.5	CmaCh01G009020	Cellulose synthase
CmaCh20G006000	192.386	-1.19995	0.241001	-4.97901	6.39e-07	1.7e-05	CmaCh20G006000	6.59194	5.98926	6.10753	12.9769	12.065	17.781	CmaCh20G006000	122.023	279.6	CmaCh20G006000	Cellulose synthase family protein
CmaCh20G006010	675.202	-1.42448	0.552314	-2.57911	0.0099054	0.0468073	CmaCh20G006010	4.15102	3.37549	4.36732	10.2053	1.97131	19.7296	CmaCh20G006010	320.418	859.549	CmaCh20G006010	Cellulose synthase-like B3, putative
CmaCh02G001780	113.403	-1.96948	0.638641	-3.08385	0.00204339	0.0140022	CmaCh02G001780	0.262507	0.161125	0.162091	0.163308	0.423235	1.69244	CmaCh02G001780	21.4362	83.4058	CmaCh02G001780	Cellulose synthase-like B3, putative
CmaCh09G005340	69.9415	2.30229	0.598852	3.84451	0.000120795	0.00143465	CmaCh09G005340	1.30292	1.92414	1.75589	0.136228	0.785962	0.104714	CmaCh09G005340	154.317	31.8024	CmaCh09G005340	Cellulose synthase-like C1-1, glycosyltransferase family 2 protein
CmaCh09G003110	330.748	1.69949	0.591197	2.87466	0.00404466	0.023686	CmaCh09G003110	9.3071	13.8976	11.097	2.31246	7.2098	1.05945	CmaCh09G003110	787.467	242.925	CmaCh09G003110	Cellulose synthase-like C1-1, glycosyltransferase family 2 protein
CmaCh15G003180	281.402	5.69575	0.523029	10.8899	1.29e-27	6.37e-25	CmaCh15G003180	10.0931	20.1206	11.6299	0.30056	0.378343	0.138619	CmaCh15G003180	881.018	17.2129	CmaCh15G003180	Cellulose synthase-like C1-2, glycosyltransferase family 2 protein
CmaCh04G027230	89.4163	2.84695	0.639918	4.44893	8.63e-06	0.000160921	CmaCh04G027230	3.46243	5.19554	3.8479	0.693512	0.990958	0.0691565	CmaCh04G027230	234.572	32.8927	CmaCh04G027230	Cellulose synthase-like C1-2, glycosyltransferase family 2 protein
CmaCh01G017580	588.264	2.62031	0.668064	3.92224	8.77e-05	0.00110609	CmaCh01G017580	17.2886	26.8166	19.86	3.47642	6.50685	0.436508	CmaCh01G017580	1235.55	201.268	CmaCh01G017580	Cellulose synthase-like C1-2, glycosyltransferase family 2 protein
CmaCh20G005480	623.783	1.5429	0.558687	2.76165	0.00575108	0.0311268	CmaCh20G005480	6.12633	6.58649	8.19046	0.89248	5.29143	1.00434	CmaCh20G005480	823.437	283.165	CmaCh20G005480	Cellulose synthase-like protein
CmaCh02G004670	194.496	1.15936	0.330962	3.50299	0.000460068	0.00429922	CmaCh02G004670	2.33055	2.78999	2.67965	0.669832	1.50822	1.32273	CmaCh02G004670	290.678	130.458	CmaCh02G004670	Cellulose synthase-like protein D3
CmaCh09G010180	454.527	-1.6945	0.474574	-3.57057	0.000356201	0.00349953	CmaCh09G010180	1.03578	0.550876	0.888284	2.60397	0.824313	4.56221	CmaCh09G010180	112.943	364.644	CmaCh09G010180	Cellulose synthase-like protein E6
CmaCh12G008760	637.461	-1.25054	0.346643	-3.60758	0.000309062	0.00311392	CmaCh12G008760	4.94496	2.79062	4.40834	9.12614	4.89326	14.8371	CmaCh12G008760	382.215	908.223	CmaCh12G008760	Chaperone ClpB
CmaCh09G004160	881.643	-1.28401	0.378769	-3.38996	0.000699018	0.00602125	CmaCh09G004160	1.21156	1.27628	1.45314	2.1847	1.62781	5.77141	CmaCh09G004160	172.502	419.502	CmaCh09G004160	Chaperone clpb, putative
CmaCh04G000580	4.92643	-4.26015	1.44108	-2.95622	0.00311437	0.019217	CmaCh04G000580	0	0	0	0.0540065	0.0679829	0.149447	CmaCh04G000580	0	3.534	CmaCh04G000580	Chaperone DnaJ
CmaCh13G005140	43.6819	2.93082	0.369106	7.94031	2.02e-15	2.77e-13	CmaCh13G005140	0.900545	1.08457	0.907801	0.101178	0.200141	0.093327	CmaCh13G005140	70.3658	9.59916	CmaCh13G005140	Chaperone DnaJ-domain protein, putative
CmaCh03G014250	76.0441	1.18753	0.327818	3.62253	0.000291741	0.0029686	CmaCh03G014250	1.95176	1.20888	1.34662	0.845811	0.5408	0.582038	CmaCh03G014250	118.03	51.5525	CmaCh03G014250	Chaperone DnaJ-domain protein, putative
CmaCh09G004800	89.7599	2.18253	0.45488	4.79804	1.6e-06	3.75e-05	CmaCh09G004800	2.78321	4.32265	3.41508	0.626774	1.45468	0.271002	CmaCh09G004800	188.846	42.2255	CmaCh09G004800	Chaperone protein dnaJ
CmaCh07G004250	1200.31	-1.33277	0.240378	-5.54447	2.95e-08	1.11e-06	CmaCh07G004250	32.8204	25.0236	37.3979	83.3597	56.5632	99.7456	CmaCh07G004250	478.407	1203.87	CmaCh07G004250	Chaperone protein dnaJ 11
CmaCh17G000850	8673.08	-1.45708	0.420653	-3.46385	0.00053251	0.0048449	CmaCh17G000850	108.021	46.7279	92.0955	252.764	87.7996	337.068	CmaCh17G000850	3142.92	8627.86	CmaCh17G000850	Chaperone protein dnaJ 20
CmaCh14G016050	325.408	1.9155	0.329901	5.80631	6.39e-09	2.84e-07	CmaCh14G016050	2.72692	3.11863	2.62258	0.432129	1.17204	0.649261	CmaCh14G016050	668.283	177.835	CmaCh14G016050	Chaperone protein dnaJ 49
CmaCh20G000860	44.9904	-1.03944	0.367295	-2.83	0.0046548	0.0264552	CmaCh20G000860	0.714056	0.438282	0.734851	1.14975	0.921006	1.75952	CmaCh20G000860	25.391	51.534	CmaCh20G000860	Chaperonin-like RbcX protein
CmaCh10G007500	140.241	1.30855	0.292634	4.47164	7.76e-06	0.000146908	CmaCh10G007500	2.57092	4.10009	2.93046	1.02716	0.993161	1.83999	CmaCh10G007500	226.758	91.169	CmaCh10G007500	Charged multivesicular body protein 2a, putative
CmaCh05G012500	79.8462	-2.21254	0.816466	-2.7099	0.0067304	0.034946	CmaCh05G012500	1.01111	0.371178	0.748883	1.2614	3.81083	4.77045	CmaCh05G012500	17.8197	82.299	CmaCh05G012500	Chitinase 2
CmaCh03G006330	611.565	-1.84289	0.675156	-2.72958	0.00634145	0.0334451	CmaCh03G006330	13.0858	5.6452	7.94628	11.6991	12.7611	71.195	CmaCh03G006330	378.395	1356.79	CmaCh03G006330	Chitin-binding lectin
CmaCh15G000800	3812.49	-1.22745	0.368723	-3.32893	0.000871815	0.00719522	CmaCh15G000800	34.1746	19.0978	26.9594	52.4713	31.1251	104.229	CmaCh15G000800	2307.81	5402.66	CmaCh15G000800	Chloride channel protein
CmaCh01G002390	24456.1	-1.19111	0.297329	-4.00602	6.17e-05	0.000827492	CmaCh01G002390	197.535	100.106	176.348	328.365	242.121	511.711	CmaCh01G002390	11926.5	27230.2	CmaCh01G002390	Chloroplast 50S ribosomal protein L1
CmaCh05G008280	66.4237	-1.4027	0.362834	-3.86595	0.000110657	0.0013414	CmaCh05G008280	0.0727666	0.0518539	0.055063	0.180135	0.157741	0.135454	CmaCh05G008280	32.2635	84.9901	CmaCh05G008280	Chloroplast envelope membrane protein
CmaCh11G005900	693.146	1.04898	0.250047	4.19512	2.73e-05	0.000422245	CmaCh11G005900	5.54126	5.71238	5.34622	1.68171	2.95296	3.38908	CmaCh11G005900	957.802	462.966	CmaCh11G005900	Chloroplast palmitoyl/oleoyl specific acyl-acyl carrier protein thioesterase
CmaCh04G015260	66.684	2.34304	0.454867	5.15103	2.59e-07	7.77e-06	CmaCh04G015260	1.18461	1.63377	1.35977	0.233425	0.524702	0.0922765	CmaCh04G015260	88.1007	17.9317	CmaCh04G015260	Choline transporter-like protein
CmaCh18G010350	123.481	1.29035	0.353476	3.65046	0.000261768	0.00271634	CmaCh18G010350	0.834373	1.19797	1.57025	0.395806	0.76515	0.325975	CmaCh18G010350	179.199	73.9624	CmaCh18G010350	Choline transporter-like protein
CmaCh14G010640	12.0944	2.48187	0.571432	4.34324	1.4e-05	0.000240369	CmaCh14G010640	1.1556	1.45178	1.48657	0.117469	0.295739	0.325062	CmaCh14G010640	24.5055	4.41912	CmaCh14G010640	Chromatin assembly factor 1 subunit A, putative
CmaCh02G007100	25.2759	3.57468	0.677798	5.27396	1.34e-07	4.33e-06	CmaCh02G007100	3.45087	3.13537	3.42188	0	0.620955	0.27301	CmaCh02G007100	35.664	3.18565	CmaCh02G007100	Chromosome 3B, genomic scaffold, cultivar Chinese Spring
CmaCh03G013220	254.516	2.51379	0.209963	11.9725	4.95e-33	3.82e-30	CmaCh03G013220	35.8684	37.0791	39.5496	5.71915	7.19922	6.83203	CmaCh03G013220	421.846	74.0608	CmaCh03G013220	Chromosome 3B, genomic scaffold, cultivar Chinese Spring
CmaCh13G006020	129.493	1.87815	0.48253	3.89231	9.93e-05	0.00122713	CmaCh13G006020	14.767	14.7245	13.7962	4.52844	6.36541	0.974645	CmaCh13G006020	201.642	55.2857	CmaCh13G006020	Chromosome 3B, genomic scaffold, cultivar Chinese Spring
CmaCh17G005950	306.782	1.30358	0.208895	6.24038	4.37e-10	2.48e-08	CmaCh17G005950	21.4247	23.5182	23.4953	7.60373	8.86251	11.2219	CmaCh17G005950	427.188	172.829	CmaCh17G005950	Chromosome 3B, genomic scaffold, cultivar Chinese Spring
CmaCh14G007060	197.687	1.1659	0.184453	6.32088	2.6e-10	1.56e-08	CmaCh14G007060	2.74508	2.59584	3.11408	1.28748	0.960399	1.48081	CmaCh14G007060	187.013	82.4734	CmaCh14G007060	Chromosome 3B, genomic scaffold, cultivar Chinese Spring
CmaCh15G000810	36.9168	1.11228	0.313907	3.54335	0.000395076	0.00380697	CmaCh15G000810	2.0451	2.01559	1.42689	0.634236	1.0778	0.84828	CmaCh15G000810	60.8379	28.3849	CmaCh15G000810	Chromosome 3B, genomic scaffold, cultivar Chinese Spring
CmaCh01G009100	800.943	-1.31615	0.359231	-3.66381	0.000248488	0.00259911	CmaCh01G009100	5.50857	3.99124	5.96593	10.4824	6.43444	21.556	CmaCh01G009100	377.621	939.376	CmaCh01G009100	Chromosome 3B, genomic scaffold, cultivar Chinese Spring
CmaCh20G003050	371.293	-1.00036	0.38938	-2.5691	0.0101963	0.0477174	CmaCh20G003050	4.88556	6.16079	5.36596	9.1549	18.7545	4.97268	CmaCh20G003050	294.338	589.707	CmaCh20G003050	Cinnamate-4-hydroxylase
CmaCh17G008960	1205.37	1.01989	0.351914	2.89813	0.00375393	0.0223226	CmaCh17G008960	19.4202	18.8013	23.3445	8.46218	15.9704	5.95415	CmaCh17G008960	1747	862.257	CmaCh17G008960	Cinnamoyl-CoA reductase 4
CmaCh04G004700	1603.77	1.19571	0.195226	6.12473	9.08e-10	4.81e-08	CmaCh04G004700	52.9092	59.8631	60.8567	25.8768	27.4001	22.5584	CmaCh04G004700	2406.17	1050.93	CmaCh04G004700	Cinnamyl alcohol dehydrogenase 1
CmaCh01G013440	153.603	1.73116	0.273354	6.33305	2.4e-10	1.45e-08	CmaCh01G013440	2.48634	3.12472	3.04612	0.568667	1.16871	0.888506	CmaCh01G013440	262.258	79.5477	CmaCh01G013440	Clathrin binding protein, putative
CmaCh04G003160	86.4025	1.49314	0.421402	3.54327	0.000395192	0.00380697	CmaCh04G003160	5.43878	2.26279	4.61719	1.2565	2.08781	1.06628	CmaCh04G003160	86.1702	30.8523	CmaCh04G003160	CLAVATA3/ESR (CLE)-related 25-like protein
CmaCh04G015070	151.853	-1.53517	0.402757	-3.81165	0.000138044	0.00160533	CmaCh04G015070	4.90696	2.00072	4.73935	12.1165	5.87045	15.6388	CmaCh04G015070	93.9499	271.24	CmaCh04G015070	Clavata3/esr-related 43, putative
CmaCh17G012510	114.776	2.28569	0.544892	4.19476	2.73e-05	0.00042243	CmaCh17G012510	11.5391	11.8145	11.0316	0.922995	1.23447	4.84219	CmaCh17G012510	209.559	42.6591	CmaCh17G012510	CLAVATA3/ESR-RELATED 44
CmaCh08G006830	258.766	1.20792	0.249408	4.84315	1.28e-06	3.07e-05	CmaCh08G006830	1.04572	1.34395	1.32161	0.488713	0.738225	0.387953	CmaCh08G006830	440.522	191.685	CmaCh08G006830	Coatomer beta subunit, putative
CmaCh19G006860	191.248	1.3307	0.250273	5.31699	1.05e-07	3.51e-06	CmaCh19G006860	1.81429	2.01541	2.05337	0.678742	1.12625	0.552083	CmaCh19G006860	335.202	134.3	CmaCh19G006860	Coatomer subunit alpha
CmaCh11G010850	714.713	1.08532	0.281073	3.86136	0.000112759	0.00135954	CmaCh11G010850	9.091	9.83212	9.48115	4.02958	6.75644	2.62413	CmaCh11G010850	1239.11	585.003	CmaCh11G010850	Coatomer subunit alpha
CmaCh02G004040	136.192	1.30379	0.306584	4.25262	2.11e-05	0.000339136	CmaCh02G004040	1.00619	1.31004	1.2133	0.345896	0.758457	0.339639	CmaCh02G004040	222.422	90.9967	CmaCh02G004040	Coatomer subunit gamma
CmaCh20G008550	238.64	1.10482	0.254447	4.34203	1.41e-05	0.00024138	CmaCh20G008550	0.810025	1.07976	1.12014	0.402585	0.671391	0.333502	CmaCh20G008550	412.678	192.974	CmaCh20G008550	Coatomer subunit gamma
CmaCh07G001360	20.9625	1.13386	0.404229	2.805	0.00503163	0.0280555	CmaCh07G001360	0.423938	0.342381	0.488938	0.20061	0.185186	0.185044	CmaCh07G001360	32.9978	15.0061	CmaCh07G001360	Coatomer subunit zeta-2
CmaCh10G002880	6.65485	3.87871	1.25694	3.08584	0.00202979	0.0139426	CmaCh10G002880	0.20062	0.206213	0.125129	0	0.0420071	0	CmaCh10G002880	11.2087	0.885112	CmaCh10G002880	COBRA-like protein
CmaCh01G004210	50.8096	3.25284	0.877609	3.70648	0.00021016	0.00226509	CmaCh01G004210	1.37298	3.78538	1.6647	0.0866273	0.627013	0.0199763	CmaCh01G004210	110.764	11.9094	CmaCh01G004210	COBRA-like protein 4
CmaCh03G008860	146.712	2.47456	0.509782	4.85417	1.21e-06	2.93e-05	CmaCh03G008860	1.72814	2.95766	2.15686	0.275837	0.829945	0.136525	CmaCh03G008860	357.578	64.9194	CmaCh03G008860	Coffea canephora DH200=94 genomic scaffold, scaffold_1
CmaCh20G008380	52.301	1.33094	0.449132	2.96336	0.00304303	0.018897	CmaCh20G008380	3.94859	2.56256	4.53524	0.645077	1.46163	2.26108	CmaCh20G008380	60.2037	23.8048	CmaCh20G008380	Coffea canephora DH200=94 genomic scaffold, scaffold_1
CmaCh04G000230	77.4565	3.27367	0.342062	9.57042	1.06e-21	3.21e-19	CmaCh04G000230	3.49769	3.72095	3.41337	0.264821	0.555591	0.30534	CmaCh04G000230	169.379	17.9344	CmaCh04G000230	Coffea canephora DH200=94 genomic scaffold, scaffold_10
CmaCh12G009000	30.7584	1.58413	0.426735	3.7122	0.000205466	0.00222182	CmaCh12G009000	0.49638	0.638913	0.691756	0.241252	0.32155	0.0654505	CmaCh12G009000	45.2629	15.5642	CmaCh12G009000	Coffea canephora DH200=94 genomic scaffold, scaffold_102
CmaCh07G003480	8.1685	3.49074	1.05779	3.30003	0.000966738	0.00782586	CmaCh07G003480	0.322465	0.651073	0.387165	0	0.0371359	0.0816362	CmaCh07G003480	16.2158	1.41543	CmaCh07G003480	Coffea canephora DH200=94 genomic scaffold, scaffold_10611
CmaCh17G011720	9.97756	3.52006	0.876394	4.01653	5.91e-05	0.000796781	CmaCh17G011720	0.0855449	0.172719	0.21092	0.00978277	0.0246289	0.00902366	CmaCh17G011720	16.8615	1.56098	CmaCh17G011720	Coffea canephora DH200=94 genomic scaffold, scaffold_11
CmaCh02G016990	16.7744	2.57533	0.664169	3.87753	0.000105522	0.00129189	CmaCh02G016990	0.370774	0.413939	0.542431	0.0598605	0.163262	0.00920258	CmaCh02G016990	46.7674	8.18695	CmaCh02G016990	Coffea canephora DH200=94 genomic scaffold, scaffold_11
CmaCh19G001100	107.174	1.0027	0.243045	4.12555	3.7e-05	0.000544932	CmaCh19G001100	3.10837	3.13798	3.75627	1.24952	1.95255	1.80833	CmaCh19G001100	163.234	81.7657	CmaCh19G001100	Coffea canephora DH200=94 genomic scaffold, scaffold_11
CmaCh07G003060	10.3212	3.58364	1.00901	3.55163	0.000382851	0.0037099	CmaCh07G003060	1.75216	2.24054	2.75486	0	0.336305	0.246434	CmaCh07G003060	17.7587	1.53369	CmaCh07G003060	Coffea canephora DH200=94 genomic scaffold, scaffold_12
CmaCh12G009900	14.758	2.20136	0.725154	3.03571	0.00239973	0.0157886	CmaCh12G009900	0.891863	1.80072	0.764862	0.407968	0.102709	0.225786	CmaCh12G009900	14.8975	3.17329	CmaCh12G009900	Coffea canephora DH200=94 genomic scaffold, scaffold_12
CmaCh13G004070	31.7356	1.50577	0.429013	3.50985	0.000448354	0.00420999	CmaCh13G004070	2.02199	2.48216	2.56641	0.961924	0.372573	1.09204	CmaCh13G004070	33.5947	11.5293	CmaCh13G004070	Coffea canephora DH200=94 genomic scaffold, scaffold_12
CmaCh02G006240	69.2422	-1.73375	0.664112	-2.61062	0.00903775	0.0437796	CmaCh02G006240	1.29287	0.32816	0.760296	1.55454	0.553021	5.73565	CmaCh02G006240	24.7736	81.5951	CmaCh02G006240	Coffea canephora DH200=94 genomic scaffold, scaffold_13
CmaCh15G000730	88.5569	2.63411	0.343891	7.65972	1.86e-14	2.33e-12	CmaCh15G000730	2.68966	4.06416	3.05074	0.436572	0.699432	0.475913	CmaCh15G000730	86.8518	14.2789	CmaCh15G000730	Coffea canephora DH200=94 genomic scaffold, scaffold_135
CmaCh04G029790	43.1081	2.11317	0.426077	4.95959	7.06e-07	1.84e-05	CmaCh04G029790	4.70057	4.7741	3.42042	1.43346	1.2303	0.360609	CmaCh04G029790	69.5784	16.3187	CmaCh04G029790	Coffea canephora DH200=94 genomic scaffold, scaffold_135
CmaCh18G001750	34.6242	1.04471	0.339353	3.07853	0.00208022	0.0141923	CmaCh18G001750	0.864765	0.895776	0.741623	0.42997	0.476294	0.317284	CmaCh18G001750	51.1484	25.0114	CmaCh18G001750	Coffea canephora DH200=94 genomic scaffold, scaffold_140
CmaCh20G000370	350.003	-1.06076	0.177585	-5.97324	2.33e-09	1.14e-07	CmaCh20G000370	3.36629	3.10477	3.45065	6.88834	7.06524	6.74043	CmaCh20G000370	191.416	399.242	CmaCh20G000370	Coffea canephora DH200=94 genomic scaffold, scaffold_155
CmaCh20G000670	28.5958	-1.64798	0.54203	-3.04039	0.00236274	0.0156158	CmaCh20G000670	0.35887	0.269128	0.241817	0.72699	0.472325	1.49258	CmaCh20G000670	13.0399	40.3557	CmaCh20G000670	Coffea canephora DH200=94 genomic scaffold, scaffold_158
CmaCh09G009120	84.1556	4.19809	0.515432	8.14479	3.8e-16	5.53e-14	CmaCh09G009120	1.32183	2.38493	2.14661	0.128649	0.0647769	0.118666	CmaCh09G009120	79.9805	4.26443	CmaCh09G009120	Coffea canephora DH200=94 genomic scaffold, scaffold_19
CmaCh01G012130	30.1339	2.22304	0.627494	3.54272	0.000396017	0.00381212	CmaCh01G012130	2.23148	1.80219	3.07356	0.30932	1.16811	0.114127	CmaCh01G012130	40.3903	9.04478	CmaCh01G012130	Coffea canephora DH200=94 genomic scaffold, scaffold_19
CmaCh09G009530	29.9656	2.21756	0.532684	4.163	3.14e-05	0.000476448	CmaCh09G009530	1.0881	1.52542	0.880337	0.187824	0.52015	0.0692999	CmaCh09G009530	65.3985	14.5491	CmaCh09G009530	Coffea canephora DH200=94 genomic scaffold, scaffold_19
CmaCh04G009260	16.7295	2.16047	0.545432	3.96102	7.46e-05	0.000970807	CmaCh04G009260	1.12228	1.52653	1.92493	0.486348	0.408141	0.149536	CmaCh04G009260	29.7564	6.79236	CmaCh04G009260	Coffea canephora DH200=94 genomic scaffold, scaffold_19
CmaCh16G008030	1270.91	-1.03796	0.317917	-3.26488	0.00109509	0.00859674	CmaCh16G008030	12.501	9.19756	11.4842	21.0044	11.8573	35.2156	CmaCh16G008030	630.394	1293.31	CmaCh16G008030	Coffea canephora DH200=94 genomic scaffold, scaffold_19
CmaCh08G007900	32.041	2.30273	0.560467	4.10859	3.98e-05	0.000577454	CmaCh08G007900	1.39106	0.87379	1.25925	0.176754	0.355995	0.195646	CmaCh08G007900	35.0479	7.24406	CmaCh08G007900	Coffea canephora DH200=94 genomic scaffold, scaffold_2
CmaCh12G006640	8.89037	2.18948	0.691214	3.16759	0.00153707	0.0112134	CmaCh12G006640	0.49375	0.764294	0.95274	0.0376429	0.331692	0.138888	CmaCh12G006640	20.648	4.74663	CmaCh12G006640	Coffea canephora DH200=94 genomic scaffold, scaffold_2
CmaCh12G002880	72.726	-1.07684	0.347355	-3.10013	0.00193438	0.0134102	CmaCh12G002880	1.28986	1.40632	1.32742	1.56357	4.56772	2.42187	CmaCh12G002880	47.95	101.93	CmaCh12G002880	Coffea canephora DH200=94 genomic scaffold, scaffold_205
CmaCh03G003860	43.3694	1.82198	0.511254	3.56375	0.000365589	0.00357168	CmaCh03G003860	1.39826	1.51937	1.76602	0.395396	0.878331	0.0858151	CmaCh03G003860	70.7972	20.5506	CmaCh03G003860	Coffea canephora DH200=94 genomic scaffold, scaffold_22
CmaCh14G002020	564.487	-1.35232	0.392419	-3.44611	0.000568721	0.00510874	CmaCh14G002020	15.3781	9.85814	12.1992	24.6646	14.5	56.2888	CmaCh14G002020	299.355	763.298	CmaCh14G002020	Coffea canephora DH200=94 genomic scaffold, scaffold_22
CmaCh01G008030	66.1205	3.36299	0.725547	4.63511	3.57e-06	7.59e-05	CmaCh01G008030	4.13718	6.88143	5.7867	0.225296	1.418	0.0415627	CmaCh01G008030	131.123	13.1461	CmaCh01G008030	Coffea canephora DH200=94 genomic scaffold, scaffold_223
CmaCh10G002080	192.957	1.95308	0.181635	10.7528	5.75e-27	2.69e-24	CmaCh10G002080	13.2823	17.2969	14.0317	3.65807	3.70497	4.1499	CmaCh10G002080	373.012	96.2648	CmaCh10G002080	Coffea canephora DH200=94 genomic scaffold, scaffold_223
CmaCh20G004760	5.90166	2.7155	0.941118	2.88539	0.00390926	0.0230527	CmaCh20G004760	0.219141	0.39821	0.281903	0.0250606	0.126184	0	CmaCh20G004760	12.6155	2.1218	CmaCh20G004760	Coffea canephora DH200=94 genomic scaffold, scaffold_24
CmaCh13G001520	24.9233	2.08814	0.542785	3.8471	0.000119527	0.00142346	CmaCh13G001520	4.90201	3.57273	4.81919	0.546913	2.20304	0.504475	CmaCh13G001520	42.7286	10.4602	CmaCh13G001520	Coffea canephora DH200=94 genomic scaffold, scaffold_24
CmaCh02G003050	98.7187	1.02618	0.271954	3.77335	0.00016107	0.00181903	CmaCh02G003050	2.37973	2.06606	2.34699	1.00693	1.40454	0.953894	CmaCh02G003050	87.7539	43.476	CmaCh02G003050	Coffea canephora DH200=94 genomic scaffold, scaffold_255
CmaCh15G008330	38.7532	-1.76069	0.641181	-2.746	0.0060326	0.0322312	CmaCh15G008330	0.114991	0.109754	0.206198	0.219967	0.156504	1.07624	CmaCh15G008330	15.8418	53.4029	CmaCh15G008330	Coffea canephora DH200=94 genomic scaffold, scaffold_264
CmaCh14G009930	1955.32	2.46081	0.617691	3.98388	6.78e-05	0.000891244	CmaCh14G009930	56.7619	90.9727	86.2539	12.9254	27.6596	1.93564	CmaCh14G009930	5409.84	983.082	CmaCh14G009930	Coffea canephora DH200=94 genomic scaffold, scaffold_27
CmaCh06G014140	15.2252	2.91472	0.731546	3.98433	6.77e-05	0.000891002	CmaCh06G014140	1.58214	2.19046	1.35685	0.0689261	0.607345	0.0635776	CmaCh06G014140	26.1638	3.77376	CmaCh06G014140	Coffea canephora DH200=94 genomic scaffold, scaffold_3
CmaCh08G012380	206.238	2.506	0.267448	9.37005	7.25e-21	2e-18	CmaCh08G012380	24.6068	24.2892	23.6918	5.00265	5.31335	2.54757	CmaCh08G012380	489.721	86.7854	CmaCh08G012380	Coffea canephora DH200=94 genomic scaffold, scaffold_3
CmaCh06G014280	278.565	1.26957	0.273066	4.64933	3.33e-06	7.13e-05	CmaCh06G014280	52.4598	59.2805	47.1665	31.641	20.4629	13.8342	CmaCh06G014280	577.37	239.579	CmaCh06G014280	Coffea canephora DH200=94 genomic scaffold, scaffold_3
CmaCh08G012340	84.5104	-3.49902	0.713387	-4.90481	9.35e-07	2.33e-05	CmaCh08G012340	0.137115	0.276841	0.11759	1.1917	0.789525	4.04977	CmaCh08G012340	2.9795	33.8058	CmaCh08G012340	Coffea canephora DH200=94 genomic scaffold, scaffold_3
CmaCh12G008390	6.79486	5.67787	1.28445	4.42046	9.85e-06	0.00017928	CmaCh12G008390	0.443269	0.437547	0.422387	0	0.02836	0	CmaCh12G008390	20.3364	0.442556	CmaCh12G008390	Coffea canephora DH200=94 genomic scaffold, scaffold_30
CmaCh02G008450	26.9344	1.73018	0.613128	2.82189	0.00477411	0.0269464	CmaCh02G008450	4.60699	2.94195	4.50226	0.392073	2.71446	0.632886	CmaCh02G008450	43.2253	13.4126	CmaCh02G008450	Coffea canephora DH200=94 genomic scaffold, scaffold_36
CmaCh03G013940	186.567	1.6529	0.297434	5.55718	2.74e-08	1.04e-06	CmaCh03G013940	5.52774	6.92838	5.37165	1.62551	2.87292	1.21162	CmaCh03G013940	381.73	122.264	CmaCh03G013940	Coffea canephora DH200=94 genomic scaffold, scaffold_369
CmaCh08G005140	147.537	1.45415	0.460422	3.15829	0.001587	0.0114849	CmaCh08G005140	4.00298	7.79209	6.88793	3.82652	2.06856	0.93112	CmaCh08G005140	279.798	102.23	CmaCh08G005140	Coffea canephora DH200=94 genomic scaffold, scaffold_377
CmaCh17G009670	66.7497	1.32474	0.436368	3.03582	0.00239883	0.0157866	CmaCh17G009670	27.3027	27.6024	21.5618	4.1331	9.0482	17.2386	CmaCh17G009670	149.603	59.5147	CmaCh17G009670	Coffea canephora DH200=94 genomic scaffold, scaffold_377
CmaCh03G005120	21.6053	1.31362	0.453367	2.89747	0.00376185	0.0223494	CmaCh03G005120	2.1401	2.23018	1.77615	0.947373	1.03354	0.524316	CmaCh03G005120	34.2142	13.9454	CmaCh03G005120	Coffea canephora DH200=94 genomic scaffold, scaffold_4
CmaCh15G003850	86.876	1.24833	0.248577	5.02189	5.12e-07	1.4e-05	CmaCh15G003850	8.85832	6.8811	6.49506	3.83557	2.80346	2.68199	CmaCh15G003850	126.358	52.9712	CmaCh15G003850	Coffea canephora DH200=94 genomic scaffold, scaffold_4
CmaCh04G026470	37.8587	1.08357	0.412629	2.62601	0.00863921	0.042351	CmaCh04G026470	3.44337	2.78093	3.44521	0.984444	2.64365	1.02913	CmaCh04G026470	51.7987	24.9483	CmaCh04G026470	Coffea canephora DH200=94 genomic scaffold, scaffold_4
CmaCh04G025540	95.0659	-1.16646	0.429651	-2.71491	0.00662946	0.0345745	CmaCh04G025540	0.890919	0.412668	0.516859	0.946922	0.784593	2.32181	CmaCh04G025540	53.3956	118.888	CmaCh04G025540	Coffea canephora DH200=94 genomic scaffold, scaffold_4
CmaCh15G005020	214.868	-1.21566	0.411502	-2.9542	0.00313477	0.0192975	CmaCh15G005020	2.3883	1.01939	1.74044	3.8605	1.99513	6.06716	CmaCh15G005020	159.873	370.257	CmaCh15G005020	Coffea canephora DH200=94 genomic scaffold, scaffold_4
CmaCh02G014970	10.3735	2.49795	0.748596	3.33685	0.00084735	0.00703094	CmaCh02G014970	0.846126	1.06773	0.770991	0.145142	0.365408	0	CmaCh02G014970	19.5102	3.71005	CmaCh02G014970	Coffea canephora DH200=94 genomic scaffold, scaffold_41
CmaCh02G014870	78.4726	1.36755	0.43211	3.16482	0.0015518	0.0112988	CmaCh02G014870	1.91298	1.69352	2.01917	0.286078	0.953239	0.94686	CmaCh02G014870	117.531	45.6735	CmaCh02G014870	Coffea canephora DH200=94 genomic scaffold, scaffold_41
CmaCh01G010220	31.092	-2.30573	0.705358	-3.26889	0.00107972	0.00851174	CmaCh01G010220	0.62498	0.555221	1.17916	7.49023	1.15159	3.00621	CmaCh01G010220	14.5073	71.6214	CmaCh01G010220	Coffea canephora DH200=94 genomic scaffold, scaffold_4654
CmaCh01G010200	1015.56	-1.21387	0.244358	-4.9676	6.78e-07	1.78e-05	CmaCh01G010200	29.738	24.2528	29.0095	69.4183	45.177	77.7909	CmaCh01G010200	655.339	1519.01	CmaCh01G010200	Coffea canephora DH200=94 genomic scaffold, scaffold_49
CmaCh04G021250	13.2077	3.27556	0.668926	4.89674	9.74e-07	2.42e-05	CmaCh04G021250	0.719263	0.818529	0.588803	0.0598209	0.112953	0.055179	CmaCh04G021250	24.9963	2.67939	CmaCh04G021250	Coffea canephora DH200=94 genomic scaffold, scaffold_5
CmaCh04G016820	71.8257	1.6144	0.330127	4.89024	1.01e-06	2.49e-05	CmaCh04G016820	2.78795	2.80463	2.49582	0.425101	1.40819	0.846142	CmaCh04G016820	127.098	42.1036	CmaCh04G016820	Coffea canephora DH200=94 genomic scaffold, scaffold_5
CmaCh18G011250	19.8401	1.10895	0.407778	2.71949	0.00653821	0.0342417	CmaCh18G011250	1.1301	1.46031	1.04671	0.454912	0.676756	0.572199	CmaCh18G011250	30.9198	14.4849	CmaCh18G011250	Coffea canephora DH200=94 genomic scaffold, scaffold_5
CmaCh05G008940	10.0465	-6.51299	1.67416	-3.89032	0.000100114	0.00123608	CmaCh05G008940	0	0	0	0.0288988	0.0363776	1.33282	CmaCh05G008940	0	17.0087	CmaCh05G008940	Coffea canephora DH200=94 genomic scaffold, scaffold_5
CmaCh03G014030	332.927	1.47593	0.254642	5.79609	6.79e-09	3e-07	CmaCh03G014030	40.3282	49.4018	47.1864	17.7324	19.3212	12.3113	CmaCh03G014030	504.91	182.045	CmaCh03G014030	Coffea canephora DH200=94 genomic scaffold, scaffold_526
CmaCh01G016390	367.767	1.25463	0.474956	2.64157	0.00825238	0.0408655	CmaCh01G016390	4.71943	4.27143	4.62559	0.658726	3.88216	1.17656	CmaCh01G016390	799.403	335.663	CmaCh01G016390	Coffea canephora DH200=94 genomic scaffold, scaffold_55
CmaCh04G029290	46.8982	3.35028	0.496233	6.75142	1.46e-11	1.14e-09	CmaCh04G029290	1.07491	2.18089	1.70879	0.143912	0.301926	0.0663726	CmaCh04G029290	72.7697	7.50787	CmaCh04G029290	Coffea canephora DH200=94 genomic scaffold, scaffold_583
CmaCh05G001980	62.9874	2.20945	0.376593	5.86694	4.44e-09	2.06e-07	CmaCh05G001980	4.42625	4.22864	3.61078	0.888898	1.05677	0.72882	CmaCh05G001980	87.3225	19.0404	CmaCh05G001980	Coffea canephora DH200=94 genomic scaffold, scaffold_6
CmaCh09G003040	65.2692	2.10977	0.311066	6.78238	1.18e-11	9.45e-10	CmaCh09G003040	5.10748	5.1434	4.27202	0.80762	1.74279	0.904584	CmaCh09G003040	88.5092	21.0563	CmaCh09G003040	Coffea canephora DH200=94 genomic scaffold, scaffold_6
CmaCh09G002770	610.125	1.82567	0.220178	8.2918	1.12e-16	1.74e-14	CmaCh09G002770	60.1098	77.7048	72.9139	19.4753	24.4408	15.6708	CmaCh09G002770	1251.56	353.897	CmaCh09G002770	Coffea canephora DH200=94 genomic scaffold, scaffold_6
CmaCh04G004230	459.976	1.3316	0.461394	2.88604	0.0039012	0.0230208	CmaCh04G004230	17.6706	13.8747	15.7082	3.28525	3.68917	11.7725	CmaCh04G004230	702.903	278.863	CmaCh04G004230	Coffea canephora DH200=94 genomic scaffold, scaffold_6
CmaCh02G001440	7.86245	5.15657	1.30735	3.9443	8e-05	0.00102834	CmaCh02G001440	0.510293	0.665737	0.269309	0.0359115	0	0	CmaCh02G001440	14.1498	0.351572	CmaCh02G001440	Coffea canephora DH200=94 genomic scaffold, scaffold_60
CmaCh13G006660	16.0676	2.76737	0.91032	3.03999	0.00236583	0.0156283	CmaCh13G006660	2.6517	1.28494	2.52678	0.10782	0.8822	0	CmaCh13G006660	42.1509	6.45637	CmaCh13G006660	Coffea canephora DH200=94 genomic scaffold, scaffold_614
CmaCh18G003500	88.6167	-1.15302	0.341002	-3.38128	0.000721478	0.00616809	CmaCh18G003500	0.680997	0.723131	0.940927	1.77676	2.30919	1.14935	CmaCh18G003500	71.4592	159.532	CmaCh18G003500	Coffea canephora DH200=94 genomic scaffold, scaffold_614
CmaCh01G007900	662.973	2.44434	0.188576	12.9621	2.01e-38	3.5e-35	CmaCh01G007900	49.0615	57.7206	46.0364	8.7371	8.98545	10.3241	CmaCh01G007900	940.837	172.671	CmaCh01G007900	Coffea canephora DH200=94 genomic scaffold, scaffold_63
CmaCh18G001650	254.447	-1.59902	0.539944	-2.96145	0.0030619	0.0189826	CmaCh18G001650	6.45631	3.31448	4.50681	10.3023	3.57354	29.2689	CmaCh18G001650	109.627	331.276	CmaCh18G001650	Coffea canephora DH200=94 genomic scaffold, scaffold_64
CmaCh11G000670	133.477	2.26337	0.505551	4.47704	7.57e-06	0.000143864	CmaCh11G000670	22.4251	27.1336	22.9383	5.89369	8.26412	1.03222	CmaCh11G000670	341.644	71.5835	CmaCh11G000670	Coffea canephora DH200=94 genomic scaffold, scaffold_70
CmaCh16G011680	173.311	1.12472	0.22367	5.02846	4.94e-07	1.36e-05	CmaCh16G011680	16.2833	11.5214	10.8751	5.80063	6.47203	5.47212	CmaCh16G011680	206.304	94.6439	CmaCh16G011680	Coffea canephora DH200=94 genomic scaffold, scaffold_72
CmaCh02G016080	104.312	1.02853	0.277169	3.71083	0.000206585	0.00223115	CmaCh02G016080	16.0904	21.9152	19.1785	10.978	6.43843	10.4714	CmaCh02G016080	161.156	78.5936	CmaCh02G016080	Coffea canephora DH200=94 genomic scaffold, scaffold_72
CmaCh09G003600	10.6365	3.92849	0.871861	4.50587	6.61e-06	0.000128345	CmaCh09G003600	0.673448	0.815835	0.641721	0	0	0.12629	CmaCh09G003600	21.8882	1.29716	CmaCh09G003600	Coffea canephora DH200=94 genomic scaffold, scaffold_75
CmaCh09G007460	81.99	3.97133	0.417145	9.52028	1.73e-21	5.14e-19	CmaCh09G007460	7.88577	10.092	9.05181	0.25898	0.605431	0.853156	CmaCh09G007460	256.854	16.3215	CmaCh09G007460	Coffea canephora DH200=94 genomic scaffold, scaffold_76
CmaCh01G012980	61.9602	1.62593	0.383919	4.23508	2.28e-05	0.000362948	CmaCh01G012980	2.09261	1.56004	2.55389	0.368166	1.11227	0.577316	CmaCh01G012980	59.268	19.65	CmaCh01G012980	Coffea canephora DH200=94 genomic scaffold, scaffold_76
CmaCh15G001740	58.9357	-2.21496	0.562059	-3.94079	8.12e-05	0.00104045	CmaCh15G001740	0.235867	0.108852	0.115588	0.657636	0.206957	1.24165	CmaCh15G001740	15.7491	72.0637	CmaCh15G001740	Coffea canephora DH200=94 genomic scaffold, scaffold_78
CmaCh11G014330	47.1674	2.28287	0.410433	5.5621	2.67e-08	1.02e-06	CmaCh11G014330	2.08246	2.54431	1.8775	0.293103	0.676419	0.405539	CmaCh11G014330	46.8106	9.89617	CmaCh11G014330	Coffea canephora DH200=94 genomic scaffold, scaffold_8
CmaCh07G007050	91.7128	1.43259	0.454264	3.15366	0.00161237	0.0116204	CmaCh07G007050	3.92844	7.11351	5.39046	2.2699	2.8097	1.04688	CmaCh07G007050	152.708	56.9339	CmaCh07G007050	Coffea canephora DH200=94 genomic scaffold, scaffold_8
CmaCh04G027080	417.105	-1.11741	0.362357	-3.08371	0.00204434	0.0140022	CmaCh04G027080	15.358	6.15981	12.904	27.1517	13.9223	33.4514	CmaCh04G027080	254.946	551.973	CmaCh04G027080	Coffea canephora DH200=94 genomic scaffold, scaffold_8
CmaCh14G002710	107.248	-2.38208	0.654615	-3.63891	0.000273794	0.00281439	CmaCh14G002710	0.78038	1.17047	1.91216	3.36573	1.41225	15.3347	CmaCh14G002710	13.316	69.3295	CmaCh14G002710	Coffea canephora DH200=94 genomic scaffold, scaffold_8258
CmaCh14G012400	106.532	2.55255	0.487108	5.24021	1.6e-07	5.07e-06	CmaCh14G012400	1.54116	2.56256	2.41016	0.5391	0.574213	0.0382514	CmaCh14G012400	55.2239	9.76284	CmaCh14G012400	Coffea canephora DH200=94 genomic scaffold, scaffold_9
CmaCh01G000450	57.1193	1.82247	0.384709	4.73727	2.17e-06	4.9e-05	CmaCh01G000450	2.03977	4.53939	2.60452	1.0782	0.626414	0.879782	CmaCh01G000450	77.8583	21.9102	CmaCh01G000450	Coffea canephora DH200=94 genomic scaffold, scaffold_9
CmaCh12G012730	182.388	1.49055	0.480298	3.10338	0.00191323	0.0133023	CmaCh12G012730	4.43056	5.98933	6.06038	0.537544	1.81051	3.51103	CmaCh12G012730	398.81	141.786	CmaCh12G012730	Coffea canephora DH200=94 genomic scaffold, scaffold_9
CmaCh10G007260	841.124	-1.95289	0.528301	-3.69654	0.00021856	0.00233928	CmaCh10G007260	27.2848	12.0562	20.0917	59.9872	20.3173	149.602	CmaCh10G007260	319.76	1236.95	CmaCh10G007260	Coffea canephora DH200=94 genomic scaffold, scaffold_9
CmaCh13G006410	788.565	-3.92497	1.3745	-2.85557	0.00429595	0.0248248	CmaCh13G006410	6.27697	0.506941	3.17861	6.20747	0.722873	144.33	CmaCh13G006410	128.084	1944.69	CmaCh13G006410	Coffea canephora DH200=94 genomic scaffold, scaffold_91
CmaCh09G012710	12.7102	5.16633	1.1226	4.60211	4.18e-06	8.7e-05	CmaCh09G012710	8.33306	5.38396	3.28736	0.457418	0	0	CmaCh09G012710	39.2087	1.05472	CmaCh09G012710	Coffea canephora DH200=94 genomic scaffold, scaffold_96
CmaCh10G003520	752.918	-1.54671	0.504	-3.06886	0.00214875	0.0145425	CmaCh10G003520	3.32535	2.06883	2.98827	5.83705	2.25376	16.3672	CmaCh10G003520	202.459	590.726	CmaCh10G003520	Coffea canephora DH200=94 genomic scaffold, scaffold_978
CmaCh14G003150	67.3104	2.69765	0.393644	6.85301	7.23e-12	5.96e-10	CmaCh14G003150	4.29674	5.4134	7.51716	0.733776	0.461835	1.40202	CmaCh14G003150	115.557	17.4243	CmaCh14G003150	Coffea canephora DH200=94 genomic scaffold, scaffold_98
CmaCh02G006260	274.24	-1.9903	0.744967	-2.67166	0.00754765	0.0381268	CmaCh02G006260	0.437313	0.331109	0.890721	0.900187	0.251811	5.42025	CmaCh02G006260	23.3275	92.4055	CmaCh02G006260	Coiled-coil domain-containing protein 18, putative isoform 2
CmaCh08G000200	134.481	1.10094	0.316073	3.48318	0.00049549	0.00455871	CmaCh08G000200	1.01089	0.914388	1.01432	0.286698	0.762533	0.332697	CmaCh08G000200	223.496	105.067	CmaCh08G000200	Coiled-coil domain-containing protein SCD2
CmaCh04G021240	7.58354	2.18166	0.721238	3.02488	0.00248736	0.0162024	CmaCh04G021240	2.22822	2.69934	1.22845	0.436827	0.366583	0.537241	CmaCh04G021240	14.8636	3.23699	CmaCh04G021240	conserved peptide upstream open reading frame 28
CmaCh14G002060	225.777	2.17164	0.394707	5.5019	3.76e-08	1.38e-06	CmaCh14G002060	6.12638	8.06827	7.85114	1.4649	2.84618	0.646238	CmaCh14G002060	243.383	54.7282	CmaCh14G002060	Conserved peptide upstream open reading frame 47
CmaCh18G010200	43.5513	-1.11372	0.397097	-2.80466	0.00503691	0.028079	CmaCh18G010200	0.901793	1.61846	1.1171	3.81954	2.42323	1.66293	CmaCh18G010200	41.8503	90.9607	CmaCh18G010200	CONSTANS-like zinc finger protein
CmaCh10G004180	20779	-1.1708	0.36346	-3.22127	0.00127625	0.00969143	CmaCh10G004180	428.404	232.283	354.997	734.444	355.925	1196.24	CmaCh10G004180	15195.2	34208.8	CmaCh10G004180	CONSTANS-like zinc finger protein
CmaCh09G008820	732.873	2.24957	0.485667	4.63191	3.62e-06	7.7e-05	CmaCh09G008820	9.06275	9.59142	10.4418	1.05983	4.27459	0.798035	CmaCh09G008820	1418.82	299.04	CmaCh09G008820	COP1-interacting protein 7
CmaCh04G009440	96.7296	3.41243	0.667963	5.10872	3.24e-07	9.43e-06	CmaCh04G009440	10.3961	11.4217	6.747	0.299897	2.15719	0.276626	CmaCh04G009440	234.407	22.4333	CmaCh04G009440	copper ion binding;electron carriers
CmaCh17G002480	170.274	1.7478	0.524986	3.32924	0.000870844	0.00718947	CmaCh17G002480	3.53042	10.5652	5.28809	1.90252	3.286	0.612171	CmaCh17G002480	308.049	92.1855	CmaCh17G002480	copper ion binding;electron carriers
CmaCh01G006320	361.224	-1.19984	0.327042	-3.66876	0.000243732	0.00256061	CmaCh01G006320	14.9784	7.63098	11.6944	26.2768	14.7764	37.5572	CmaCh01G006320	245.549	562.699	CmaCh01G006320	Copper transporter, putative
CmaCh16G008050	13.1561	1.63353	0.633407	2.57895	0.00991012	0.0468098	CmaCh16G008050	0.656003	0.337146	0.255722	0.0272798	0.171698	0.201304	CmaCh16G008050	16.095	5.15868	CmaCh16G008050	Cotton fiber expressed protein 1
CmaCh01G017490	3850.55	1.07219	0.362495	2.95781	0.00309833	0.0191375	CmaCh01G017490	689.478	917.427	740.836	308.643	618.547	189.655	CmaCh01G017490	7217.9	3433.63	CmaCh01G017490	CRG16
CmaCh10G001320	16.6025	1.79065	0.552299	3.24217	0.00118623	0.00916633	CmaCh10G001320	0.330159	0.266643	0.185133	0.127791	0.0146238	0.0750112	CmaCh10G001320	23.6634	6.57989	CmaCh10G001320	Cyclic nucleotide-gated channel 16
CmaCh14G021050	107.884	1.78778	0.274604	6.5104	7.49e-11	5.14e-09	CmaCh14G021050	1.13384	1.73985	1.41536	0.449502	0.536812	0.276415	CmaCh14G021050	130.83	38.5175	CmaCh14G021050	Cyclic nucleotide-gated ion channel 1
CmaCh18G013070	696.633	-1.04353	0.20993	-4.97086	6.67e-07	1.75e-05	CmaCh18G013070	6.21906	5.4763	5.70051	11.7341	9.81122	14.2771	CmaCh18G013070	499.84	1029.29	CmaCh18G013070	Cyclic nucleotide-gated ion channel 1
CmaCh09G000550	2.49364	-5.44883	2.12535	-2.56373	0.0103553	0.0483101	CmaCh09G000550	0	0	0	0.0218554	0	0.483828	CmaCh09G000550	0	8.13456	CmaCh09G000550	Cyclin
CmaCh20G006550	15.0747	2.76938	0.884039	3.13265	0.00173237	0.012316	CmaCh20G006550	0.788515	0.431395	0.807115	0.0232705	0.292927	0	CmaCh20G006550	30.6244	4.77713	CmaCh20G006550	Cyclin d, putative
CmaCh11G017280	8.45253	2.85934	1.03799	2.75469	0.00587483	0.0315879	CmaCh11G017280	0.361768	0.395291	0.547505	0.0194688	0.17155	0	CmaCh11G017280	23.5581	3.44946	CmaCh11G017280	Cyclin D3.2 protein
CmaCh16G003470	5.76262	3.75106	1.03322	3.63046	0.000282918	0.00288779	CmaCh16G003470	0.130917	0.15379	0.183721	0.0108883	0.0274122	0	CmaCh16G003470	15.1251	1.23668	CmaCh16G003470	Cyclin D3-1
CmaCh04G000850	27.9728	1.48856	0.388431	3.83224	0.000126981	0.00149793	CmaCh04G000850	0.395921	0.386369	0.2971	0.0980999	0.0759922	0.201857	CmaCh04G000850	50.2884	17.5153	CmaCh04G000850	Cyclin, putative
CmaCh07G007720	13.8014	1.79849	0.508079	3.53978	0.000400459	0.00384218	CmaCh07G007720	0.242477	0.186928	0.226853	0.0605002	0.0507715	0.0744075	CmaCh07G007720	22.8814	6.47399	CmaCh07G007720	Cyclin-dependent kinase
CmaCh01G008050	29.1815	1.22063	0.384128	3.17766	0.0014847	0.0109024	CmaCh01G008050	0.359943	0.410986	0.372554	0.170328	0.214407	0.115215	CmaCh01G008050	35.4038	15.4791	CmaCh01G008050	Cyclin-dependent kinase
CmaCh13G008260	220.79	1.12083	0.348457	3.21655	0.00129744	0.00982052	CmaCh13G008260	2.50164	3.0894	3.20769	1.111	2.2656	0.696858	CmaCh13G008260	278.432	128.903	CmaCh13G008260	Cyclin-dependent kinase C
CmaCh06G011630	147.767	1.56097	0.354508	4.40322	1.07e-05	0.000190962	CmaCh06G011630	7.7438	11.4574	5.47226	2.35207	2.49703	3.50266	CmaCh06G011630	306.107	103.614	CmaCh06G011630	Cyclin-dependent protein kinase
CmaCh17G004940	26.6229	5.22223	0.746202	6.99841	2.59e-12	2.34e-10	CmaCh17G004940	0.910154	2.03555	2.06145	0.0640515	0.0537517	0.0196938	CmaCh17G004940	82.4512	2.26412	CmaCh17G004940	Cyclin-dependent protein kinase, putative
CmaCh17G011730	453.676	1.29299	0.220752	5.85719	4.71e-09	2.17e-07	CmaCh17G011730	15.4489	13.2419	15.78	4.66678	6.81862	6.67221	CmaCh17G011730	938.06	383.013	CmaCh17G011730	Cyclin-dependent protein kinase, putative
CmaCh12G012590	130.693	1.17779	0.235321	5.00503	5.59e-07	1.51e-05	CmaCh12G012590	3.11846	3.31225	2.83647	1.69449	1.56711	0.861247	CmaCh12G012590	188.429	83.8298	CmaCh12G012590	Cyclin-dependent serine/threonine protein kinase
CmaCh14G007990	9.03033	2.2238	0.691659	3.21517	0.00130368	0.00985922	CmaCh14G007990	0.788191	1.14581	0.946335	0.336509	0.302567	0	CmaCh14G007990	21.0649	4.67378	CmaCh14G007990	Cycloidea-like protein group 1A
CmaCh03G008730	17.4586	1.50438	0.529148	2.84302	0.00446889	0.0255873	CmaCh03G008730	0.26772	0.216216	0.408172	0.0680355	0.137028	0.112961	CmaCh03G008730	23.0497	8.21693	CmaCh03G008730	Cys-Gly metallodipeptidase DUG1
CmaCh16G012290	472.917	-1.21217	0.303533	-3.99354	6.51e-05	0.000863036	CmaCh16G012290	2.26942	1.8184	2.69718	3.79278	4.17753	7.72076	CmaCh16G012290	145.913	337.441	CmaCh16G012290	Cystathionine beta-lyase/cystathionine gamma-synthase
CmaCh06G005870	455.542	1.03168	0.246244	4.18965	2.79e-05	0.000430011	CmaCh06G005870	12.9917	13.682	12.3896	8.58146	6.01456	4.51691	CmaCh06G005870	577.736	282.675	CmaCh06G005870	Cystathionine gamma-lyase
CmaCh05G002760	2.6503	3.96018	1.54485	2.56347	0.010363	0.0483338	CmaCh05G002760	0.202447	0.0817503	0.260429	0	0	0.0284734	CmaCh05G002760	6.20289	0.324291	CmaCh05G002760	Cysteine proteinase
CmaCh13G003710	879.322	1.21172	0.293791	4.12443	3.72e-05	0.000547074	CmaCh13G003710	132.136	133.818	159.367	75.0903	54.5883	53.9241	CmaCh13G003710	1168.92	504.6	CmaCh13G003710	Cysteine proteinase inhibitor 5
CmaCh09G001490	81.0559	1.27009	0.303514	4.18462	2.86e-05	0.000438619	CmaCh09G001490	1.21862	1.67052	1.76015	0.645454	0.590903	0.690086	CmaCh09G001490	111.427	46.1698	CmaCh09G001490	Cysteine/Histidine-rich C1 domain family protein, putative
CmaCh09G000080	30.0096	2.66938	0.771087	3.46183	0.000536509	0.00486307	CmaCh09G000080	2.04918	1.99737	1.24229	0.0323229	0.773069	0.0596295	CmaCh09G000080	57.526	9.40872	CmaCh09G000080	Cysteine/histidine-rich C1 domain protein
CmaCh13G007100	107.925	-1.55374	0.549447	-2.82782	0.00468656	0.0266012	CmaCh13G007100	0.363577	0.371534	0.337257	1.64955	1.23902	0.262983	CmaCh13G007100	55.5393	163.223	CmaCh13G007100	Cysteine-rich receptor-like protein kinase 26
CmaCh15G009750	196.853	1.2779	0.420488	3.0391	0.00237285	0.015655	CmaCh15G009750	9.33046	9.24162	8.65605	5.61022	4.22375	1.41133	CmaCh15G009750	356.614	147.283	CmaCh15G009750	Cysteine-rich repeat secretory 12-like protein
CmaCh17G001380	292.138	1.39308	0.417279	3.33849	0.000842359	0.00699395	CmaCh17G001380	14.4251	15.3665	13.8637	3.35925	10.1871	3.1187	CmaCh17G001380	703.606	268.596	CmaCh17G001380	Cysteine-rich repeat secretory 3-like protein
CmaCh08G010590	17.1341	2.41565	0.744488	3.24472	0.00117567	0.00910119	CmaCh08G010590	1.09809	2.21709	1.59368	0.154554	0.729569	0.0712807	CmaCh08G010590	44.6657	8.69321	CmaCh08G010590	Cysteine-rich repeat secretory protein 3
CmaCh14G018430	38.516	1.7404	0.43263	4.02283	5.75e-05	0.000778543	CmaCh14G018430	2.17454	3.75053	3.12922	0.370907	1.44313	0.933071	CmaCh14G018430	94.4051	28.6429	CmaCh14G018430	Cysteine-rich repeat secretory protein 3
CmaCh02G017200	46.9628	1.05822	0.323999	3.26611	0.00109036	0.00857241	CmaCh02G017200	1.11586	1.47888	1.69309	0.628223	0.659002	0.772633	CmaCh02G017200	57.5902	27.6662	CmaCh02G017200	Cysteine-rich repeat secretory protein 56
CmaCh15G007360	75.3206	2.75805	0.320074	8.61692	6.88e-18	1.23e-15	CmaCh15G007360	3.244	4.15067	4.53257	0.500196	0.8815	0.430624	CmaCh15G007360	125.749	19.1073	CmaCh15G007360	Cysteine-rich repeat secretory protein 60
CmaCh10G004150	71.086	3.45403	0.733902	4.7064	2.52e-06	5.59e-05	CmaCh10G004150	3.90168	4.29935	6.06832	0.151251	0.951965	0.223222	CmaCh10G004150	165.841	15.4161	CmaCh10G004150	Cysteine-rich venom protein
CmaCh04G000190	3.68656	4.3199	1.41694	3.04875	0.00229798	0.0152802	CmaCh04G000190	0.145584	0.431113	0.416175	0	0	0.0409515	CmaCh04G000190	7.86246	0.324291	CmaCh04G000190	Cystic fibrosis transmembrane conductance regulator
CmaCh06G009870	280.375	3.21307	0.512022	6.27527	3.49e-10	2.05e-08	CmaCh06G009870	3.50043	4.19423	3.43578	0.450438	0.660214	0.0967568	CmaCh06G009870	634.183	68.795	CmaCh06G009870	Cytochrome b5
CmaCh06G012260	7.1276	1.9327	0.674532	2.86524	0.00416693	0.0242665	CmaCh06G012260	0.382227	0.617389	0.393358	0.174843	0.132055	0.0645104	CmaCh06G012260	14.0048	3.73411	CmaCh06G012260	cytochrome B5 isoform D
CmaCh15G001930	28.4539	2.21175	0.514279	4.30068	1.7e-05	0.000283197	CmaCh15G001930	0.859565	0.931247	0.791103	0.191802	0.169007	0.194611	CmaCh15G001930	47.3264	10.1808	CmaCh15G001930	Cytochrome b561
CmaCh02G009270	2.16869	3.78621	1.46866	2.578	0.00993753	0.0468915	CmaCh02G009270	0.0762883	0.0513433	0.0545208	0.0116323	0	0	CmaCh02G009270	5.50535	0.351572	CmaCh02G009270	Cytochrome b561 and DOMON domain-containing protein
CmaCh14G021070	54.5457	3.31114	0.729621	4.53816	5.67e-06	0.000113031	CmaCh14G021070	2.01363	2.83764	1.90311	0.0751921	0.59157	0.0346787	CmaCh14G021070	126.325	13.1188	CmaCh14G021070	Cytochrome b561 and DOMON domain-containing protein
CmaCh17G012990	31.1738	2.69655	0.411381	6.55487	5.57e-11	3.9e-09	CmaCh17G012990	3.97755	3.11037	4.49405	0.462086	0.436253	0.852459	CmaCh17G012990	70.4959	10.6566	CmaCh17G012990	Cytochrome b561 and DOMON domain-containing protein
CmaCh17G012980	57.5653	2.40887	0.494939	4.867	1.13e-06	2.76e-05	CmaCh17G012980	2.78226	3.60567	4.71665	0.295977	1.56481	0.327612	CmaCh17G012980	65.9522	12.9973	CmaCh17G012980	Cytochrome b561 and DOMON domain-containing protein
CmaCh06G008640	32.0338	1.30343	0.465606	2.79943	0.0051193	0.0284295	CmaCh06G008640	1.5933	0.922191	1.1159	0.364413	0.519883	0.582636	CmaCh06G008640	52.5514	21.2286	CmaCh06G008640	Cytochrome b561 and DOMON domain-containing protein
CmaCh13G005530	11.1607	1.60088	0.502088	3.18845	0.00143037	0.0105732	CmaCh13G005530	0.826504	0.618057	0.70881	0.280052	0.282022	0.154993	CmaCh13G005530	27.033	9.00192	CmaCh13G005530	Cytochrome b561 domain-containing protein
CmaCh04G021470	35.7417	5.97492	0.936965	6.37688	1.81e-10	1.13e-08	CmaCh04G021470	4.64561	3.75189	1.83338	0.0376117	0.142036	0	CmaCh04G021470	95.6324	1.67924	CmaCh04G021470	Cytochrome B561 family protein
CmaCh09G002710	247.749	3.74257	0.338104	11.0693	1.77e-28	9.27e-26	CmaCh09G002710	5.80568	4.22395	5.81593	0.206046	0.374645	0.591291	CmaCh09G002710	243.332	17.9975	CmaCh09G002710	Cytochrome P450
CmaCh08G009780	95.6958	3.3268	0.661123	5.03205	4.85e-07	1.34e-05	CmaCh08G009780	2.99	0.860328	1.89981	0.299017	0.139407	0.132799	CmaCh08G009780	182.541	18.1338	CmaCh08G009780	Cytochrome P450
CmaCh20G009750	159.099	2.83662	0.303394	9.34965	8.79e-21	2.35e-18	CmaCh20G009750	3.89387	5.46337	5.37698	0.452844	0.684044	0.918951	CmaCh20G009750	171.587	23.9412	CmaCh20G009750	Cytochrome P450
CmaCh14G019500	195.595	2.26925	0.512335	4.42922	9.46e-06	0.000173476	CmaCh14G019500	3.52133	0.950797	0.937521	0.326963	0.338947	0.452388	CmaCh14G019500	197.771	40.8839	CmaCh14G019500	Cytochrome P450
CmaCh08G000580	11.3531	1.94308	0.628909	3.08961	0.00200422	0.0137886	CmaCh08G000580	0.16142	0.232797	0.207651	0.0527422	0.0796697	0.0291897	CmaCh08G000580	20.0599	5.38607	CmaCh08G000580	Cytochrome P450
CmaCh10G009020	41.861	1.51091	0.4818	3.13597	0.00171285	0.012207	CmaCh10G009020	0.823448	1.10839	1.17698	0.33482	0.158051	0.579073	CmaCh10G009020	52.2298	18.0092	CmaCh10G009020	Cytochrome P450
CmaCh17G005000	487.372	1.29669	0.464599	2.79098	0.00525493	0.028974	CmaCh17G005000	15.4775	15.4353	16.6449	12.8027	2.84734	3.693	CmaCh17G005000	739.18	300.645	CmaCh17G005000	Cytochrome P450
CmaCh01G018790	759.111	-1.03721	0.165855	-6.25369	4.01e-10	2.3e-08	CmaCh01G018790	4.36476	3.79681	4.01574	9.363	8.90144	6.72776	CmaCh01G018790	500.685	1027.59	CmaCh01G018790	Cytochrome P450
CmaCh09G001890	105.951	-1.15151	0.30594	-3.76385	0.000167319	0.00187345	CmaCh09G001890	1.2262	0.909462	1.73834	2.63282	3.25653	2.72416	CmaCh09G001890	59.491	132.273	CmaCh09G001890	Cytochrome P450
CmaCh03G009510	1183.54	-1.39852	0.403854	-3.46294	0.000534309	0.00485647	CmaCh03G009510	5.51118	2.15417	4.72639	6.91255	7.48133	18.2501	CmaCh03G009510	512.388	1349.8	CmaCh03G009510	Cytochrome P450
CmaCh18G007460	123.581	-1.58059	0.345849	-4.57017	4.87e-06	9.94e-05	CmaCh18G007460	0.691576	0.43193	0.735439	2.85137	1.15749	1.53293	CmaCh18G007460	77.472	230.955	CmaCh18G007460	Cytochrome P450
CmaCh02G005050	449.819	-1.59356	0.258084	-6.17456	6.63e-10	3.62e-08	CmaCh02G005050	4.65429	4.15359	3.85182	15.329	7.87921	14.925	CmaCh02G005050	209.053	629.705	CmaCh02G005050	Cytochrome P450
CmaCh14G002650	9.18314	-2.54162	0.857179	-2.9651	0.00302583	0.0188303	CmaCh14G002650	0.088906	0.0538517	0.0762458	0.244011	0.127983	0.881551	CmaCh14G002650	3.78649	21.6733	CmaCh14G002650	Cytochrome P450
CmaCh18G007480	290.872	-3.16566	0.48404	-6.54007	6.15e-11	4.29e-09	CmaCh18G007480	1.08038	0.734767	1.09721	7.56908	3.47064	15.0191	CmaCh18G007480	39.3649	352.225	CmaCh18G007480	Cytochrome P450
CmaCh18G010910	8.7884	-3.86653	1.46216	-2.6444	0.00818351	0.0405954	CmaCh18G010910	0.017089	0	0.00732779	0.0156342	0	0.324473	CmaCh18G010910	1.09814	15.2962	CmaCh18G010910	Cytochrome P450
CmaCh18G010920	87.5839	-4.52702	1.32517	-3.41618	0.000635055	0.00559343	CmaCh18G010920	0	0.0159267	0.101474	0.090208	0.113553	2.52953	CmaCh18G010920	2.28775	53.2629	CmaCh18G010920	Cytochrome P450
CmaCh18G010900	14.0083	-4.75146	1.43419	-3.31299	0.000923027	0.00753015	CmaCh18G010900	0.0287364	0	0.0123222	0.0525799	0	1.00637	CmaCh18G010900	1.09814	28.3225	CmaCh18G010900	Cytochrome P450
CmaCh00G006080	30.1758	-7.15413	1.56729	-4.56466	5e-06	0.000101818	CmaCh00G006080	0	0	0	0.0236719	0.0297981	0.84065	CmaCh00G006080	0	26.5587	CmaCh00G006080	Cytochrome P450
CmaCh00G000740	3978.88	-1.95939	0.477246	-4.10563	4.03e-05	0.000583287	CmaCh00G000740	25.9505	13.9916	22.2303	54.3148	29.1352	158.3	CmaCh00G000740	1650.78	6418.87	CmaCh00G000740	Cytochrome P450 family 72 protein
CmaCh11G010200	2112.48	-2.36587	0.511996	-4.62088	3.82e-06	8.04e-05	CmaCh11G010200	3.43739	2.12348	3.49094	10.7859	4.69475	31.165	CmaCh11G010200	576.817	2972.45	CmaCh11G010200	Cytochrome P450 family 72 protein
CmaCh10G010550	15.0026	-4.4531	1.50555	-2.95779	0.00309856	0.0191375	CmaCh10G010550	0.0266264	0.010752	0	0.0121798	0.0153318	0.763957	CmaCh10G010550	1.07893	22.8459	CmaCh10G010550	Cytochrome P450 family 72 protein
CmaCh05G007310	5.11744	-6.67486	2.07818	-3.21187	0.00131875	0.00993018	CmaCh05G007310	0	0	0	0.0244384	1.29204	0.0225421	CmaCh05G007310	0	19.2632	CmaCh05G007310	Cytochrome P450 family cinnamate 4-hydroxylase
CmaCh03G013920	30.493	3.69	0.628308	5.87292	4.28e-09	1.99e-07	CmaCh03G013920	2.43594	3.96087	2.47903	0.237714	0.448848	0.0274085	CmaCh03G013920	105.017	8.44754	CmaCh03G013920	Cytochrome P450 family protein
CmaCh07G013130	83.6954	2.98149	0.34838	8.55817	1.15e-17	1.99e-15	CmaCh07G013130	1.20845	1.63305	1.0261	0.109462	0.179127	0.201936	CmaCh07G013130	124.22	15.7548	CmaCh07G013130	Cytochrome P450 family protein
CmaCh14G007110	4.27009	2.96091	1.06471	2.78096	0.00541983	0.0297455	CmaCh14G007110	0.143543	0.212535	0.184654	0	0.0551026	0.0201887	CmaCh14G007110	8.68576	1.2094	CmaCh14G007110	Cytochrome P450 family protein
CmaCh16G005050	548.754	2.02111	0.228491	8.84546	9.11e-19	1.9e-16	CmaCh16G005050	18.0169	20.2496	15.9769	3.09158	5.08133	5.201	CmaCh16G005050	1190.52	293.528	CmaCh16G005050	Cytochrome P450 family protein
CmaCh07G001140	189.884	1.61366	0.414628	3.89182	9.95e-05	0.00122903	CmaCh07G001140	8.43104	9.97201	10.3792	2.46327	5.73169	1.2623	CmaCh07G001140	406.689	133.629	CmaCh07G001140	Cytochrome P450 family protein
CmaCh09G001920	1200.32	-1.07888	0.28902	-3.73288	0.0001893	0.00207635	CmaCh09G001920	5.48141	3.60086	4.16962	8.59956	5.74018	13.6277	CmaCh09G001920	707.012	1492.11	CmaCh09G001920	Cytochrome P450 family protein
CmaCh14G016750	348.781	1.49766	0.350069	4.27819	1.88e-05	0.000307138	CmaCh14G016750	10.277	13.1889	10.3106	3.45171	6.64719	1.92458	CmaCh14G016750	460.998	164.102	CmaCh14G016750	Cytochrome P450 family protein, putative
CmaCh04G010480	12.3583	-5.92845	1.53773	-3.85532	0.000115579	0.00138715	CmaCh04G010480	0	0	0.0174547	0.242063	0	0.92747	CmaCh04G010480	0.329566	22.0822	CmaCh04G010480	Cytochrome P450 protein
CmaCh07G004600	240.959	1.19527	0.194197	6.15493	7.51e-10	4.06e-08	CmaCh07G004600	2.32842	2.24938	2.88541	1.07019	0.97508	1.20338	CmaCh07G004600	257.435	112.059	CmaCh07G004600	Cytochrome P450 superfamily protein
CmaCh01G000290	1158.94	-1.12774	0.281719	-4.00306	6.25e-05	0.000835358	CmaCh01G000290	7.44666	9.89138	7.63346	19.4443	24.8395	10.3354	CmaCh01G000290	547.682	1197.92	CmaCh01G000290	Cytochrome P450 superfamily protein
CmaCh01G000280	38.57	-1.98085	0.73892	-2.68074	0.00734589	0.0374054	CmaCh01G000280	0.932718	0.103901	0.248245	2.11857	2.22237	0.678533	CmaCh01G000280	15.3519	59.9738	CmaCh01G000280	Cytochrome P450 superfamily protein
CmaCh01G018050	4049.54	5.35998	0.658646	8.13786	4.02e-16	5.83e-14	CmaCh01G018050	46.2165	71.2987	49.3372	1.94278	0.200091	1.90606	CmaCh01G018050	3321.36	80.598	CmaCh01G018050	Cytochrome P450, putative
CmaCh11G005560	50.2789	2.96349	0.740125	4.00404	6.23e-05	0.000832442	CmaCh11G005560	0.773412	2.3972	2.36629	0.0191235	0.529595	0.176396	CmaCh11G005560	101.792	13.3307	CmaCh11G005560	Cytochrome P450, putative
CmaCh01G010010	61.7466	1.14832	0.30283	3.79197	0.000149457	0.00171297	CmaCh01G010010	2.4187	1.49074	2.18345	1.06757	1.02621	0.662455	CmaCh01G010010	110.358	49.9226	CmaCh01G010010	Cytochrome P450, putative
CmaCh20G009290	6048.43	-1.36506	0.373894	-3.65093	0.000261288	0.00271243	CmaCh20G009290	83.8749	45.9011	65.1173	156.546	75.2301	270.143	CmaCh20G009290	2337.71	6020.44	CmaCh20G009290	Cytochrome P450, putative
CmaCh04G002750	65.5295	2.26092	0.58299	3.87814	0.000105258	0.00129006	CmaCh04G002750	0.624884	1.3152	1.90001	0.173238	0.501563	0.143816	CmaCh04G002750	77.9315	16.6131	CmaCh04G002750	Cytokinin oxidase/dehydrogenase-like protein
CmaCh11G006970	23.2366	1.7246	0.432597	3.98662	6.7e-05	0.000883667	CmaCh11G006970	0.206053	0.129432	0.181619	0.0366548	0.0329577	0.0821113	CmaCh11G006970	34.7183	10.1867	CmaCh11G006970	Cytokinin oxidase/dehydrogenase-like protein
CmaCh01G019660	59.3114	2.29282	0.83158	2.75718	0.00583016	0.0314147	CmaCh01G019660	0.258103	0.115805	0.172161	0	0.0330265	0.0726023	CmaCh01G019660	7.31734	1.41543	CmaCh01G019660	Cytokinin riboside 5-monophosphate phosphoribohydrolase
CmaCh01G017280	448.283	1.61437	0.228951	7.05119	1.77e-12	1.64e-10	CmaCh01G017280	13.4868	18.2482	13.253	5.59093	5.06939	4.05059	CmaCh01G017280	738.359	241.441	CmaCh01G017280	Cytokinin riboside 5-monophosphate phosphoribohydrolase
CmaCh14G003470	2.15446	4.87066	1.63413	2.98058	0.00287701	0.0181279	CmaCh14G003470	0.05863	0.130215	0.0377109	0	0	0	CmaCh14G003470	5.93979	0	CmaCh14G003470	Cytokinin riboside 5-monophosphate phosphoribohydrolase-like
CmaCh05G009930	119.657	-1.76977	0.51409	-3.44253	0.0005763	0.00515915	CmaCh05G009930	0.794784	0.432898	0.729161	1.23442	1.44744	3.9618	CmaCh05G009930	40.6848	138.129	CmaCh05G009930	Cytokinin riboside 5-monophosphate phosphoribohydrolase-like
CmaCh20G007280	5.04166	-4.76308	1.56864	-3.03643	0.00239396	0.0157586	CmaCh20G007280	0	0	0.0262847	0.0560798	0.105889	0.620738	CmaCh20G007280	0.329566	9.8138	CmaCh20G007280	Cytokinin riboside 5-monophosphate phosphoribohydrolase-like
CmaCh04G010980	11.8369	2.76357	0.962584	2.87099	0.00409193	0.0239254	CmaCh04G010980	0.123591	0.678742	0.0423969	0.0452279	0.0142331	0.0625775	CmaCh04G010980	26.2655	3.79459	CmaCh04G010980	Cytosolic endo-beta-N-acetylglucosaminidase
CmaCh14G012300	945.978	2.05943	0.574367	3.58556	0.000336353	0.00333831	CmaCh14G012300	16.3296	19.6476	23.8728	4.12492	9.41407	0.843681	CmaCh14G012300	1173.25	281.946	CmaCh14G012300	D-3-phosphoglycerate dehydrogenase
CmaCh01G000240	208.81	1.40334	0.43961	3.19223	0.00141178	0.0104684	CmaCh01G000240	4.70956	6.66265	4.35489	1.58276	3.63421	0.757006	CmaCh01G000240	377.288	143.314	CmaCh01G000240	D-3-phosphoglycerate dehydrogenase
CmaCh09G005290	143.351	-1.00936	0.273158	-3.69516	0.000219745	0.00234908	CmaCh09G005290	4.23491	4.78093	4.68628	11.9148	5.45389	10.1448	CmaCh09G005290	115.633	232.188	CmaCh09G005290	Damaged dna-binding 2, putative isoform 1
CmaCh14G018200	77.1902	1.07248	0.250374	4.28353	1.84e-05	0.000301545	CmaCh14G018200	8.08706	7.54475	7.41378	3.95442	4.57635	2.52976	CmaCh14G018200	127.032	60.9677	CmaCh14G018200	DCTP pyrophosphatase 1
CmaCh16G000440	142.335	1.82979	0.292323	6.25949	3.86e-10	2.23e-08	CmaCh16G000440	2.11428	2.7223	2.23802	0.552654	1.01569	0.448597	CmaCh16G000440	225.027	64.154	CmaCh16G000440	Defective in meristem silencing 3
CmaCh15G008680	154.498	-3.68986	1.2754	-2.89309	0.00381466	0.0226068	CmaCh15G008680	1.19433	1.44685	2.67446	25.6167	3.74421	39.2508	CmaCh15G008680	30.7864	397.377	CmaCh15G008680	Defensin-like protein 1
CmaCh15G008690	83.0638	-4.01672	1.34203	-2.993	0.00276245	0.0175581	CmaCh15G008690	0.594575	1.38055	1.33851	45.8964	1.02709	6.77359	CmaCh15G008690	17.1334	277.645	CmaCh15G008690	Defensin-like protein 1
CmaCh20G010270	121.875	2.09696	0.560871	3.73876	0.000184933	0.00204104	CmaCh20G010270	3.23775	5.9429	4.9644	0.89761	2.09032	0.372581	CmaCh20G010270	110.806	26.3246	CmaCh20G010270	Defensin-like protein 2
CmaCh02G014860	40.7253	4.21671	1.3788	3.05825	0.00222631	0.0148943	CmaCh02G014860	4.8781	1.27459	7.93628	0.196889	0.578298	0	CmaCh02G014860	75.4734	4.15261	CmaCh02G014860	Dehydration responsive element binding transcription factor
CmaCh02G010470	73.4087	3.42261	0.908034	3.76925	0.000163736	0.00184437	CmaCh02G010470	8.20828	16.8073	12.8701	0.303413	1.05032	2.16899	CmaCh02G010470	175.596	16.3274	CmaCh02G010470	Dehydration responsive element binding transcription factor
CmaCh15G011980	14.8306	3.02351	1.17292	2.57777	0.00994414	0.0469068	CmaCh15G011980	1.14021	3.08757	2.30081	0.490888	0.0772408	0.226398	CmaCh15G011980	37.406	4.5523	CmaCh15G011980	Dehydration responsive element binding transcription factor
CmaCh15G011970	12.7537	2.84646	1.10865	2.5675	0.0102434	0.0479207	CmaCh15G011970	0.208964	0.759437	0.358416	0.0716904	0.120324	0	CmaCh15G011970	19.5203	2.82494	CmaCh15G011970	Dehydration responsive element binding transcription factor
CmaCh04G028910	326.247	1.68567	0.229361	7.34943	1.99e-13	2.11e-11	CmaCh04G028910	7.72729	9.6162	9.58613	2.60102	2.60252	3.15791	CmaCh04G028910	425.879	132.232	CmaCh04G028910	Dehydration responsive element binding transcription factor
CmaCh16G001510	2746.89	1.55892	0.435211	3.58199	0.000340982	0.00337403	CmaCh16G001510	184.529	211.948	235.81	55.8223	124.225	34.6774	CmaCh16G001510	3122.03	1060.24	CmaCh16G001510	Dehydration responsive element binding transcription factor
CmaCh05G002740	69.6059	-2.10824	0.738845	-2.85342	0.00432513	0.0249494	CmaCh05G002740	0.717368	0.263346	0.671144	0.775623	0.525726	5.72349	CmaCh05G002740	9.73374	41.3946	CmaCh05G002740	Dehydration responsive element binding transcription factor
CmaCh03G002020	1758.14	1.71619	0.19832	8.65365	4.99e-18	9.24e-16	CmaCh03G002020	461.38	447.437	449.164	126.021	181.993	105.768	CmaCh03G002020	3447.52	1050.47	CmaCh03G002020	Dehydration-induced protein ERD15
CmaCh07G013490	1049.97	1.08146	0.280013	3.86217	0.000112384	0.00135751	CmaCh07G013490	215.894	224.896	204.507	84.0183	147.708	73.5581	CmaCh07G013490	1593.13	753.697	CmaCh07G013490	Dehydration-induced protein ERD15
CmaCh05G009950	26865	1.26579	0.181116	6.98884	2.77e-12	2.5e-10	CmaCh05G009950	606.377	619.615	757.213	238.463	248.235	338.018	CmaCh05G009950	26867.6	11172.9	CmaCh05G009950	Dehydrin
CmaCh04G007640	1468.29	-4.79901	1.55721	-3.08181	0.00205748	0.0140737	CmaCh04G007640	0.369736	0.223955	3.01232	0.972495	0.266124	99.1806	CmaCh04G007640	29.9834	834.971	CmaCh04G007640	Dehydrin
CmaCh14G007280	8.28615	3.78351	1.14312	3.3098	0.000933624	0.0076095	CmaCh14G007280	0.0733962	0.142263	0.163656	0.0134295	0	0.0123875	CmaCh14G007280	9.93009	0.675863	CmaCh14G007280	Dehydrogenase/reductase SDR family member 4
CmaCh03G001510	4.89819	-3.93548	1.45357	-2.70745	0.00678019	0.0351577	CmaCh03G001510	0	0	0	0.0730394	0.0306471	0.089829	CmaCh03G001510	0	2.79444	CmaCh03G001510	Dehydrogenase/reductase SDR family protein 7-like
CmaCh18G003060	38.9033	2.83835	0.435448	6.51823	7.11e-11	4.92e-09	CmaCh18G003060	1.89434	1.81322	1.38391	0.320939	0.323196	0.0888104	CmaCh18G003060	55.7745	8.02904	CmaCh18G003060	Dehydrogenase/reductase SDR family protein 7-like protein
CmaCh01G003770	132.303	1.43989	0.534451	2.69416	0.00705668	0.0362464	CmaCh01G003770	1.49181	2.21687	2.14936	0.191074	1.23697	0.755344	CmaCh01G003770	75.4509	28.1218	CmaCh01G003770	DELLA domain GRAS family transcription factor GAI
CmaCh01G002580	79.4284	3.1573	0.548153	5.75988	8.42e-09	3.65e-07	CmaCh01G002580	2.95927	4.91063	4.06456	0.338417	0.931868	0.097549	CmaCh01G002580	198.374	22.7361	CmaCh01G002580	Delta(24)-sterol reductase
CmaCh17G009930	975.557	1.5107	0.382976	3.94464	7.99e-05	0.00102738	CmaCh17G009930	38.8231	27.4126	34.2504	4.95458	18.582	11.7544	CmaCh17G009930	1732.69	608.525	CmaCh17G009930	Delta(24)-sterol reductase
CmaCh01G004020	9.464	4.01272	1.09738	3.65665	0.00025553	0.00265792	CmaCh01G004020	0.289166	0.741821	0.0729379	0.0155617	0.0587667	0	CmaCh01G004020	24.9401	1.67924	CmaCh01G004020	Delta(7)-sterol-C5(6)-desaturase 1-like protein
CmaCh14G013560	59.6939	1.3624	0.519658	2.62172	0.00874873	0.0427919	CmaCh14G013560	0.984716	0.76214	0.33076	0.28528	0.113403	0.401639	CmaCh14G013560	97.2954	37.4793	CmaCh14G013560	Delta(9)-fatty-acid desaturase fat-5
CmaCh08G004110	207.5	1.66715	0.464953	3.58563	0.00033627	0.00333831	CmaCh08G004110	14.1889	15.0337	12.894	5.12092	6.97086	1.20835	CmaCh08G004110	497.334	157.055	CmaCh08G004110	Desiccation-related PCC13-62
CmaCh17G003820	152.505	1.23935	0.359495	3.44747	0.000565853	0.00508821	CmaCh17G003820	5.26637	3.9447	5.6865	1.72251	3.17385	1.45068	CmaCh17G003820	209.806	89.387	CmaCh17G003820	Desiccation-related protein PCC13-62
CmaCh09G012160	107.842	-1.67872	0.477289	-3.51719	0.000436149	0.0041272	CmaCh09G012160	0.843531	2.23451	1.67832	3.21035	3.1863	8.85523	CmaCh09G012160	54.1714	173.708	CmaCh09G012160	Dienelactone hydrolase family protein
CmaCh09G009600	175.625	1.17891	0.304055	3.87729	0.000105625	0.00129255	CmaCh09G009600	1.30113	1.75563	1.61934	0.863736	0.858847	0.354838	CmaCh09G009600	226.498	100.625	CmaCh09G009600	Dihydrolipoyllysine-residue succinyltransferase component of 2-oxoglutarate dehydrogenase complex
CmaCh06G002430	138.16	2.17561	0.342823	6.34615	2.21e-10	1.35e-08	CmaCh06G002430	1.77026	2.44163	2.10968	0.273431	0.463337	0.659636	CmaCh06G002430	211.332	46.6821	CmaCh06G002430	D-inositol-3-phosphate glycosyltransferase
CmaCh03G000950	52.6665	1.06378	0.358448	2.96775	0.00299987	0.0187139	CmaCh03G000950	4.76159	5.00817	6.4577	2.43138	1.14773	4.01819	CmaCh03G000950	56.3149	26.3653	CmaCh03G000950	DIS3-exonuclease-like protein
CmaCh14G005470	36.0051	1.85606	0.434562	4.27111	1.95e-05	0.000315299	CmaCh14G005470	0.909784	0.821935	0.687661	0.197502	0.177582	0.286278	CmaCh14G005470	60.2941	16.482	CmaCh14G005470	Disease resistance protein
CmaCh17G009640	14.989	1.60952	0.47249	3.40647	0.000658082	0.00574031	CmaCh17G009640	0.249648	0.210785	0.262757	0.072671	0.0653412	0.09576	CmaCh17G009640	24.4908	7.9167	CmaCh17G009640	Disease resistance protein
CmaCh06G000970	199.266	1.4171	0.243922	5.80962	6.26e-09	2.8e-07	CmaCh06G000970	8.93056	8.89618	7.90046	2.83511	4.63946	2.23473	CmaCh06G000970	350.937	132.442	CmaCh06G000970	Disease resistance protein
CmaCh02G008950	237.199	2.38032	0.259195	9.18351	4.17e-20	1.04e-17	CmaCh02G008950	2.45519	2.07492	2.09053	0.248683	0.615983	0.421775	CmaCh02G008950	290.155	56.3793	CmaCh02G008950	DNA binding protein, putative
CmaCh13G004950	89.2537	2.17355	0.306772	7.08522	1.39e-12	1.3e-10	CmaCh13G004950	0.863977	0.835121	0.945145	0.0933571	0.282041	0.218153	CmaCh13G004950	149.369	33.5287	CmaCh13G004950	DNA binding protein, putative
CmaCh08G007310	241.899	1.86675	0.269101	6.937	4.01e-12	3.43e-10	CmaCh08G007310	3.03031	2.82447	3.06743	0.681721	1.23573	0.553363	CmaCh08G007310	345.098	95.5672	CmaCh08G007310	DNA binding protein, putative
CmaCh12G008180	105.67	1.23037	0.24258	5.07202	3.94e-07	1.12e-05	CmaCh12G008180	0.701265	0.919409	1.08565	0.308284	0.48246	0.376588	CmaCh12G008180	114.195	49.256	CmaCh12G008180	DNA binding protein, putative
CmaCh17G007760	231.396	1.10841	0.249776	4.43761	9.1e-06	0.000167908	CmaCh17G007760	2.45018	1.94014	2.36137	1.29238	1.0386	0.801466	CmaCh17G007760	325.094	150.828	CmaCh17G007760	DNA binding protein, putative
CmaCh20G004860	228.488	1.10622	0.256078	4.31986	1.56e-05	0.000263011	CmaCh20G004860	2.36557	1.92203	2.33517	0.719216	1.47324	0.898615	CmaCh20G004860	356.113	166.21	CmaCh20G004860	DNA binding protein, putative
CmaCh01G007740	1746.73	-1.04628	0.256382	-4.08092	4.49e-05	0.000636609	CmaCh01G007740	16.5518	11.0466	12.4845	25.3001	18.7721	38.643	CmaCh01G007740	980.869	2024.12	CmaCh01G007740	DNA binding protein, putative
CmaCh09G005950	68.3845	-1.32807	0.269577	-4.92651	8.37e-07	2.13e-05	CmaCh09G005950	0.249767	0.273758	0.2448	0.767118	0.523912	0.632316	CmaCh09G005950	33.0998	82.8586	CmaCh09G005950	DNA binding protein, putative
CmaCh12G004640	20.0241	1.76117	0.656078	2.68438	0.00726634	0.0370627	CmaCh12G004640	1.09418	0.378719	1.20647	0.143003	0.240015	0.395721	CmaCh12G004640	19.7615	5.74356	CmaCh12G004640	DNA polymerase epsilon catalytic subunit A, putative
CmaCh20G002920	592.269	1.69914	0.33566	5.0621	4.15e-07	1.18e-05	CmaCh20G002920	25.9938	33.5774	22.8876	7.20434	13.1483	5.09002	CmaCh20G002920	1323.89	408.488	CmaCh20G002920	DNA-3-methyladenine glycosylase I
CmaCh00G003290	20.5139	1.6951	0.531561	3.18891	0.00142808	0.0105623	CmaCh00G003290	0.127321	0.142376	0.151187	0.0179202	0.0451157	0.0661187	CmaCh00G003290	16.5144	5.0677	CmaCh00G003290	DNA-binding factor of bZIP class
CmaCh18G011640	522.313	1.0499	0.182432	5.75504	8.66e-09	3.73e-07	CmaCh18G011640	2.6982	3.09974	2.49705	1.44516	1.19966	1.35824	CmaCh18G011640	746.646	360.323	CmaCh18G011640	DNA-binding protein
CmaCh02G010290	2324.44	-1.02564	0.324402	-3.16162	0.00156893	0.0113861	CmaCh02G010290	8.28045	4.27525	7.04682	11.4883	8.26257	20.1371	CmaCh02G010290	1185.38	2412.07	CmaCh02G010290	DNA-binding SMUBP-2
CmaCh18G003750	137.487	2.07126	0.235104	8.80996	1.25e-18	2.54e-16	CmaCh18G003750	17.5209	22.8434	19.3383	4.74408	5.88133	3.71293	CmaCh18G003750	292.011	70.1302	CmaCh18G003750	DNA-binding WRKY; VQ
CmaCh15G001880	40.4437	1.06611	0.305817	3.48609	0.000490132	0.00452053	CmaCh15G001880	0.772021	0.95923	0.713015	0.298817	0.478735	0.400917	CmaCh15G001880	63.2673	30.5035	CmaCh15G001880	DNA-directed RNA polymerase II subunit RPB4
CmaCh19G006380	76.8754	1.36794	0.453746	3.01477	0.00257172	0.0166419	CmaCh19G006380	1.71405	3.20753	3.44188	0.841434	1.78136	0.670304	CmaCh19G006380	76.8782	30.2707	CmaCh19G006380	DNA-directed RNA polymerase subunit beta
CmaCh01G014910	879.569	-1.12082	0.280615	-3.99418	6.49e-05	0.000861173	CmaCh01G014910	9.23994	5.69613	8.03359	16.4064	10.4101	23.0691	CmaCh01G014910	484.339	1051.89	CmaCh01G014910	DNA-directed RNA polymerase subunit beta
CmaCh18G001670	14.6049	4.94696	0.99478	4.97292	6.6e-07	1.74e-05	CmaCh18G001670	1.17559	0.699578	0.955122	0	0.106882	0	CmaCh18G001670	35.1573	1.32767	CmaCh18G001670	Dof zinc finger protein
CmaCh03G004310	24.7357	3.6752	0.588862	6.24119	4.34e-10	2.47e-08	CmaCh03G004310	1.3367	1.83196	1.91059	0	0.373183	0.0683642	CmaCh03G004310	48.1877	4.18903	CmaCh03G004310	Dof zinc finger protein
CmaCh03G004770	123.51	3.22434	0.250368	12.8784	5.95e-38	8.22e-35	CmaCh03G004770	18.8662	18.0765	20.1231	1.85592	2.95921	1.42659	CmaCh03G004770	324.304	35.4716	CmaCh03G004770	Dof zinc finger protein
CmaCh08G001380	6.55315	3.20319	0.949569	3.3733	0.000742722	0.0063188	CmaCh08G001380	0.483248	1.11509	0.769663	0.126316	0	0.116515	CmaCh08G001380	13.1815	1.35173	CmaCh08G001380	Dof zinc finger protein
CmaCh13G008890	35.8083	2.63875	0.562654	4.68983	2.73e-06	5.99e-05	CmaCh13G008890	2.47162	2.18244	2.88275	0.51254	0.60723	0.11124	CmaCh13G008890	87.8867	14.3548	CmaCh13G008890	Dof zinc finger protein
CmaCh05G002100	8.53449	2.38142	0.925567	2.57293	0.0100842	0.0473693	CmaCh05G002100	1.30431	0.474023	1.00672	0.0596633	0.450622	0.0550336	CmaCh05G002100	16.4112	3.3312	CmaCh05G002100	Dof zinc finger protein
CmaCh20G004630	80.4204	2.04062	0.414232	4.92627	8.38e-07	2.13e-05	CmaCh20G004630	4.16203	2.521	3.66497	1.12191	0.727524	0.658544	CmaCh20G004630	107.01	25.9354	CmaCh20G004630	Dof zinc finger protein
CmaCh15G010140	58.4321	1.92022	0.413789	4.64059	3.47e-06	7.41e-05	CmaCh15G010140	1.76863	1.74789	1.59661	0.553547	0.1608	0.608785	CmaCh15G010140	84.4345	21.8492	CmaCh15G010140	Dof zinc finger protein
CmaCh20G004120	66.324	1.64869	0.280744	5.87256	4.29e-09	1.99e-07	CmaCh20G004120	1.73888	2.01996	1.32784	0.5666	0.630936	0.442229	CmaCh20G004120	82.0624	26.4541	CmaCh20G004120	Dof zinc finger protein
CmaCh02G008120	70.0802	1.58292	0.265437	5.96346	2.47e-09	1.2e-07	CmaCh02G008120	2.9967	2.79034	3.14443	1.09663	1.13683	0.773528	CmaCh02G008120	97.3544	32.7766	CmaCh02G008120	Dof zinc finger protein
CmaCh07G007250	36.6162	1.54213	0.544938	2.82992	0.00465592	0.0264559	CmaCh07G007250	1.50467	0.628552	0.978928	0.47468	0.478018	0.131354	CmaCh07G007250	23.0502	8.02904	CmaCh07G007250	Dof zinc finger protein
CmaCh16G000340	22.2916	1.44607	0.473708	3.05266	0.00226825	0.015117	CmaCh16G000340	0.624804	0.691495	0.813672	0.338733	0.159898	0.273393	CmaCh16G000340	35.3712	12.8206	CmaCh16G000340	Dof zinc finger protein
CmaCh15G003980	94.2418	1.22793	0.345483	3.55426	0.000379051	0.00367988	CmaCh15G003980	3.96235	3.85009	4.32728	2.26564	2.13897	0.80981	CmaCh15G003980	150.703	64.7322	CmaCh15G003980	Dof zinc finger protein
CmaCh14G001570	20.9032	1.19154	0.427111	2.78977	0.00527458	0.0290456	CmaCh14G001570	0.592235	1.00695	0.775218	0.456266	0.358965	0.236735	CmaCh14G001570	29.2732	12.9693	CmaCh14G001570	Dof zinc finger protein
CmaCh02G009320	126.039	1.17313	0.238523	4.91829	8.73e-07	2.2e-05	CmaCh02G009320	2.43986	2.74056	3.29498	1.18022	1.06579	1.49096	CmaCh02G009320	116.137	51.207	CmaCh02G009320	Dof zinc finger protein
CmaCh14G012740	488.696	-1.49011	0.409803	-3.63617	0.000276727	0.00284119	CmaCh14G012740	16.0166	12.2203	16.2207	22.679	23.543	78.515	CmaCh14G012740	212.269	595.574	CmaCh14G012740	Dof zinc finger protein
CmaCh12G005100	6.18638	3.04721	1.07815	2.82632	0.00470864	0.0266976	CmaCh12G005100	0.849758	0.17157	1.33605	0.0647846	0.244651	0	CmaCh12G005100	12.793	1.67924	CmaCh12G005100	DOF zinc finger protein 1, putative
CmaCh02G008660	13.0061	1.6859	0.545279	3.09181	0.00198941	0.0137011	CmaCh02G008660	0.640878	0.456694	0.646609	0.103468	0.217074	0.222691	CmaCh02G008660	17.7796	5.53753	CmaCh02G008660	Dof zinc finger protein 12
CmaCh04G008220	64.3398	1.02909	0.37914	2.71429	0.00664189	0.0346256	CmaCh04G008220	1.62692	2.15989	0.974761	0.713622	0.590313	1.01558	CmaCh04G008220	82.1039	39.9955	CmaCh04G008220	Dolichol-phosphate mannosyltransferase-like protein
CmaCh11G011390	3189.89	-1.3359	0.482261	-2.77007	0.00560435	0.0304788	CmaCh11G011390	24.543	10.0217	25.9711	48.2405	17.1011	87.399	CmaCh11G011390	676.768	1707.59	CmaCh11G011390	Dormancy/auxin associated protein
CmaCh14G003490	10.2341	2.24691	0.629595	3.56881	0.000358604	0.00351392	CmaCh14G003490	0.370081	0.236618	0.251261	0.0282146	0.106549	0.0520505	CmaCh14G003490	21.3815	4.65565	CmaCh14G003490	Double Clp-N motif-containing P-loop nucleoside triphosphate hydrolases superfamily protein
CmaCh15G005300	9.72149	4.62892	1.12484	4.11518	3.87e-05	0.000564321	CmaCh15G005300	0.22602	0.266787	0.328028	0	0.0200224	0.0146718	CmaCh15G005300	18.143	0.766847	CmaCh15G005300	Double Clp-N motif-containing P-loop nucleoside triphosphate hydrolases superfamily protein, putative
CmaCh11G003560	6.57023	4.27389	1.15895	3.68772	0.000226275	0.00240537	CmaCh11G003560	0.110883	0.116417	0.190188	0	0.0255393	0	CmaCh11G003560	14.4688	0.885112	CmaCh11G003560	Double Clp-N motif-containing P-loop nucleoside triphosphate hydrolases superfamily protein, putative
CmaCh05G007220	9.06265	2.96966	1.16436	2.55045	0.0107583	0.0496526	CmaCh05G007220	0.0499102	0.0705398	0.0642045	0.0228306	0	0	CmaCh05G007220	5.68705	0.703144	CmaCh05G007220	Double Clp-N motif-containing P-loop nucleoside triphosphate hydrolases superfamily protein, putative
CmaCh01G000980	21.7549	3.64876	0.692028	5.27256	1.35e-07	4.35e-06	CmaCh01G000980	0.937723	1.08189	1.75199	0.030639	0.269977	0.0282615	CmaCh01G000980	43.2779	3.77376	CmaCh01G000980	Downstream target of agl15-4 protein
CmaCh04G017780	155.308	-1.23051	0.225806	-5.44941	5.05e-08	1.81e-06	CmaCh04G017780	1.37589	1.01634	1.28069	3.36179	2.58932	2.63367	CmaCh04G017780	84.1198	196.615	CmaCh04G017780	Dual specificity protein tyrosine phosphatase 1
CmaCh11G002690	123.218	1.41418	0.237865	5.94532	2.76e-09	1.33e-07	CmaCh11G002690	1.83142	1.73458	2.02754	0.594044	0.536866	0.941347	CmaCh11G002690	129.106	47.8304	CmaCh11G002690	DUF1666 family protein
CmaCh05G004240	187.502	1.08852	0.260677	4.17575	2.97e-05	0.000453425	CmaCh05G004240	3.67006	4.39492	4.19208	2.21429	1.18416	2.33616	CmaCh05G004240	297.754	139.308	CmaCh05G004240	DUF3511 domain protein
CmaCh14G018400	401.43	1.05066	0.197343	5.32404	1.01e-07	3.39e-06	CmaCh14G018400	7.86317	6.65199	6.88901	2.94996	2.99676	4.36323	CmaCh14G018400	727.013	350.187	CmaCh14G018400	DUF3527 domain protein
CmaCh06G009480	31.2475	2.56142	0.446777	5.7331	9.86e-09	4.22e-07	CmaCh06G009480	0.50815	0.57828	0.64378	0.126788	0.0531999	0.107204	CmaCh06G009480	57.5727	9.55629	CmaCh06G009480	DUF4228 domain protein
CmaCh11G003190	6.989	2.24881	0.750489	2.99647	0.00273128	0.0174148	CmaCh11G003190	1.44732	0.935109	1.65497	0.353095	0.444473	0.081424	CmaCh11G003190	16.0799	3.5008	CmaCh11G003190	DUF4228 domain protein
CmaCh00G004710	14.1476	1.78761	0.569193	3.14059	0.00168605	0.012052	CmaCh00G004710	0.176444	0.265999	0.201758	0.0753306	0.027093	0.0794116	CmaCh00G004710	21.0457	5.94045	CmaCh00G004710	DUF4228 domain protein
CmaCh04G021000	21.6482	1.70869	0.626071	2.72923	0.00634819	0.033473	CmaCh04G021000	2.30439	2.15885	3.55725	0.0843286	1.48613	0.933419	CmaCh04G021000	33.438	10.4389	CmaCh04G021000	DUF4228 domain protein
CmaCh08G004640	766.366	1.37034	0.234083	5.85408	4.8e-09	2.21e-07	CmaCh08G004640	91.5062	116.167	109.554	53.8968	36.6036	32.2034	CmaCh08G004640	1204.33	465.835	CmaCh08G004640	DUF4228 domain protein
CmaCh02G004170	17.6867	1.14133	0.428427	2.66401	0.00772161	0.0388258	CmaCh02G004170	2.09322	3.18216	2.42872	1.01383	1.1344	1.35079	CmaCh02G004170	24.0444	10.9204	CmaCh02G004170	DUF4228 domain protein
CmaCh10G001430	2360.38	-1.63038	0.359305	-4.53761	5.69e-06	0.000113197	CmaCh10G001430	22.016	12.323	19.4716	50.6595	27.7831	88.0813	CmaCh10G001430	960.862	2973.51	CmaCh10G001430	DUF4228 domain protein
CmaCh13G011010	184.941	3.39081	0.337606	10.0437	9.79e-24	3.52e-21	CmaCh13G011010	7.63962	10.5403	10.0096	0.873655	0.977555	0.850632	CmaCh13G011010	204.19	19.5707	CmaCh13G011010	DUF4408 domain protein
CmaCh01G002340	69.2129	2.54712	0.700632	3.63546	0.000277487	0.00284788	CmaCh01G002340	0.944969	1.29619	1.5179	0.10978	0.483668	0.0632886	CmaCh01G002340	96.3072	16.8256	CmaCh01G002340	DUF642 family protein
CmaCh05G003110	6.49383	-3.00405	1.01554	-2.9581	0.00309546	0.0191363	CmaCh05G003110	0	0.0193338	0.00684344	0.0584033	0.0459485	0.114477	CmaCh05G003110	1.26064	10.5383	CmaCh05G003110	DUF668 family protein
CmaCh02G002000	21.2971	1.3996	0.42389	3.30181	0.000960617	0.00778593	CmaCh02G002000	3.58007	3.95988	3.80447	1.85125	1.70294	0.788123	CmaCh02G002000	56.0151	21.4409	CmaCh02G002000	DUF679 domain membrane protein
CmaCh06G014500	50.8821	2.09964	0.714374	2.93913	0.00329137	0.0200661	CmaCh06G014500	7.12082	5.40025	6.85156	0.635571	3.60023	0.366408	CmaCh06G014500	85.7292	20.3661	CmaCh06G014500	DUF679 domain membrane protein 2
CmaCh09G012730	3.69588	5.76198	1.68168	3.42633	0.000611794	0.00541769	CmaCh09G012730	1.92719	0.573425	0.434937	0	0	0	CmaCh09G012730	11.1218	0	CmaCh09G012730	DUF761 domain protein
CmaCh01G009370	8.36799	4.40652	1.06339	4.14386	3.42e-05	0.000510476	CmaCh01G009370	4.39986	1.68787	2.54699	0.100632	0	0.27847	CmaCh01G009370	30.1666	1.32445	CmaCh01G009370	DUF761 domain protein
CmaCh04G026890	30.8059	1.78128	0.431942	4.12388	3.73e-05	0.000547985	CmaCh04G026890	1.74161	3.10924	3.6161	0.754741	1.16119	0.618822	CmaCh04G026890	35.4965	10.6266	CmaCh04G026890	DUF761 domain protein
CmaCh08G007010	181.243	1.20386	0.350714	3.43261	0.000597794	0.00531165	CmaCh08G007010	9.1609	12.3309	10.095	4.28062	7.37361	2.16126	CmaCh08G007010	246.455	107.795	CmaCh08G007010	Dynein light chain 1
CmaCh09G008970	5366.32	-1.24387	0.282027	-4.41046	1.03e-05	0.000186469	CmaCh09G008970	121.932	73.6208	117.899	240.971	162.757	338.473	CmaCh09G008970	2689.05	6367.21	CmaCh09G008970	Dynein light chain family protein
CmaCh17G014080	5.65551	3.43827	1.1181	3.07509	0.00210438	0.0143198	CmaCh17G014080	0.0715984	0.0867365	0.21491	0.0218343	0.0137424	0	CmaCh17G014080	12.0198	1.1457	CmaCh17G014080	E3 ubiquitin protein ligase DRIP2
CmaCh02G007890	1558.47	1.06958	0.217762	4.9117	9.03e-07	2.27e-05	CmaCh02G007890	112.275	104.844	115.514	51.4578	62.5687	44.5258	CmaCh02G007890	2936.24	1399.58	CmaCh02G007890	E3 ubiquitin-protein ligase
CmaCh14G003780	286.298	1.0869	0.288816	3.76328	0.000167696	0.00187688	CmaCh14G003780	3.98693	3.08333	3.83365	1.21584	1.30787	2.58963	CmaCh14G003780	346.828	162.643	CmaCh14G003780	E3 ubiquitin-protein ligase RHF2A
CmaCh11G005140	90.596	1.5679	0.308168	5.08779	3.62e-07	1.04e-05	CmaCh11G005140	1.12435	1.27419	1.22085	0.580676	0.407244	0.237202	CmaCh11G005140	153.396	51.9228	CmaCh11G005140	EamA transporter family
CmaCh01G015170	44.1187	1.41301	0.439093	3.21802	0.00129077	0.00978418	CmaCh01G015170	0.33652	0.495245	0.525893	0.150515	0.301424	0.0694177	CmaCh01G015170	69.7667	26.7913	CmaCh01G015170	EamA-like transporter family
CmaCh12G005680	10.1491	2.79152	1.02556	2.72195	0.00648972	0.0340489	CmaCh12G005680	0.456206	0.184221	0.489054	0.104342	0	0.0481227	CmaCh12G005680	7.61139	1.02744	CmaCh12G005680	Early dehydration inducible protein
CmaCh12G011980	58.6048	2.83	0.677981	4.17416	2.99e-05	0.000455796	CmaCh12G011980	4.49985	11.1044	4.71665	1.08637	1.65541	0.158222	CmaCh12G011980	124.949	17.8315	CmaCh12G011980	Early nodulin 16, putative
CmaCh17G008630	495.165	-1.08117	0.393898	-2.7448	0.00605471	0.0323033	CmaCh17G008630	13.2159	10.5319	14.0097	28.864	27.2907	23.7252	CmaCh17G008630	413.907	875.664	CmaCh17G008630	Early nodulin 16, putative
CmaCh08G006170	5813.34	-1.56503	0.475289	-3.2928	0.000991946	0.00797618	CmaCh08G006170	41.5003	29.2483	48.5604	78.2009	43.1467	231.629	CmaCh08G006170	1943.32	5749.33	CmaCh08G006170	Early nodulin 16, putative
CmaCh01G011460	28.3254	4.00584	0.658035	6.08758	1.15e-09	5.96e-08	CmaCh01G011460	1.59261	1.90361	1.44778	0	0.18341	0.134397	CmaCh01G011460	59.6479	3.83424	CmaCh01G011460	Early nodulin 55-2, putative
CmaCh16G008520	38.0065	3.0495	0.38337	7.95444	1.8e-15	2.5e-13	CmaCh16G008520	3.50479	4.96433	4.02303	0.345306	0.807242	0.409515	CmaCh16G008520	89.0318	11.1329	CmaCh16G008520	Early nodulin 55-2, putative
CmaCh12G003660	7.53716	3.89525	1.22079	3.19075	0.00141902	0.0105131	CmaCh12G003660	0.2748	0.443869	0.265128	0.0314257	0.0395584	0	CmaCh12G003660	11.0061	0.794128	CmaCh12G003660	Early nodulin-like protein 11
CmaCh20G001260	190.582	2.7246	0.358072	7.60909	2.76e-14	3.37e-12	CmaCh20G001260	4.13245	4.19019	4.54318	0.44968	0.314474	1.15218	CmaCh20G001260	271.589	40.4526	CmaCh20G001260	Early nodulin-like protein 18
CmaCh15G008270	50.0804	1.65073	0.358215	4.6082	4.06e-06	8.49e-05	CmaCh15G008270	1.72103	2.11513	1.95725	0.273829	0.947907	0.663024	CmaCh15G008270	59.5058	19.3589	CmaCh15G008270	EARLY responsive TO dehydration protein, putative
CmaCh05G003810	424.514	2.46361	0.484765	5.08208	3.73e-07	1.08e-05	CmaCh05G003810	17.7818	23.7641	17.5836	1.98435	7.09306	1.67496	CmaCh05G003810	1110.47	201.932	CmaCh05G003810	EEIG1/EHBP1 protein amino-terminal domain protein
CmaCh10G000700	75.9438	2.70876	0.560991	4.82853	1.38e-06	3.28e-05	CmaCh10G000700	11.7355	16.422	12.157	0.956713	4.6834	0.68637	CmaCh10G000700	133.333	20.9236	CmaCh10G000700	EF hand calcium-binding family protein
CmaCh11G000410	875.117	1.08762	0.248892	4.36985	1.24e-05	0.000217267	CmaCh11G000410	91.4442	118.051	146.083	56.9776	66.5043	44.0257	CmaCh11G000410	1176.01	554	CmaCh11G000410	EF hand calcium-binding family protein
CmaCh10G002610	10.3409	5.66328	1.12652	5.02722	4.98e-07	1.37e-05	CmaCh10G002610	2.86947	4.30382	2.9003	0	0.23604	0	CmaCh10G002610	37.7744	0.885112	CmaCh10G002610	EF hand calcium-binding protein family
CmaCh18G000730	32.746	3.57891	0.497271	7.19709	6.15e-13	6.02e-11	CmaCh18G000730	0.638285	0.667107	0.729859	0.0457997	0.115305	0.0211229	CmaCh18G000730	62.4928	5.59532	CmaCh18G000730	Efflux carrier of polar auxin transport
CmaCh18G006550	197.271	1.54014	0.299177	5.14793	2.63e-07	7.88e-06	CmaCh18G006550	3.5356	4.13926	4.04284	1.39163	1.92537	0.74012	CmaCh18G006550	328.591	113.771	CmaCh18G006550	Ef-hand calcium binding protein, putative
CmaCh14G003710	30.4733	1.82464	0.423608	4.30737	1.65e-05	0.000276346	CmaCh14G003710	2.68042	2.16476	1.89007	0.817409	0.754561	0.351857	CmaCh14G003710	43.453	12.4117	CmaCh14G003710	Electron carrier/ protein disulfide oxidoreductase
CmaCh06G005360	119.955	1.44758	0.304948	4.74696	2.06e-06	4.7e-05	CmaCh06G005360	6.48676	6.78668	7.17507	2.59635	2.37692	2.51929	CmaCh06G005360	213.208	78.1218	CmaCh06G005360	Electron carrier/ protein disulfide oxidoreductase
CmaCh06G014760	78.9385	-2.31978	0.794829	-2.91859	0.00351621	0.0212024	CmaCh06G014760	7.68907	3.62241	5.35775	30.3362	1.29135	51.3683	CmaCh06G014760	39.9889	199.104	CmaCh06G014760	Electron carrier/ protein disulfide oxidoreductase
CmaCh08G001530	268.102	1.354	0.180972	7.48185	7.33e-14	8.43e-12	CmaCh08G001530	2.94674	3.17771	2.64399	1.12977	1.24561	1.06367	CmaCh08G001530	395.652	155.178	CmaCh08G001530	ELMO domain-containing protein A
CmaCh18G002210	562.835	-1.53847	0.391011	-3.93459	8.33e-05	0.00106302	CmaCh18G002210	8.12841	5.09497	9.46798	16.3712	11.7361	37.6754	CmaCh18G002210	143.753	416.741	CmaCh18G002210	Emb|CAB62340.1
CmaCh15G000910	586.488	-1.73666	0.473799	-3.6654	0.000246948	0.00258651	CmaCh15G000910	1.37039	0.929672	3.3377	4.26265	3.66137	10.8242	CmaCh15G000910	39.5239	131.436	CmaCh15G000910	Emb|CAB62340.1
CmaCh04G029560	85.0228	-1.90827	0.560085	-3.4071	0.00065657	0.00573387	CmaCh04G029560	0.536568	0.325007	0.690242	1.1045	0.772408	3.84877	CmaCh04G029560	8.89124	32.8057	CmaCh04G029560	Emb|CAB62340.1
CmaCh04G024100	228.678	-1.73279	0.425753	-4.06994	4.7e-05	0.000659512	CmaCh04G024100	3.86972	4.0182	3.82924	16.3397	3.91778	18.6245	CmaCh04G024100	105.887	351.372	CmaCh04G024100	embryo defective 2170
CmaCh02G008520	9.30904	4.11671	1.04227	3.94976	7.82e-05	0.00100914	CmaCh02G008520	0.604253	1.01668	0.86368	0	0.0579895	0.0849858	CmaCh02G008520	18.9617	1.09114	CmaCh02G008520	Embryo-specific protein 3, putative
CmaCh06G014400	997.321	-1.02405	0.232412	-4.40617	1.05e-05	0.000189155	CmaCh06G014400	7.7401	7.71736	7.99593	14.2372	11.2718	22.1524	CmaCh06G014400	660.235	1341.72	CmaCh06G014400	Endo-1,3-1,4-beta-d-glucanase, putative
CmaCh20G007620	48.9209	2.12885	0.47278	4.50285	6.7e-06	0.0001298	CmaCh20G007620	0.812179	0.952449	1.04956	0.193393	0.358755	0.103276	CmaCh20G007620	97.2032	22.6386	CmaCh20G007620	Endo-1,4-beta-xylanase A
CmaCh14G015020	8529.6	1.27869	0.35189	3.63378	0.000279304	0.00285936	CmaCh14G015020	422.834	461.126	485.447	146.41	314.992	103.098	CmaCh14G015020	16053.7	6617.7	CmaCh14G015020	Endochitinase (Chitinase)
CmaCh08G004410	179.291	5.00488	0.694498	7.20647	5.74e-13	5.66e-11	CmaCh08G004410	7.81055	12.5394	9.00698	0.260156	0.654964	0.0159979	CmaCh08G004410	595.09	18.8746	CmaCh08G004410	Endoglucanase
CmaCh15G009700	10.7494	4.31081	1.2708	3.39219	0.000693365	0.00598042	CmaCh15G009700	0.246363	0.132645	0.404955	0	0.0236432	0.017325	CmaCh15G009700	14.6743	0.766847	CmaCh15G009700	Endoglucanase
CmaCh15G012780	163.266	3.12142	0.516748	6.0405	1.54e-09	7.8e-08	CmaCh15G012780	3.15887	7.38017	6.53075	0.606373	1.12059	0.249909	CmaCh15G012780	465.158	53.8704	CmaCh15G012780	Endoglucanase
CmaCh01G019670	1160.33	2.48272	0.611843	4.05777	4.95e-05	0.000686838	CmaCh01G019670	28.1814	39.9876	26.8261	3.21946	12.6582	1.13653	CmaCh01G019670	2520.8	451.491	CmaCh01G019670	Endoglucanase
CmaCh20G008080	126.297	1.58166	0.508485	3.11054	0.00186745	0.0130776	CmaCh20G008080	2.9547	1.92292	2.27564	0.354297	1.56921	0.484155	CmaCh20G008080	191.652	64.5069	CmaCh20G008080	Endoglucanase
CmaCh16G007490	2782.95	1.47849	0.301239	4.90801	9.2e-07	2.3e-05	CmaCh16G007490	53.0276	57.902	61.9103	12.2966	31.3209	18.4393	CmaCh16G007490	4422.79	1587.97	CmaCh16G007490	Endoglucanase
CmaCh18G001060	227.393	1.0736	0.179826	5.9702	2.37e-09	1.16e-07	CmaCh18G001060	1.48668	1.89749	1.84416	0.771135	0.756686	0.95213	CmaCh18G001060	302.727	143.592	CmaCh18G001060	Endosomal targeting BRO1-like domain protein
CmaCh07G009480	15.0609	1.67925	0.591463	2.83915	0.00452339	0.0258159	CmaCh07G009480	0.775721	1.04415	0.63358	0.304149	0.425401	0.062344	CmaCh07G009480	25.5239	8.23829	CmaCh07G009480	Energy-coupling factor transporter ATP-binding EcfA 1
CmaCh07G011710	2718.5	-1.02194	0.384583	-2.65727	0.00787756	0.0394058	CmaCh07G011710	121.375	72.9063	101.977	137.241	104.325	359.877	CmaCh07G011710	1800.94	3656.13	CmaCh07G011710	Enoyl-(Acyl carrier) reductase
CmaCh01G013120	109.166	1.40423	0.386778	3.6306	0.000282767	0.00288779	CmaCh01G013120	1.04329	1.17962	1.36529	0.353508	0.747589	0.267383	CmaCh01G013120	178.427	68.0493	CmaCh01G013120	Enoyl-CoA hydratase/isomerase family protein
CmaCh01G007240	65.7347	5.4871	0.671963	8.16577	3.19e-16	4.68e-14	CmaCh01G007240	2.07069	2.06373	1.56802	0.0403066	0.0761064	0.0185895	CmaCh01G007240	99.4786	2.3551	CmaCh01G007240	EPIDERMAL PATTERNING FACTOR-like protein 6
CmaCh11G005430	7.47191	2.42902	0.755898	3.21343	0.0013116	0.00988834	CmaCh11G005430	0.557728	1.23869	0.717463	0.127562	0.240861	0.117663	CmaCh11G005430	13.857	2.67939	CmaCh11G005430	EPIDERMAL PATTERNING FACTOR-like protein 8
CmaCh01G003040	70.7916	3.20996	0.561683	5.71491	1.1e-08	4.63e-07	CmaCh01G003040	0.981246	2.68561	1.82329	0.315861	0.188338	0.0920055	CmaCh01G003040	116.106	12.6086	CmaCh01G003040	Epoxide hydrolase 2
CmaCh19G010760	447.725	-1.75559	0.454845	-3.85974	0.000113507	0.00136667	CmaCh19G010760	0.433721	0.875704	1.46459	5.05916	1.37358	2.95093	CmaCh19G010760	39.3256	133.027	CmaCh19G010760	ER glycerol-phosphate acyltransferase
CmaCh20G005960	83.7353	2.68	0.289105	9.27	1.86e-20	4.78e-18	CmaCh20G005960	0.990123	1.14949	0.862398	0.120306	0.204889	0.150136	CmaCh20G005960	149.138	23.6142	CmaCh20G005960	ERD (Early-responsive to dehydration stress) family protein
CmaCh04G008070	5.56532	5.66276	1.32362	4.27824	1.88e-05	0.000307138	CmaCh04G008070	0.0787295	0.163501	0.057873	0	0	0	CmaCh04G008070	10.2539	0	CmaCh04G008070	Ethylene insensitive transcription factor
CmaCh02G015650	11.6129	2.69536	0.770333	3.49896	0.000467078	0.00435077	CmaCh02G015650	1.18351	1.06827	2.20906	0.0636912	0.481044	0.176247	CmaCh02G015650	24.6236	3.97978	CmaCh02G015650	Ethylene responsive transcription factor 1a
CmaCh14G009160	48.0959	1.21806	0.298736	4.07738	4.55e-05	0.000643596	CmaCh14G009160	2.31592	3.60118	2.43079	1.45467	1.1544	0.991758	CmaCh14G009160	92.8079	40.0323	CmaCh14G009160	Ethylene responsive transcription factor 2b
CmaCh07G000520	40.5064	1.3393	0.353397	3.78979	0.000150772	0.00172653	CmaCh07G000520	2.07634	2.12606	2.22584	0.881944	0.597791	1.03253	CmaCh07G000520	66.6252	26.0383	CmaCh07G000520	Ethylene-responsive nuclear / ethylene-regulated nuclear protein (ERT2)-like protein
CmaCh02G008260	182.292	1.2193	0.334814	3.64171	0.000270835	0.00279054	CmaCh02G008260	4.74059	7.32817	5.79656	2.21933	3.94526	1.54706	CmaCh02G008260	370.745	160.034	CmaCh02G008260	Ethylene-responsive small GTP-binding protein
CmaCh19G006060	10.7048	4.88683	1.22181	3.99967	6.34e-05	0.000845698	CmaCh19G006060	0.920571	2.00165	3.15793	0.129569	0.0815503	0	CmaCh19G006060	32.9957	1.1457	CmaCh19G006060	Ethylene-responsive transcription factor
CmaCh07G007090	29.3391	4.63592	0.813664	5.69758	1.22e-08	5.05e-07	CmaCh07G007090	3.31568	6.75829	5.55166	0.144448	0.454575	0.0666196	CmaCh07G007090	76.0625	3.24022	CmaCh07G007090	Ethylene-responsive transcription factor
CmaCh05G003570	7.44983	3.85818	1.40109	2.7537	0.00589266	0.0316607	CmaCh05G003570	0.279336	0.270717	0.287471	0	0	0.047145	CmaCh05G003570	5.76098	0.324291	CmaCh05G003570	Ethylene-responsive transcription factor
CmaCh17G008890	31.4409	3.09545	0.888335	3.48455	0.000492963	0.00454025	CmaCh17G008890	2.55349	4.17738	4.7728	0.0599	1.28183	0.055252	CmaCh17G008890	67.5186	8.19932	CmaCh17G008890	Ethylene-responsive transcription factor
CmaCh05G012930	8.67501	2.96391	0.887767	3.33862	0.00084197	0.00699294	CmaCh05G012930	0.401261	0.393509	0.319542	0.0262214	0.132029	0	CmaCh05G012930	14.9405	2.1218	CmaCh05G012930	Ethylene-responsive transcription factor
CmaCh04G015160	80.7753	1.25738	0.25436	4.94331	7.68e-07	1.98e-05	CmaCh04G015160	5.67839	8.73932	6.15615	3.08757	3.33138	2.26031	CmaCh04G015160	147.589	62.2616	CmaCh04G015160	Ethylene-responsive transcription factor
CmaCh08G002950	47.7113	1.15285	0.347234	3.32008	0.000899902	0.00738685	CmaCh08G002950	10.962	13.8729	8.62566	5.47962	5.7264	3.91002	CmaCh08G002950	113.782	51.4017	CmaCh08G002950	Ethylene-responsive transcription factor
CmaCh08G012420	354.95	-1.11335	0.346041	-3.21739	0.00129362	0.00979883	CmaCh08G012420	5.24244	10.3058	11.2572	26.0255	15.2103	16.8042	CmaCh08G012420	253.475	548.834	CmaCh08G012420	Ethylene-responsive transcription factor
CmaCh17G008840	13.7628	-1.6703	0.580493	-2.87738	0.00400997	0.0235196	CmaCh17G008840	0.835416	0.506024	0.626897	2.48396	0.721566	2.90807	CmaCh17G008840	7.24341	22.4978	CmaCh17G008840	Ethylene-responsive transcription factor
CmaCh02G009820	46.4757	-2.68269	0.775668	-3.45856	0.000543076	0.00491035	CmaCh02G009820	1.76118	0.673751	1.19241	3.13769	0.960736	19.0079	CmaCh02G009820	15.0382	95.7939	CmaCh02G009820	Ethylene-responsive transcription factor
CmaCh04G024550	60.6119	-6.20962	2.17369	-2.85671	0.00428055	0.0247576	CmaCh04G024550	0	0.0187857	0	0	0.241087	1.39366	CmaCh04G024550	0.310359	27.0077	CmaCh04G024550	Ethylene-responsive transcription factor
CmaCh08G001540	44.103	5.66145	0.658276	8.60042	7.94e-18	1.4e-15	CmaCh08G001540	7.95659	11.3637	9.12205	0.383117	0.192906	0	CmaCh08G001540	130.502	2.64297	CmaCh08G001540	Ethylene-responsive transcription factor 1
CmaCh18G012180	10.6305	3.12804	0.978568	3.19655	0.00139081	0.0103516	CmaCh18G012180	1.41626	1.42975	1.57896	0.129569	0.407752	0	CmaCh18G012180	24.0134	2.91592	CmaCh18G012180	Ethylene-responsive transcription factor 1
CmaCh11G006380	94.6837	2.74238	0.775674	3.53548	0.000407034	0.00389386	CmaCh11G006380	7.00917	9.56817	14.7883	0.397232	4.14312	0.209376	CmaCh11G006380	194.322	29.4264	CmaCh11G006380	Ethylene-responsive transcription factor 1
CmaCh00G001550	26.6616	2.2801	0.510614	4.46541	7.99e-06	0.000150482	CmaCh00G001550	3.00771	4.37237	2.50572	0.786188	1.18758	0.145036	CmaCh00G001550	44.2079	9.47498	CmaCh00G001550	Ethylene-responsive transcription factor 1
CmaCh10G006590	227.132	1.85166	0.552233	3.35304	0.00079928	0.00670423	CmaCh10G006590	19.1289	23.89	26.1577	5.95373	11.9609	1.33133	CmaCh10G006590	404.408	112.512	CmaCh10G006590	Ethylene-responsive transcription factor 1
CmaCh09G006540	72.8839	1.1118	0.409481	2.71513	0.00662489	0.0345644	CmaCh09G006540	6.7857	6.94417	5.18167	2.72132	4.76369	1.33352	CmaCh09G006540	156.366	72.914	CmaCh09G006540	Ethylene-responsive transcription factor 1
CmaCh11G017540	352.838	1.87674	0.460671	4.07393	4.62e-05	0.000651343	CmaCh11G017540	29.1963	32.8448	41.676	7.84223	17.2941	3.20893	CmaCh11G017540	618.411	169.008	CmaCh11G017540	Ethylene-responsive transcription factor 10
CmaCh08G010860	108.928	-1.66606	0.452078	-3.68535	0.000228391	0.00242274	CmaCh08G010860	3.8907	3.02583	3.7692	14.5675	6.05716	13.1939	CmaCh08G010860	56.9937	180.375	CmaCh08G010860	Ethylene-responsive transcription factor 1B
CmaCh10G007850	438.311	1.06914	0.347277	3.07865	0.0020794	0.0141923	CmaCh10G007850	49.8219	60.4211	57.2241	24.5661	42.6596	12.7632	CmaCh10G007850	795.695	380.055	CmaCh10G007850	Ethylene-responsive transcription factor 2
CmaCh01G008510	7.14739	6.9745	1.41275	4.93683	7.94e-07	2.03e-05	CmaCh01G008510	0.868393	2.57155	2.97894	0	0	0	CmaCh01G008510	25.5648	0	CmaCh01G008510	Ethylene-responsive transcription factor 4
CmaCh12G002530	77.1621	1.66889	0.425678	3.92055	8.83e-05	0.00111226	CmaCh12G002530	4.98097	4.52557	6.00706	0.854423	2.15108	1.90463	CmaCh12G002530	76.6011	24.2447	CmaCh12G002530	Ethylene-responsive transcription factor 4
CmaCh18G003880	131.227	1.20554	0.348441	3.4598	0.000540578	0.00489283	CmaCh18G003880	7.13919	9.35334	9.52401	2.97542	4.11084	4.21721	CmaCh18G003880	126.037	54.7598	CmaCh18G003880	Ethylene-responsive transcription factor 4
CmaCh01G014370	73.0244	-1.5881	0.612343	-2.59348	0.00950107	0.0453546	CmaCh01G014370	3.3701	3.74243	3.01063	9.57075	19.1629	1.77747	CmaCh01G014370	55.4078	166.999	CmaCh01G014370	Ethylene-responsive transcription factor 4
CmaCh20G001870	23.6838	-1.61438	0.623669	-2.58852	0.00963899	0.0458128	CmaCh20G001870	0.389368	0.511	0.375663	1.91468	1.56942	0.451795	CmaCh20G001870	10.0751	31.0764	CmaCh20G001870	Ethylene-responsive transcription factor 4
CmaCh04G023520	15.4533	7.00401	1.3702	5.11167	3.19e-07	9.29e-06	CmaCh04G023520	1.35503	6.11548	3.07608	0	0.0917934	0	CmaCh04G023520	50.8474	0.442556	CmaCh04G023520	Ethylene-responsive transcription factor 5
CmaCh01G013890	54.7835	3.02015	0.623559	4.84341	1.28e-06	3.07e-05	CmaCh01G013890	3.43058	4.82877	3.78266	0.269016	0.141098	1.0546	CmaCh01G013890	188.85	22.9705	CmaCh01G013890	Ethylene-responsive transcription factor 5
CmaCh09G008010	92.4639	1.91601	0.462024	4.147	3.37e-05	0.000504567	CmaCh09G008010	11.4879	16.9991	15.5385	2.18663	4.61712	4.87973	CmaCh09G008010	219.435	58.2335	CmaCh09G008010	Ethylene-responsive transcription factor 5
CmaCh09G002460	292.089	-1.69643	0.470606	-3.60477	0.000312426	0.00314128	CmaCh09G002460	12.0652	12.2426	13.6193	42.9259	11.6383	68.2251	CmaCh09G002460	141.337	457.58	CmaCh09G002460	Ethylene-responsive transcription factor 5
CmaCh02G016710	36.0225	-1.28388	0.499261	-2.57157	0.010124	0.0475062	CmaCh02G016710	0.257612	0.198146	0.157806	0.796826	0.183655	0.496898	CmaCh02G016710	19.2207	46.2808	CmaCh02G016710	Ethylene-responsive transcription factor-like protein
CmaCh03G001060	37.7161	2.53551	0.765069	3.31409	0.000919422	0.00750574	CmaCh03G001060	1.05766	1.7239	0.940032	0.0527791	0.575795	0.0324557	CmaCh03G001060	74.3709	13.2098	CmaCh03G001060	Eukaryotic aspartyl protease family protein
CmaCh15G014150	123.552	2.18951	0.643179	3.40421	0.000663565	0.00577469	CmaCh15G014150	8.32147	9.50152	9.99725	1.64074	4.1307	0.363222	CmaCh15G014150	298.061	65.7257	CmaCh15G014150	Eukaryotic aspartyl protease family protein
CmaCh14G001340	585.767	1.86407	0.288203	6.46793	9.94e-11	6.61e-09	CmaCh14G001340	13.9831	20.1662	17.968	4.46257	6.68743	3.21462	CmaCh14G001340	862.245	237.653	CmaCh14G001340	Eukaryotic aspartyl protease family protein
CmaCh06G010150	33.3044	1.49507	0.485871	3.07709	0.00209031	0.0142463	CmaCh06G010150	0.659979	0.476906	0.863892	0.158893	0.400026	0.175876	CmaCh06G010150	22.135	8.12917	CmaCh06G010150	Eukaryotic aspartyl protease family protein
CmaCh04G012720	22.0776	1.46522	0.557357	2.62888	0.00856676	0.0420588	CmaCh04G012720	1.02	0.594948	0.826157	0.285134	0.391554	0.215189	CmaCh04G012720	33.1089	12.0966	CmaCh04G012720	Eukaryotic aspartyl protease family protein
CmaCh04G013250	578.951	1.41106	0.540594	2.6102	0.00904899	0.0438053	CmaCh04G013250	14.2012	18.4139	23.9211	4.83846	14.234	2.21498	CmaCh04G013250	1109.17	417.632	CmaCh04G013250	Eukaryotic aspartyl protease family protein
CmaCh07G008840	49.7446	1.04225	0.284226	3.66697	0.000245443	0.00257445	CmaCh07G008840	0.588421	0.647284	0.713443	0.204193	0.350504	0.393819	CmaCh07G008840	73.8314	35.9287	CmaCh07G008840	Eukaryotic aspartyl protease family protein
CmaCh14G016780	15.1165	3.05078	0.598287	5.09919	3.41e-07	9.88e-06	CmaCh14G016780	1.0596	0.855753	1.46043	0.0346211	0.305066	0.0958039	CmaCh14G016780	34.2805	4.42234	CmaCh14G016780	Eukaryotic aspartyl protease family protein, putative
CmaCh13G002690	54.8799	1.9196	0.447764	4.28708	1.81e-05	0.000297135	CmaCh13G002690	0.554216	0.537115	0.659473	0.0887309	0.271256	0.111076	CmaCh13G002690	97.1192	26.1304	CmaCh13G002690	Eukaryotic translation initiation factor 2c
CmaCh13G000320	285.981	1.44065	0.260128	5.53822	3.06e-08	1.15e-06	CmaCh13G000320	9.60616	10.1107	10.8127	2.94979	5.32649	3.02114	CmaCh13G000320	527.608	195.24	CmaCh13G000320	Exocyst subunit exo70 family protein B1
CmaCh10G000650	237.747	1.08313	0.172623	6.27453	3.51e-10	2.05e-08	CmaCh10G000650	7.37801	7.87683	8.03925	4.06843	3.4918	3.4329	CmaCh10G000650	354.279	167.194	CmaCh10G000650	Exocyst subunit exo70 family protein F1
CmaCh14G001740	335.225	-1.02597	0.261363	-3.92546	8.66e-05	0.00109456	CmaCh14G001740	4.84672	4.39319	4.35553	11.5805	5.37378	10.6602	CmaCh14G001740	202.656	411.627	CmaCh14G001740	Exocyst subunit exo70 family protein H4
CmaCh08G003510	14.6798	1.29916	0.504192	2.57672	0.00997422	0.0469923	CmaCh08G003510	0.40555	0.861921	0.439326	0.292914	0.245811	0.162111	CmaCh08G003510	30.729	12.6178	CmaCh08G003510	Exostosin family protein
CmaCh04G001910	32.6563	-1.29686	0.303274	-4.2762	1.9e-05	0.000309515	CmaCh04G001910	0.790115	1.05101	1.11605	2.42367	2.19451	2.66704	CmaCh04G001910	24.4508	60.2362	CmaCh04G001910	Exostosin family protein
CmaCh04G002110	20.0876	1.87035	0.543619	3.44055	0.000580526	0.00519166	CmaCh04G002110	0.33632	0.52726	0.322361	0.108596	0.159483	0.0667794	CmaCh04G002110	23.0365	6.50449	CmaCh04G002110	Expansin 1
CmaCh15G002640	5788.04	3.2497	0.566909	5.73232	9.91e-09	4.23e-07	CmaCh15G002640	241.802	400.464	316.78	41.0843	52.7591	7.01177	CmaCh15G002640	11399.3	1198.78	CmaCh15G002640	Expansin protein
CmaCh19G004390	44.1303	-3.55937	0.549638	-6.47585	9.43e-11	6.32e-09	CmaCh19G004390	0.118464	0.0956743	0.118528	1.53537	0.500232	1.84943	CmaCh19G004390	6.47484	75.6162	CmaCh19G004390	Expansin-like B1
CmaCh09G009520	325.061	1.29494	0.201633	6.42224	1.34e-10	8.59e-09	CmaCh09G009520	54.5268	44.9253	49.0532	21.9953	19.3632	19.0951	CmaCh09G009520	363.177	147.842	CmaCh09G009520	Expression of the gene is downregulated in the presence of paraquat, putative
CmaCh18G005860	5.95522	2.15122	0.803114	2.67859	0.00739322	0.0375676	CmaCh18G005860	0.0381557	0.0336167	0.0446214	0.0031734	0.0079893	0.0146358	CmaCh18G005860	12.895	2.85814	CmaCh18G005860	Extracellular ligand-gated ion channel
CmaCh13G004110	112.97	1.16372	0.259359	4.48691	7.23e-06	0.000138303	CmaCh13G004110	1.36567	1.87735	1.18366	0.784204	0.451746	0.723352	CmaCh13G004110	117.089	51.8249	CmaCh13G004110	Extracellular ligand-gated ion channel
CmaCh11G005020	436.974	2.03638	0.413139	4.92905	8.26e-07	2.11e-05	CmaCh11G005020	12.4941	20.6186	12.0543	3.00341	6.42347	1.6407	CmaCh11G005020	544.576	133.441	CmaCh11G005020	Exu regulon transcriptional regulator
CmaCh02G015070	58.5648	1.90909	0.520861	3.66527	0.000247082	0.00258651	CmaCh02G015070	1.266	1.3912	1.72647	0.265821	0.78873	0.140111	CmaCh02G015070	81.1692	22.1207	CmaCh02G015070	F5O11.10 isoform 3
CmaCh15G011670	42.6084	1.74307	0.372141	4.6839	2.81e-06	6.15e-05	CmaCh15G011670	0.852685	0.964105	1.22487	0.273033	0.441889	0.215868	CmaCh15G011670	54.8325	16.7795	CmaCh15G011670	F5O11.10 isoform 3
CmaCh12G003160	26.87	-1.09185	0.384504	-2.83964	0.00451647	0.025809	CmaCh12G003160	0.309365	0.19631	0.416918	0.64692	0.534409	0.764549	CmaCh12G003160	16.0444	33.8399	CmaCh12G003160	FAD/NAD(P)-binding oxidoreductase family protein
CmaCh13G004720	17.6141	5.18505	1.26282	4.10592	4.03e-05	0.000582865	CmaCh13G004720	0.558253	0.300571	0.319172	0	0.0357166	0	CmaCh13G004720	14.5963	0.442556	CmaCh13G004720	FAD-binding Berberine family protein
CmaCh03G014570	167.774	1.73778	0.663957	2.61731	0.0088626	0.0431322	CmaCh03G014570	3.71351	2.865	3.27533	0.400503	2.27737	0.292992	CmaCh03G014570	250.849	75.6291	CmaCh03G014570	FAD-binding berberine family protein
CmaCh19G004230	29.5839	2.40435	0.539694	4.45502	8.39e-06	0.00015717	CmaCh19G004230	0.261167	0.369117	0.47284	0.0199111	0.133674	0.0612201	CmaCh19G004230	58.4339	11.3785	CmaCh19G004230	Family of unknown function (DUF566)
CmaCh18G009370	25.9284	2.7401	0.962831	2.84588	0.00442892	0.0254251	CmaCh18G009370	0.424966	1.07866	0.833031	0.0370273	0.326268	0	CmaCh18G009370	44.3729	6.89893	CmaCh18G009370	Family of unknown function (DUF662)
CmaCh06G016440	36.7954	1.12765	0.40329	2.79612	0.00517199	0.0286492	CmaCh06G016440	0.67071	0.704183	0.819662	0.214764	0.540685	0.268848	CmaCh06G016440	50.2954	23.4751	CmaCh06G016440	Far-red impaired responsive (FAR1) family protein
CmaCh19G008480	1888.3	1.28452	0.348245	3.68854	0.000225547	0.00240034	CmaCh19G008480	82.585	80.2067	88.5086	24.5672	58.6999	19.9531	CmaCh19G008480	3671.79	1508.17	CmaCh19G008480	FASCICLIN-like arabinogalactan 2
CmaCh01G010750	86.0508	2.85714	0.535028	5.34016	9.29e-08	3.13e-06	CmaCh01G010750	4.16453	8.26425	7.51716	0.616855	1.78136	0.401639	CmaCh01G010750	193.257	27.1279	CmaCh01G010750	Fasciclin-like arabinogalactan protein 11
CmaCh06G006750	28.9743	1.14194	0.419309	2.72339	0.00646158	0.0339421	CmaCh06G006750	3.48036	2.75875	3.3164	1.29721	0.668012	2.28432	CmaCh06G006750	56.9745	25.3378	CmaCh06G006750	Fasciclin-like arabinogalactan protein 11
CmaCh11G008940	52.5483	2.97518	0.803009	3.70503	0.000211365	0.00227714	CmaCh11G008940	2.83505	1.76364	2.28349	0	0.727988	0.161651	CmaCh11G008940	138.065	17.8473	CmaCh11G008940	FASCICLIN-like arabinogalactan protein 17
CmaCh06G005440	234.734	2.95093	0.651424	4.52997	5.9e-06	0.000116879	CmaCh06G005440	8.49302	14.4991	12.3074	0.485624	3.49314	0.60792	CmaCh06G005440	715.552	92.9761	CmaCh06G005440	FASCICLIN-like arabinogalactan protein 17
CmaCh14G003770	2435.7	1.80952	0.415336	4.35676	1.32e-05	0.000227936	CmaCh14G003770	68.5574	86.1976	86.9271	16.0616	41.7872	11.1347	CmaCh14G003770	5067.98	1446.56	CmaCh14G003770	FASCICLIN-like arabinogalactan protein 17
CmaCh11G012690	65.9172	2.35743	0.900718	2.61728	0.00886337	0.0431322	CmaCh11G012690	3.21381	4.21775	3.37138	0.157511	1.94969	0.0242148	CmaCh11G012690	144.676	28.5445	CmaCh11G012690	Fasciclin-like arabinogalactan protein 2
CmaCh20G006620	37.3815	2.59626	0.571831	4.54026	5.62e-06	0.000112509	CmaCh20G006620	2.19617	3.54735	2.82516	0.579579	0.486379	0.356404	CmaCh20G006620	77.9664	12.9421	CmaCh20G006620	Fasciclin-like arabinogalactan protein 7
CmaCh08G009490	262.118	2.09243	0.662592	3.15794	0.00158888	0.011489	CmaCh08G009490	17.3147	21.4459	19.8765	1.38517	11.2666	1.14664	CmaCh08G009490	580.428	136.586	CmaCh08G009490	Fasciclin-like arabinogalactan protein 8
CmaCh01G005390	6.78365	6.37518	1.50923	4.22414	2.4e-05	0.000378281	CmaCh01G005390	0.816964	0.970289	0.329708	0	0	0	CmaCh01G005390	16.9284	0	CmaCh01G005390	FASCICLIN-like arabinogalactan-protein 11
CmaCh13G001840	67.3427	4.55922	0.600254	7.59549	3.07e-14	3.72e-12	CmaCh13G001840	2.70086	4.99175	3.42984	0.0950355	0.35889	0.0438305	CmaCh13G001840	164.584	7.36554	CmaCh13G001840	FASCICLIN-like arabinogalactan-protein 11
CmaCh06G000960	58.4048	1.54071	0.472253	3.26247	0.00110445	0.00865982	CmaCh06G000960	3.69519	4.33766	3.79543	0.786188	2.77101	0.580146	CmaCh06G000960	105.789	37.0032	CmaCh06G000960	Fatty acid desaturase 2
CmaCh19G009080	703.901	-1.11074	0.225063	-4.93523	8.01e-07	2.05e-05	CmaCh19G009080	4.4554	5.47054	5.88675	11.2838	13.8286	9.09383	CmaCh19G009080	335.514	725.788	CmaCh19G009080	Fatty acid hydroperoxide lyase
CmaCh08G009740	2437.62	1.05481	0.225475	4.67816	2.89e-06	6.32e-05	CmaCh08G009740	14.0635	15.9528	16.3582	5.40008	10.3917	6.55961	CmaCh08G009740	1838.7	886.209	CmaCh08G009740	Fatty acid hydroxylase superfamily protein
CmaCh08G012290	95.4154	1.01566	0.28892	3.51536	0.000439155	0.00414965	CmaCh08G012290	0.695253	0.430241	0.588506	0.239556	0.353543	0.259065	CmaCh08G012290	72.9483	36.2684	CmaCh08G012290	Fatty acid oxidation complex subunit alpha
CmaCh03G001180	55.7964	-1.42391	0.367521	-3.87436	0.000106905	0.00130395	CmaCh03G001180	0.283042	0.356601	0.291285	1.01507	0.430266	1.0414	CmaCh03G001180	31.5981	84.4061	CmaCh03G001180	Fatty acyl-CoA reductase 2
CmaCh05G000400	1213.73	-1.03335	0.3652	-2.82955	0.00466129	0.0264807	CmaCh05G000400	11.1311	7.25749	10.6561	15.7996	9.77388	33.8283	CmaCh05G000400	603.644	1234.56	CmaCh05G000400	F-box family protein
CmaCh20G009950	145.986	-1.10403	0.341482	-3.23304	0.00122478	0.00938165	CmaCh20G009950	1.96206	1.23944	1.71599	2.11493	2.97547	5.44262	CmaCh20G009950	97.2766	208.362	CmaCh20G009950	F-box family protein
CmaCh02G009790	19.8351	3.46975	0.593936	5.84196	5.16e-09	2.35e-07	CmaCh02G009790	0.359436	0.335444	0.239752	0.0219224	0.0367944	0.0269618	CmaCh02G009790	44.9664	4.12211	CmaCh02G009790	F-box family protein, putative
CmaCh05G012900	225.171	1.71397	0.246959	6.94031	3.91e-12	3.38e-10	CmaCh05G012900	8.93413	8.48517	6.99566	2.91066	2.76924	1.77946	CmaCh05G012900	507.233	154.972	CmaCh05G012900	F-box protein
CmaCh11G018930	1035.28	-1.23392	0.42198	-2.92413	0.00345423	0.0208912	CmaCh11G018930	19.2533	8.53504	14.917	23.5574	16.9412	59.885	CmaCh11G018930	697.247	1638.96	CmaCh11G018930	F-box protein MAX2
CmaCh19G010190	1199.67	-1.26437	0.375431	-3.36778	0.000757748	0.00641925	CmaCh19G010190	21.2235	9.30538	17.9246	31.8762	21.8143	62.6363	CmaCh19G010190	808.024	1939.9	CmaCh19G010190	F-box protein MAX2
CmaCh05G010960	10.9906	3.84536	0.896076	4.29134	1.78e-05	0.000293154	CmaCh05G010960	0.586011	1.19896	0.971623	0.0714829	0.134973	0	CmaCh05G010960	27.1153	2.03081	CmaCh05G010960	F-box protein PP2-B1
CmaCh11G012500	52.5265	-2.52015	0.396481	-6.35629	2.07e-10	1.27e-08	CmaCh11G012500	1.32981	0.755763	1.18268	7.70511	5.78545	5.15377	CmaCh11G012500	25.5004	145.472	CmaCh11G012500	F-box protein PP2-B1
CmaCh12G010510	14.5581	-2.66876	0.916574	-2.91167	0.00359506	0.0215884	CmaCh12G010510	0.122279	0.0790038	0.146813	0.223737	0.112655	1.85738	CmaCh12G010510	5.46983	34.4721	CmaCh12G010510	F-box protein PP2-B1
CmaCh02G017610	471.528	-1.21896	0.43189	-2.82239	0.00476677	0.0269224	CmaCh02G017610	4.35418	2.54915	3.90072	5.84936	3.54176	15.722	CmaCh02G017610	256.501	596.216	CmaCh02G017610	F-box/kelch-repeat protein
CmaCh11G014530	2106.93	-1.32847	0.50898	-2.61005	0.00905285	0.0438053	CmaCh11G014530	25.217	12.8099	21.2529	30.9726	15.6604	102.195	CmaCh11G014530	1047.02	2628.65	CmaCh11G014530	F-box/LRR-repeat protein 4
CmaCh02G001410	14.3959	2.39907	0.539931	4.44329	8.86e-06	0.00016423	CmaCh02G001410	0.614429	0.555772	0.56909	0.0674545	0.141519	0.12444	CmaCh02G001410	27.1955	5.21324	CmaCh02G001410	F-box/RNI superfamily protein
CmaCh14G013240	8.42563	-3.59915	1.20116	-2.99639	0.00273195	0.0174148	CmaCh14G013240	0	0.00550708	0.00584789	0.0374303	0.0235585	0.0805603	CmaCh14G013240	0.639924	7.97718	CmaCh14G013240	FCH and double SH3 domains 1
CmaCh04G012800	7070.48	-1.03366	0.231128	-4.47223	7.74e-06	0.000146603	CmaCh04G012800	432.323	265.458	407.884	743.038	586.476	933.657	CmaCh04G012800	4583.85	9382.62	CmaCh04G012800	Ferredoxin-thioredoxin reductase, variable chain
CmaCh16G001060	61.3456	-1.00662	0.288943	-3.48381	0.000494328	0.00454962	CmaCh16G001060	0.38679	0.399152	0.626566	0.727382	0.952742	1.16054	CmaCh16G001060	50.5213	101.602	CmaCh16G001060	Ferric reductase oxidase
CmaCh04G008750	7063.99	-1.08621	0.21052	-5.15964	2.47e-07	7.46e-06	CmaCh04G008750	22.6914	14.492	23.9113	41.8434	43.6758	44.1822	CmaCh04G008750	3976.21	8441.3	CmaCh04G008750	Ferric reductase oxidase
CmaCh04G011030	9291.15	-1.01508	0.25959	-3.91032	9.22e-05	0.00115382	CmaCh04G011030	97.6108	167.371	93.5425	313.966	219.51	191.142	CmaCh04G011030	6958.64	14064.2	CmaCh04G011030	Ferritin
CmaCh15G009870	14.8837	2.21226	0.688872	3.21142	0.0013208	0.00993807	CmaCh15G009870	0.556608	0.802729	0.716022	0.036373	0.137358	0.268405	CmaCh15G009870	20.0599	4.27357	CmaCh15G009870	Fiber protein Fb34
CmaCh04G014910	9.28085	2.10658	0.581269	3.62411	0.000289958	0.00295275	CmaCh04G014910	0.625123	0.481914	0.414264	0.155974	0.0981694	0.0959139	CmaCh04G014910	20.5745	4.73427	CmaCh04G014910	Fiber protein Fb34
CmaCh09G008810	1441.68	1.52258	0.357815	4.25521	2.09e-05	0.000335646	CmaCh09G008810	31.1096	44.8363	30.5437	9.86091	20.4803	6.75798	CmaCh09G008810	2570.36	895.468	CmaCh09G008810	Fiber protein Fb34
CmaCh04G020470	312.603	1.41716	0.306362	4.62576	3.73e-06	7.89e-05	CmaCh04G020470	8.44892	12.1858	10.5769	3.64462	5.86859	2.21319	CmaCh04G020470	722.586	271.48	CmaCh04G020470	Fiber protein Fb34
CmaCh02G005220	391.279	2.48395	0.274137	9.061	1.29e-19	2.87e-17	CmaCh02G005220	5.17829	6.58427	6.56916	1.18846	1.28968	0.808949	CmaCh02G005220	786.323	140.997	CmaCh02G005220	Filament-like plant protein 7
CmaCh11G019720	61.4721	-1.00679	0.281963	-3.57066	0.000356084	0.00349953	CmaCh11G019720	0.473475	0.535343	0.452458	0.940589	0.747793	1.23291	CmaCh11G019720	41.5107	82.9856	CmaCh11G019720	Filamentous hemagglutinin transporter fhaC
CmaCh06G008560	177.735	1.23559	0.350618	3.52405	0.000425007	0.0040378	CmaCh06G008560	2.25557	2.21531	2.33601	0.568351	1.67302	0.669425	CmaCh06G008560	273.691	117.037	CmaCh06G008560	Fimbrin-like family protein
CmaCh19G008840	498.255	1.80817	0.288753	6.26198	3.8e-10	2.2e-08	CmaCh19G008840	4.55115	6.2515	4.92881	1.13351	2.26037	1.11284	CmaCh19G008840	985.617	282.358	CmaCh19G008840	Fimbrin-like protein 2
CmaCh02G005830	30.6464	2.64857	0.397187	6.66832	2.59e-11	1.92e-09	CmaCh02G005830	0.809887	1.07731	0.939699	0.0871693	0.146304	0.214414	CmaCh02G005830	68.4088	10.8385	CmaCh02G005830	Flagellar attachment zone protein 1
CmaCh01G008100	22.513	3.19417	0.703718	4.539	5.65e-06	0.000112878	CmaCh01G008100	0.85653	1.05583	0.753891	0.0206213	0.207664	0.0760847	CmaCh01G008100	45.4568	5.18919	CmaCh01G008100	Flavin-binding monooxygenase family protein
CmaCh19G001290	20.0116	-1.42052	0.540134	-2.62994	0.0085401	0.0419702	CmaCh19G001290	0.170758	0.120669	0.128137	0.195276	0.614529	0.324221	CmaCh19G001290	7.55377	20.4169	CmaCh19G001290	Flavin-binding monooxygenase family protein
CmaCh11G006070	7.56844	-3.29912	0.869464	-3.79443	0.000147983	0.00169831	CmaCh11G006070	0.0788191	0	0.0450636	0.288436	0.453851	0.421252	CmaCh11G006070	1.81199	17.0187	CmaCh11G006070	Flavin-binding monooxygenase family protein
CmaCh10G006140	4.43783	-4.10964	1.39072	-2.95504	0.00312631	0.019259	CmaCh10G006140	0	0	0.0237681	0.228197	0.159585	0.0701632	CmaCh10G006140	0.329566	6.3498	CmaCh10G006140	Flavin-binding monooxygenase family protein
CmaCh02G002900	4402.85	-1.18792	0.304785	-3.89755	9.72e-05	0.00120743	CmaCh02G002900	30.6235	13.9874	27.6223	46.938	41.5627	76.0146	CmaCh02G002900	1873.61	4267.25	CmaCh02G002900	Flavin-binding monooxygenase-like protein
CmaCh02G002890	1574.63	-1.49551	0.362313	-4.12767	3.66e-05	0.000540562	CmaCh02G002890	4.82689	3.53053	5.48685	9.34226	7.05335	22.6145	CmaCh02G002890	467.332	1316.84	CmaCh02G002890	Flavin-binding monooxygenase-like protein
CmaCh14G008740	17.3515	-1.95886	0.524065	-3.73782	0.00018562	0.00204775	CmaCh14G008740	0.132298	0.0915828	0.162084	0.449559	0.261185	0.765553	CmaCh14G008740	7.84782	30.0175	CmaCh14G008740	Flavin-binding monooxygenase-like protein
CmaCh17G011340	17.3089	-1.96664	0.514632	-3.82145	0.00013267	0.00155248	CmaCh17G011340	0.0740994	0.14961	0.158869	0.593172	0.298672	0.609674	CmaCh17G011340	7.93639	31.1482	CmaCh17G011340	Flavin-binding monooxygenase-like protein
CmaCh11G009230	176.979	2.75986	0.707307	3.90193	9.54e-05	0.00119058	CmaCh11G009230	9.28095	13.3102	1.92954	1.8697	1.23076	0.522131	CmaCh11G009230	502.576	74.2487	CmaCh11G009230	Flowering locus T-like 2
CmaCh14G018530	158.252	1.51519	0.529038	2.86405	0.00418259	0.0243091	CmaCh14G018530	0.248928	0.17011	0.459805	0.105109	0.0661551	0.12927	CmaCh14G018530	17.6375	6.03143	CmaCh14G018530	Folate/biopterin transporter
CmaCh05G003430	56.066	1.15428	0.359784	3.20826	0.00133543	0.0100241	CmaCh05G003430	0.901417	1.274	0.829898	0.278935	0.74804	0.346782	CmaCh05G003430	87.1225	39.8244	CmaCh05G003430	Folate/biopterin transporter
CmaCh01G016620	92.6624	1.37335	0.256314	5.35809	8.41e-08	2.86e-06	CmaCh01G016620	0.650053	0.605439	0.786775	0.215823	0.380346	0.2035	CmaCh01G016620	149.707	58.6192	CmaCh01G016620	Formin-like protein
CmaCh17G006030	77.2714	1.78956	0.300784	5.94965	2.69e-09	1.3e-07	CmaCh17G006030	2.41555	3.30653	2.4227	0.973859	0.919414	0.483695	CmaCh17G006030	152.898	44.6216	CmaCh17G006030	Fructokinase
CmaCh20G008070	2522.41	-1.32265	0.461607	-2.86532	0.00416593	0.0242665	CmaCh20G008070	29.8902	20.6668	24.4045	24.9979	35.8286	126.641	CmaCh20G008070	1627.78	4070.83	CmaCh20G008070	Fructose-bisphosphate aldolase
CmaCh03G005690	4.17039	4.29534	1.368	3.13987	0.00169021	0.0120721	CmaCh03G005690	0.105456	0.117107	0.0452196	0	0.0151807	0	CmaCh03G005690	7.80651	0.442556	CmaCh03G005690	Fumarylacetoacetase family protein
CmaCh20G005710	4865.73	-1.2576	0.230503	-5.45592	4.87e-08	1.75e-06	CmaCh20G005710	39.2563	31.327	41.4754	81.8822	62.7578	123.236	CmaCh20G005710	2766.55	6613.43	CmaCh20G005710	G2-like transcription factor
CmaCh17G010240	1383.01	-1.07485	0.366774	-2.93054	0.0033837	0.0205119	CmaCh17G010240	10.1045	6.33782	12.254	23.2537	27.1122	10.0947	CmaCh17G010240	635.17	1338.24	CmaCh17G010240	Galactinol-raffinose galactosyltransferase
CmaCh16G007250	1777.15	-1.24483	0.459033	-2.71184	0.00669102	0.0348332	CmaCh16G007250	5.83418	3.76493	5.23801	7.09453	4.69351	23.3634	CmaCh16G007250	1021.27	2419.56	CmaCh16G007250	Galactokinase, putative
CmaCh15G000190	43.0438	1.67817	0.354508	4.73379	2.2e-06	4.96e-05	CmaCh15G000190	0.498015	0.559593	0.798488	0.16838	0.149616	0.255812	CmaCh15G000190	65.8828	20.3676	CmaCh15G000190	Galactose-binding protein isoform 1
CmaCh18G004870	324.982	-1.34473	0.23725	-5.66801	1.44e-08	5.9e-07	CmaCh18G004870	20.0075	13.1696	15.1748	44.7554	32.0979	45.4791	CmaCh18G004870	160.666	406.491	CmaCh18G004870	Galactosyltransferase family protein
CmaCh11G002250	47.0327	1.09838	0.286738	3.83061	0.000127828	0.00150523	CmaCh11G002250	0.697727	0.975286	0.690429	0.331439	0.339951	0.430274	CmaCh11G002250	67.6892	31.5517	CmaCh11G002250	Galacturonosyltransferase 11
CmaCh14G011180	135.497	1.13257	0.228566	4.95512	7.23e-07	1.88e-05	CmaCh14G011180	1.48632	1.53778	1.64673	0.654166	0.952991	0.542386	CmaCh14G011180	223.414	102.816	CmaCh14G011180	galacturonosyltransferase 14
CmaCh02G000430	408.475	1.24706	0.423476	2.94482	0.00323143	0.0197856	CmaCh02G000430	5.1267	7.20956	5.93396	2.17566	4.55534	0.988293	CmaCh02G000430	587.516	248.229	CmaCh02G000430	Galacturonosyltransferase 15
CmaCh14G011360	360.587	1.05343	0.193477	5.44473	5.19e-08	1.85e-06	CmaCh14G011360	7.9205	10.3472	9.45482	3.56286	5.09155	4.73113	CmaCh14G011360	566.265	273.415	CmaCh14G011360	galacturonosyltransferase 9
CmaCh07G007510	47.4754	1.76783	0.367966	4.80433	1.55e-06	3.65e-05	CmaCh07G007510	1.84378	4.27632	3.24354	0.994787	0.980006	0.797908	CmaCh07G007510	76.1126	22.538	CmaCh07G007510	galacturonosyltransferase-like 2
CmaCh07G005160	300.422	-1.71395	0.263793	-6.49733	8.18e-11	5.55e-09	CmaCh07G005160	1.41465	1.83492	1.85044	5.92201	3.5545	7.24713	CmaCh07G005160	137.156	449.753	CmaCh07G005160	Gamma-glutamyltranspeptidase 1
CmaCh09G006330	8.51675	2.04132	0.732147	2.78813	0.00530138	0.0291626	CmaCh09G006330	0.308241	0.414903	0.528696	0.1175	0.177489	0.0216764	CmaCh09G006330	18.7282	4.73749	CmaCh09G006330	GATA transcription factor 12-like protein
CmaCh10G007140	2724.44	-1.11465	0.341087	-3.26793	0.00108336	0.00853279	CmaCh10G007140	10.7662	6.11072	9.32083	14.1627	11.4793	31.0673	CmaCh10G007140	1475.59	3194.17	CmaCh10G007140	GATA transcription factor 21
CmaCh11G006890	771.639	-1.47248	0.373087	-3.94673	7.92e-05	0.00101946	CmaCh11G006890	14.5837	6.17915	10.8127	22.6422	17.4155	47.4389	CmaCh11G006890	337.805	936.065	CmaCh11G006890	GATA transcription factor 21
CmaCh18G008930	362.232	1.36618	0.483497	2.82562	0.00471895	0.0267306	CmaCh18G008930	9.71171	12.0971	11.6536	2.97358	8.63624	1.40447	CmaCh18G008930	656.75	255.425	CmaCh18G008930	GATA transcription factor 9
CmaCh17G003530	76.5098	1.41343	0.369469	3.82558	0.000130464	0.00153145	CmaCh17G003530	3.44301	4.80889	4.62016	1.63054	2.51898	0.752006	CmaCh17G003530	122.119	46.5016	CmaCh17G003530	GATA transcription factor, putative
CmaCh03G007470	72.9094	-1.12519	0.339519	-3.31408	0.000919461	0.00750574	CmaCh03G007470	0.570428	0.564715	0.820592	1.04373	0.995975	2.20499	CmaCh03G007470	40.844	88.6469	CmaCh03G007470	GATA transcription factor, putative
CmaCh13G003460	36.7243	-3.04125	0.721377	-4.21589	2.49e-05	0.000389565	CmaCh13G003460	0.149919	0.121078	0.171428	0.868656	0.258977	2.4881	CmaCh13G003460	6.8044	55.6091	CmaCh13G003460	Gb:AAF02129.1, putative
CmaCh17G006260	12.854	3.29014	0.799541	4.11504	3.87e-05	0.000564354	CmaCh17G006260	0.29999	0.346112	0.367531	0.0196037	0.0740307	0.0180825	CmaCh17G006260	18.1785	2.00353	CmaCh17G006260	Gb:AAF36750.1, putative isoform 1
CmaCh04G007510	373.586	2.42699	0.473036	5.13066	2.89e-07	8.55e-06	CmaCh04G007510	27.4104	42.6266	31.8374	3.08389	12.5653	3.36859	CmaCh04G007510	882.663	164.774	CmaCh04G007510	GDP-mannose 4,6-dehydratase
CmaCh16G006110	479.325	1.84331	0.241016	7.64809	2.04e-14	2.53e-12	CmaCh16G006110	28.9747	39.9759	38.1167	8.09965	13.2339	8.60314	CmaCh16G006110	920.174	257.287	CmaCh16G006110	GDP-mannose 4,6-dehydratase
CmaCh07G008600	19.1943	4.24495	0.981933	4.32305	1.54e-05	0.000259898	CmaCh07G008600	0.275344	0.530275	0.345121	0.0387543	0.0243918	0	CmaCh07G008600	20.8786	1.1457	CmaCh07G008600	GDSL esterase/lipase
CmaCh14G006790	17.29	3.27548	1.04711	3.12813	0.00175924	0.0124664	CmaCh14G006790	0.308593	0.166151	0.123503	0	0.0710769	0	CmaCh14G006790	11.1749	1.32767	CmaCh14G006790	GDSL esterase/lipase
CmaCh08G007470	235.386	2.91837	0.276055	10.5717	4.03e-26	1.76e-23	CmaCh08G007470	7.66233	10.3253	7.47676	0.861566	1.59393	0.939204	CmaCh08G007470	685.808	91.4264	CmaCh08G007470	GDSL esterase/lipase
CmaCh05G011590	62.1881	2.28884	0.748938	3.05612	0.00224224	0.0149856	CmaCh05G011590	1.43353	0.564523	1.79838	0.130065	0.627613	0.0299932	CmaCh05G011590	123.143	25.5493	CmaCh05G011590	GDSL esterase/lipase
CmaCh20G011130	26.7884	2.03533	0.49961	4.07384	4.62e-05	0.000651343	CmaCh20G011130	0.19779	0.196251	0.150239	0.0310203	0.0325401	0.0667641	CmaCh20G011130	37.012	8.86229	CmaCh20G011130	GDSL esterase/lipase 5
CmaCh14G012080	26.6187	-3.83262	1.02477	-3.73999	0.00018403	0.00203193	CmaCh14G012080	0.0652583	0.0527039	0.0839483	0.179108	0.450919	2.23033	CmaCh14G012080	2.37799	33.6877	CmaCh14G012080	GDSL esterase/lipase 5
CmaCh11G009520	1.68252	-4.57252	1.71698	-2.66312	0.00774204	0.0388912	CmaCh11G009520	0	0	0	0.0473439	0.0297981	0.218351	CmaCh11G009520	0	4.38861	CmaCh11G009520	Germin-like protein 5
CmaCh03G011590	9.13954	3.63109	1.01706	3.57018	0.000356738	0.00350087	CmaCh03G011590	0.637318	0.857852	2.0648	0	0.326201	0	CmaCh03G011590	19.3192	1.77022	CmaCh03G011590	Germin-like protein subfamily 3 member 2
CmaCh12G001670	699.77	1.30353	0.338637	3.84934	0.000118436	0.0014124	CmaCh12G001670	20.5426	28.1544	26.0252	12.1607	13.6273	4.52145	CmaCh12G001670	1259.43	510.862	CmaCh12G001670	GF14 protein
CmaCh17G000020	14.2327	1.73596	0.567271	3.0602	0.00221187	0.0148285	CmaCh17G000020	1.07873	0.696965	0.740097	0.394758	0.319448	0.0520181	CmaCh17G000020	31.3679	9.5536	CmaCh17G000020	Gibberellin 20-oxidase family protein
CmaCh13G005360	255.845	-1.2673	0.373132	-3.39638	0.000682847	0.00590135	CmaCh13G005360	2.99816	1.5832	2.67011	4.72097	4.84714	7.83349	CmaCh13G005360	96.6634	231.966	CmaCh13G005360	Gibberellin 2-oxidase
CmaCh14G006310	19.9198	2.9892	0.737393	4.05374	5.04e-05	0.000696109	CmaCh14G006310	0.816468	2.26668	0.831492	0.09337	0.3526	0.0645936	CmaCh14G006310	58.9601	7.68983	CmaCh14G006310	Gibberellin-regulated family protein
CmaCh11G017140	567.203	3.63158	1.13008	3.21356	0.00131102	0.00988834	CmaCh11G017140	31.9467	51.2446	38.1182	0.519847	9.12495	0.159836	CmaCh11G017140	1476.75	119.356	CmaCh11G017140	Gibberellin-regulated protein
CmaCh05G001550	442.778	2.00791	0.30276	6.63201	3.31e-11	2.41e-09	CmaCh05G001550	28.2429	40.4027	48.7947	6.92965	8.4525	13.7749	CmaCh05G001550	768.617	190.825	CmaCh05G001550	Gibberellin-regulated protein
CmaCh04G024620	282.918	-1.28272	0.499072	-2.5702	0.0101639	0.0476235	CmaCh04G024620	0.33137	0.310632	0.299407	0.600905	0.197622	1.48306	CmaCh04G024620	61.1378	148.173	CmaCh04G024620	GIGANTEA family protein
CmaCh10G008210	298.672	-1.74888	0.611861	-2.8583	0.00425921	0.0246669	CmaCh10G008210	2.26822	8.74565	5.17681	37.8876	6.53035	10.0336	CmaCh10G008210	170.07	571.97	CmaCh10G008210	Glucan endo-1,3-beta-glucosidase
CmaCh10G009180	182.49	-1.83984	0.497582	-3.69757	0.000217675	0.00233266	CmaCh10G009180	1.32172	1.70792	1.36021	7.58771	2.51151	5.60472	CmaCh10G009180	51.0536	182.636	CmaCh10G009180	Glucan endo-1,3-beta-glucosidase
CmaCh03G013720	91.6713	1.60621	0.412544	3.89344	9.88e-05	0.00122314	CmaCh03G013720	3.78365	3.80922	3.35598	0.829819	2.26821	0.546734	CmaCh03G013720	162.356	54.0466	CmaCh03G013720	Glucan endo-1,3-beta-glucosidase 1
CmaCh19G010780	28.8329	1.14272	0.388027	2.94495	0.00323003	0.0197817	CmaCh19G010780	0.599896	0.405618	0.5384	0.191451	0.369528	0.153049	CmaCh19G010780	42.5277	19.6682	CmaCh19G010780	Glucan endo-1,3-beta-glucosidase 1
CmaCh05G012840	5.39693	3.47093	1.29381	2.68272	0.0073025	0.0372254	CmaCh05G012840	0.143682	0.101535	0.138624	0	0.0206835	0.0151562	CmaCh05G012840	8.2129	0.766847	CmaCh05G012840	Glucan endo-1,3-beta-glucosidase 11
CmaCh16G009070	79.0078	1.93604	0.48513	3.99076	6.59e-05	0.000871459	CmaCh16G009070	2.59518	3.57841	2.87704	0.463268	1.60368	0.347197	CmaCh16G009070	109.896	29.3134	CmaCh16G009070	Glucan endo-1,3-beta-glucosidase 12
CmaCh09G001610	947.938	2.12516	0.231476	9.1809	4.28e-20	1.06e-17	CmaCh09G001610	26.557	23.2556	28.3676	7.04862	5.60123	5.26672	CmaCh09G001610	1396.01	319.925	CmaCh09G001610	Glucan endo-1,3-beta-glucosidase 7
CmaCh01G019020	115.732	1.57532	0.336263	4.68479	2.8e-06	6.13e-05	CmaCh01G019020	1.48082	1.82636	1.06322	0.514596	0.330494	0.610283	CmaCh01G019020	146.307	48.7213	CmaCh01G019020	Glucan endo-1,3-beta-glucosidase 7
CmaCh07G001040	22.415	5.42348	0.825406	6.57068	5.01e-11	3.59e-09	CmaCh07G001040	2.47302	2.33526	3.23024	0	0.175261	0.0321065	CmaCh07G001040	81.1929	2.09452	CmaCh07G001040	Glucan endo-1,3-beta-glucosidase, putative
CmaCh20G009850	65.7312	3.64703	0.58735	6.20929	5.32e-10	2.97e-08	CmaCh20G009850	4.57471	3.86705	2.35397	0.223213	0.561959	0.102946	CmaCh20G009850	136.03	11.1906	CmaCh20G009850	Glucan endo-1,3-beta-glucosidase, putative
CmaCh18G004730	13.8505	2.92247	0.881699	3.31459	0.000917783	0.00749905	CmaCh18G004730	0.434799	0.591414	0.43176	0	0.210832	0	CmaCh18G004730	24.4834	3.54045	CmaCh18G004730	Glucan endo-1,3-beta-glucosidase, putative
CmaCh04G011920	71.4018	1.65492	0.592486	2.79319	0.00521911	0.0288554	CmaCh04G011920	2.51859	2.91987	2.75219	0.353059	1.61397	0.651325	CmaCh04G011920	154.967	49.5393	CmaCh04G011920	Glucan endo-1,3-beta-glucosidase, putative
CmaCh01G015450	72.1977	1.40308	0.259131	5.41455	6.14e-08	2.16e-06	CmaCh01G015450	1.50055	1.2916	1.38847	0.415453	0.704872	0.483185	CmaCh01G015450	81.3693	31.2098	CmaCh01G015450	Glucan endo-1,3-beta-glucosidase, putative
CmaCh14G015300	2.73451	3.9651	1.48348	2.67284	0.00752113	0.0380579	CmaCh14G015300	0.139432	0.0643475	0.119577	0	0	0.0168091	CmaCh14G015300	6.23841	0.324291	CmaCh14G015300	Glucan endo-1,3-beta-glucosidase-like protein
CmaCh11G002000	260.311	1.77441	0.652805	2.71813	0.00656529	0.0343385	CmaCh11G002000	7.36961	10.932	8.75654	1.83462	5.54256	0.549983	CmaCh11G002000	622.226	182.292	CmaCh11G002000	Glucan endo-1,3-beta-glucosidase-like protein
CmaCh04G021020	21.2889	3.58884	0.882976	4.06448	4.81e-05	0.000672259	CmaCh04G021020	0.781897	1.12262	0.838194	0	0.225113	0.0183284	CmaCh04G021020	48.5278	4.3073	CmaCh04G021020	Glucan endo-13-beta-glucosidase
CmaCh09G009380	974.129	1.0786	0.163558	6.59461	4.26e-11	3.08e-09	CmaCh09G009380	19.1477	22.0023	19.9789	11.3249	10.1937	7.45547	CmaCh09G009380	1398.6	662.913	CmaCh09G009380	Glucose-6-phosphate/phosphate-translocator family protein
CmaCh18G001200	30.1604	3.55707	0.892841	3.98399	6.78e-05	0.000891244	CmaCh18G001200	2.43015	4.75166	2.46802	0.058507	0.81013	0	CmaCh18G001200	57.9864	5.21969	CmaCh18G001200	Glucuronoxylan methyltransferase 1
CmaCh07G006900	20.5125	2.13743	0.798079	2.67822	0.00740146	0.0375983	CmaCh07G006900	1.78519	2.27185	1.29901	0.346438	0.809888	0.0913016	CmaCh07G006900	38.048	8.86282	CmaCh07G006900	Glucuronoxylan methyltransferase 2
CmaCh15G000080	23.711	2.6042	0.758859	3.43174	0.000599729	0.00532523	CmaCh15G000080	1.22093	4.4372	1.22158	0.372328	0.468684	0.300507	CmaCh15G000080	51.9695	8.62306	CmaCh15G000080	Glucuronoxylan methyltransferase 3
CmaCh15G008720	292.96	1.06411	0.209873	5.07026	3.97e-07	1.13e-05	CmaCh15G008720	4.40834	3.70043	3.51268	2.30233	1.35913	1.86005	CmaCh15G008720	257.321	122.257	CmaCh15G008720	Glutamate decarboxylase 1-like protein
CmaCh11G004180	65.1745	-1.15542	0.405444	-2.84978	0.004375	0.0251762	CmaCh11G004180	0.318181	0.265535	0.418405	0.620999	0.415283	1.18142	CmaCh11G004180	36.3098	80.354	CmaCh11G004180	Glutamate receptor
CmaCh10G004220	2509.67	-1.21173	0.376411	-3.21918	0.00128557	0.00974758	CmaCh10G004220	19.5542	11.1537	16.4393	27.7794	18.822	62.5671	CmaCh10G004220	1551.98	3593.59	CmaCh10G004220	Glutamate receptor
CmaCh01G000740	30.2705	-2.01038	0.524155	-3.83547	0.000125324	0.00148306	CmaCh01G000740	0.135724	0.219226	0.0931173	0.496676	0.343866	0.962084	CmaCh01G000740	12.6866	51.0396	CmaCh01G000740	Glutamate receptor
CmaCh05G001820	32.2594	-1.46676	0.325948	-4.49997	6.8e-06	0.000131328	CmaCh05G001820	0.254112	0.162021	0.229397	0.660729	0.477469	0.620745	CmaCh05G001820	18.5482	50.5401	CmaCh05G001820	Glutamate receptor 2.7
CmaCh18G013110	224.099	1.15373	0.236685	4.87452	1.09e-06	2.66e-05	CmaCh18G013110	1.69213	1.13557	1.31811	0.660925	0.753795	0.454161	CmaCh18G013110	328.593	148.126	CmaCh18G013110	Glutamate synthase, putative
CmaCh11G004160	176.94	2.42078	0.376495	6.42978	1.28e-10	8.29e-09	CmaCh11G004160	5.72236	8.54976	7.11587	1.3088	0.659002	1.93158	CmaCh11G004160	86.1793	15.7119	CmaCh11G004160	Glutamine dumper 4
CmaCh14G008300	26.8311	2.131	0.492432	4.3275	1.51e-05	0.000255202	CmaCh14G008300	0.327082	0.572342	0.451926	0.0498727	0.104632	0.153343	CmaCh14G008300	28.5786	6.51041	CmaCh14G008300	Glutamine synthetase
CmaCh08G004990	869.36	1.73937	0.266507	6.52655	6.73e-11	4.67e-09	CmaCh08G004990	8.56143	6.0417	9.43627	2.86117	2.28541	2.0517	CmaCh08G004990	889.121	266.236	CmaCh08G004990	Glutamine synthetase
CmaCh15G007340	904.97	1.05891	0.233927	4.52664	5.99e-06	0.000118555	CmaCh15G007340	34.0059	28.2302	28.8978	18.2484	14.3847	11.1127	CmaCh15G007340	1808.45	868.086	CmaCh15G007340	Glutamine synthetase
CmaCh14G003960	94.2094	2.65181	0.413473	6.4135	1.42e-10	9.03e-09	CmaCh14G003960	4.93635	4.22634	4.00209	0.296138	1.11833	0.70566	CmaCh14G003960	187.549	30.2039	CmaCh14G003960	Glutamyl-tRNA (Gln) amidotransferase subunit A
CmaCh19G011220	48.6248	2.22791	0.573658	3.8837	0.00010288	0.00126501	CmaCh19G011220	0.945829	0.884482	0.981911	0.106266	0.38219	0.126026	CmaCh19G011220	65.1281	14.2307	CmaCh19G011220	Glutamyl-tRNA (Gln) amidotransferase subunit A
CmaCh06G005690	140.174	1.17008	0.438423	2.66884	0.00761132	0.0383669	CmaCh06G005690	4.12989	3.65188	4.25274	2.63378	2.04824	0.674128	CmaCh06G005690	306.829	136.559	CmaCh06G005690	Glutamyl-tRNA (Gln) amidotransferase subunit A
CmaCh19G004980	310.777	1.26513	0.289544	4.36939	1.25e-05	0.000217575	CmaCh19G004980	8.60693	11.396	10.1456	4.34492	5.74578	2.48858	CmaCh19G004980	675.738	281.947	CmaCh19G004980	Glutamyl-tRNA reductase
CmaCh10G003600	115.073	1.37908	0.304681	4.52629	6e-06	0.000118572	CmaCh10G003600	2.21614	2.53192	2.43365	0.815936	1.41614	0.558765	CmaCh10G003600	204.235	79.3666	CmaCh10G003600	Glutaredoxin
CmaCh03G012960	20.6588	-1.38119	0.529288	-2.60952	0.00906683	0.0438568	CmaCh03G012960	0.774168	0.468926	0.497946	1.90345	1.11444	1.46993	CmaCh03G012960	13.8277	35.6432	CmaCh03G012960	Glutaredoxin
CmaCh16G004640	471.614	-1.52759	0.402288	-3.79725	0.000146313	0.00168282	CmaCh16G004640	2.2313	3.65925	2.59698	8.81109	3.48735	12.1622	CmaCh16G004640	143.254	412.851	CmaCh16G004640	Glutathione S-transferase
CmaCh14G018620	191.577	-1.89125	0.422586	-4.47543	7.63e-06	0.000144846	CmaCh14G018620	1.15711	1.25898	1.17151	6.4251	2.42451	4.44829	CmaCh14G018620	85.7866	317.979	CmaCh14G018620	Glutathione S-transferase
CmaCh13G011300	202.573	-2.12812	0.618223	-3.44232	0.000576754	0.00516145	CmaCh13G011300	3.28591	2.93608	2.818	7.73929	3.14003	28.555	CmaCh13G011300	49.6898	216.757	CmaCh13G011300	Glutathione s-transferase
CmaCh06G003410	9.82254	3.27772	1.00179	3.27186	0.00106843	0.00845327	CmaCh06G003410	0.136873	0.170837	0.245437	0.0113837	0	0.0420015	CmaCh06G003410	17.0833	1.64874	CmaCh06G003410	Glutathione S-transferase L3-like protein
CmaCh03G003830	138.255	-1.38369	0.465587	-2.97192	0.00295939	0.0185445	CmaCh03G003830	1.42956	2.41732	2.75848	6.13056	3.03539	8.06759	CmaCh03G003830	56.82	148.245	CmaCh03G003830	Glutathione S-transferase U8-like protein
CmaCh03G003840	14.0722	-4.43051	1.31712	-3.36378	0.000768827	0.00649242	CmaCh03G003840	0	0.101077	0	1.14499	0.216196	0.95053	CmaCh03G003840	0.620717	14.1964	CmaCh03G003840	Glutathione S-transferase U8-like protein
CmaCh04G006380	11659.6	-2.24873	0.509337	-4.41502	1.01e-05	0.000182956	CmaCh04G006380	143.991	70.6927	126.062	355.366	165.143	1098.82	CmaCh04G006380	2878.23	13678.2	CmaCh04G006380	Glutathione s-transferase, putative
CmaCh14G019610	1124.73	-1.39357	0.250736	-5.55794	2.73e-08	1.04e-06	CmaCh14G019610	4.41626	5.63825	6.60977	18.8953	10.1439	14.7437	CmaCh14G019610	529.275	1390.59	CmaCh14G019610	Glutathione transferase
CmaCh10G007120	60.0609	2.09902	0.30151	6.96169	3.36e-12	2.97e-10	CmaCh10G007120	0.34789	0.407594	0.512659	0.0627581	0.129785	0.107507	CmaCh10G007120	99.4584	23.5324	CmaCh10G007120	Glutathione-regulated potassium-efflux system protein
CmaCh02G006410	1344.35	-2.56981	0.860456	-2.98656	0.00282132	0.017837	CmaCh02G006410	3.57504	2.9553	3.34687	14.3756	1.28256	42.9788	CmaCh02G006410	405.577	2407.75	CmaCh02G006410	Glutathione-S-transferase
CmaCh15G000930	559.739	1.07422	0.383286	2.80267	0.00506818	0.0282233	CmaCh15G000930	7.6814	11.5473	11.6976	5.58256	7.20641	1.91839	CmaCh15G000930	993.296	472.374	CmaCh15G000930	Glyceraldehyde-3-phosphate dehydrogenase
CmaCh03G000480	122.252	1.08487	0.242112	4.48087	7.43e-06	0.000141509	CmaCh03G000480	1.05917	1.26274	1.4793	0.424513	0.685392	0.689507	CmaCh03G000480	144.812	68.5507	CmaCh03G000480	Glycerol-3-phosphate dehydrogenase
CmaCh11G015300	30.366	1.46882	0.373432	3.9333	8.38e-05	0.00106822	CmaCh11G015300	0.785412	0.634314	0.553824	0.223548	0.3417	0.162015	CmaCh11G015300	43.453	16.0127	CmaCh11G015300	Glycerophosphodiester phosphodiesterase, putative
CmaCh01G011000	25.109	3.07674	0.718845	4.28011	1.87e-05	0.000305071	CmaCh01G011000	0.155911	0.377751	0.587159	0.0310082	0	0.0972471	CmaCh01G011000	63.5395	7.27081	CmaCh01G011000	Glycerophosphoryl diester phosphodiesterase
CmaCh11G012650	1549.36	2.05966	0.250938	8.20784	2.25e-16	3.41e-14	CmaCh11G012650	164.534	131.329	127.71	29.5668	30.7156	41.2636	CmaCh11G012650	2709.7	649.614	CmaCh11G012650	Glycine rich protein
CmaCh17G003450	572.071	-1.04553	0.291193	-3.59051	0.000330032	0.00328802	CmaCh17G003450	31.6035	13.7894	29.2855	52.8694	41.8783	59.1576	CmaCh17G003450	349.605	720.504	CmaCh17G003450	Glycine-rich family protein
CmaCh05G001880	26.5228	4.37216	0.955582	4.57539	4.75e-06	9.73e-05	CmaCh05G001880	0.493996	1.0772	0.522503	0.0150647	0.0948165	0	CmaCh05G001880	48.8616	2.56435	CmaCh05G001880	Glycogenin, putative
CmaCh10G010780	10.4413	6.02844	1.31049	4.60013	4.22e-06	8.77e-05	CmaCh10G010780	0.667608	0.616199	0.327167	0.0218133	0	0	CmaCh10G010780	25.9646	0.351572	CmaCh10G010780	Glycoprotein membrane GPI-anchored, putative
CmaCh14G013180	114.226	1.1863	0.371302	3.19498	0.00139841	0.0103986	CmaCh14G013180	1.45172	1.75432	1.75222	0.501739	1.26317	0.435582	CmaCh14G013180	177.189	78.6369	CmaCh14G013180	Glycosyltransferase, putative
CmaCh03G000520	23.2158	-2.90451	1.04691	-2.77435	0.00553118	0.0301986	CmaCh03G000520	0.127491	0.154447	0.0956694	0.524868	0.0917638	2.20553	CmaCh03G000520	9.10556	68.0531	CmaCh03G000520	Glycosyltransferase, putative
CmaCh02G014470	1835.56	-1.17284	0.281143	-4.1717	3.02e-05	0.000460232	CmaCh02G014470	7.52209	10.8923	9.27697	26.7509	12.3134	23.361	CmaCh02G014470	765.35	1725.35	CmaCh02G014470	GMP synthase
CmaCh14G017610	64.4169	-1.05229	0.351436	-2.99427	0.00275106	0.0175111	CmaCh14G017610	1.08903	1.33348	0.90383	1.83195	1.7801	3.261	CmaCh14G017610	36.3867	75.1841	CmaCh14G017610	G-protein gamma subunit 2
CmaCh04G022400	31.8907	2.1051	0.428401	4.91385	8.93e-07	2.25e-05	CmaCh04G022400	0.925905	0.74778	1.15889	0.160258	0.374645	0.147823	CmaCh04G022400	43.4985	10.4843	CmaCh04G022400	GRAM domain containing protein, expressed
CmaCh04G012680	38.324	3.86639	0.713392	5.41973	5.97e-08	2.11e-06	CmaCh04G012680	3.01652	3.50666	4.586	0.0836278	0.684255	0.0385693	CmaCh04G012680	93.4062	6.78066	CmaCh04G012680	GRAM domain-containing protein / ABA-responsive protein-related
CmaCh08G001890	3.96255	4.02285	1.55213	2.59183	0.00954682	0.0454901	CmaCh08G001890	0.032737	0.105756	0.140377	0	0	0	CmaCh08G001890	3.27355	0	CmaCh08G001890	GRAS family transcription factor
CmaCh17G006120	19.4302	3.86841	0.938453	4.12211	3.75e-05	0.000550966	CmaCh17G006120	0.418296	0.472954	0.286985	0.0255124	0.0642295	0	CmaCh17G006120	16.2366	1.23668	CmaCh17G006120	GRAS family transcription factor
CmaCh03G005820	448.64	1.85078	0.197173	9.38658	6.2e-21	1.75e-18	CmaCh03G005820	20.8493	24.7608	25.65	6.03792	7.77323	5.99976	CmaCh03G005820	912.843	253.778	CmaCh03G005820	GRAS family transcription factor
CmaCh07G006500	24.1895	1.81362	0.658633	2.75362	0.0058941	0.0316607	CmaCh07G006500	1.50604	1.35145	1.40639	0.367419	0.847925	0.0282424	CmaCh07G006500	48.9596	14.2794	CmaCh07G006500	GRAS family transcription factor
CmaCh09G009160	746.122	1.71684	0.44615	3.84811	0.000119031	0.00141884	CmaCh09G009160	41.5912	39.8837	44.4328	10.7074	20.6449	6.98584	CmaCh09G009160	1694.99	516.114	CmaCh09G009160	GRAS family transcription factor
CmaCh20G006700	222.178	1.11964	0.358826	3.1203	0.00180669	0.0127201	CmaCh20G006700	5.32636	4.02973	5.93301	2.43645	3.45477	1.18828	CmaCh20G006700	191.936	88.8747	CmaCh20G006700	GRAS family transcription factor
CmaCh10G011860	375.737	3.49712	0.20031	17.4585	2.96e-68	2.59e-64	CmaCh10G011860	12.7738	13.2107	12.0959	1.24979	1.12373	1.00309	CmaCh10G011860	824.842	73.1391	CmaCh10G011860	GRIP and coiled-coil domain-containing protein
CmaCh11G011870	1193.53	1.68907	0.263258	6.41604	1.4e-10	8.92e-09	CmaCh11G011870	10.2441	10.4739	10.5327	3.33605	1.82501	4.51001	CmaCh11G011870	1485.32	459.656	CmaCh11G011870	GRIP and coiled-coil domain-containing protein
CmaCh03G008930	14.8809	2.55165	0.620952	4.10926	3.97e-05	0.000576417	CmaCh03G008930	0.368196	0.491295	0.535428	0.043937	0.165923	0.0405277	CmaCh03G008930	33.4853	6.01059	CmaCh03G008930	Growth-regulating factor 1
CmaCh01G000340	11.8369	-2.09598	0.762897	-2.7474	0.00600707	0.0321145	CmaCh01G000340	0.0227265	0.0550632	0.0584709	0.103959	0.157035	0.326032	CmaCh01G000340	2.30406	9.92615	CmaCh01G000340	Growth-regulating factor 5, putative
CmaCh12G013120	109.491	-1.48963	0.373088	-3.99271	6.53e-05	0.000865187	CmaCh12G013120	1.16583	0.957507	0.982871	2.29586	1.47914	4.90241	CmaCh12G013120	60.4093	168.757	CmaCh12G013120	Growth-regulating factor-like protein
CmaCh15G009140	3604.29	-1.25142	0.364603	-3.43227	0.000598544	0.00531651	CmaCh15G009140	37.9167	18.9729	28.7815	46.2116	42.1503	115.56	CmaCh15G009140	2501.52	5954.33	CmaCh15G009140	GTP cyclohydrolase II/3,4-dihydroxy-2-butanone 4-phosphate synthase
CmaCh02G012470	1644.67	-1.04169	0.232556	-4.47929	7.49e-06	0.000142454	CmaCh02G012470	5.62557	4.1795	4.97054	9.39866	7.16816	13.8292	CmaCh02G012470	1033.56	2126.22	CmaCh02G012470	GTPase Der
CmaCh12G003210	6100.8	1.88629	0.373398	5.05169	4.38e-07	1.23e-05	CmaCh12G003210	58.231	93.0567	78.2133	22.8279	30.1463	9.11715	CmaCh12G003210	12816.2	3467.42	CmaCh12G003210	GTP-binding nuclear protein Ran-3
CmaCh05G004040	14004.9	2.96728	0.381679	7.77427	7.59e-15	1e-12	CmaCh05G004040	109.802	181.464	134.966	16.6117	29.1278	8.77331	CmaCh05G004040	24861.3	3179.64	CmaCh05G004040	GTP-binding nuclear protein Ran-B1
CmaCh06G004030	150.407	2.24468	0.353035	6.35825	2.04e-10	1.26e-08	CmaCh06G004030	3.24195	4.36377	3.74735	0.945664	1.08218	0.396493	CmaCh06G004030	185.713	39.6572	CmaCh06G004030	GTP-binding protein Rab-3D
CmaCh14G002380	60.5115	1.62275	0.290387	5.58823	2.29e-08	8.96e-07	CmaCh14G002380	1.88593	2.20266	2.13991	0.875959	0.434377	0.685565	CmaCh14G002380	82.495	26.4353	CmaCh14G002380	GTP-binding protein Rab-3D
CmaCh09G012770	33.5006	1.15005	0.357169	3.2199	0.00128235	0.00972891	CmaCh09G012770	0.306176	0.52452	0.318275	0.178252	0.160273	0.180079	CmaCh09G012770	47.5892	21.4801	CmaCh09G012770	GTP-binding protein Rab-3D
CmaCh03G000760	955.384	1.18199	0.25667	4.60511	4.12e-06	8.6e-05	CmaCh03G000760	22.4492	20.0541	19.2908	11.0181	9.27488	6.94709	CmaCh03G000760	1595.16	703.178	CmaCh03G000760	GUANYLATE KINASE 1 family protein
CmaCh14G001410	362.556	2.97122	0.411974	7.21216	5.51e-13	5.45e-11	CmaCh14G001410	9.51099	10.2972	9.6718	0.484902	2.17028	1.14304	CmaCh14G001410	384.734	49.5693	CmaCh14G001410	Haloacid dehalogenase-like hydrolase
CmaCh04G021800	36.6362	2.13946	0.39433	5.42555	5.78e-08	2.04e-06	CmaCh04G021800	3.74116	2.20797	2.00526	0.427833	0.538552	0.819625	CmaCh04G021800	84.9749	19.0795	CmaCh04G021800	Haloacid dehalogenase-like hydrolase family protein
CmaCh13G001170	63.0008	5.2035	0.695642	7.48015	7.42e-14	8.5e-12	CmaCh13G001170	0.733804	2.18197	1.25862	0.0305151	0.0768244	0.0140736	CmaCh13G001170	96.1885	2.79766	CmaCh13G001170	Haloacid dehalogenase-like hydrolase superfamily protein
CmaCh09G009560	13.4937	1.83724	0.637144	2.88356	0.00393207	0.0231612	CmaCh09G009560	0.124524	0.150852	0.0800941	0.0189872	0.0478018	0.0350277	CmaCh09G009560	13.164	3.77053	CmaCh09G009560	HAUS augmin-like complex subunit 4
CmaCh11G014800	177.643	1.16126	0.266839	4.3519	1.35e-05	0.000231973	CmaCh11G014800	1.68372	1.81308	1.57098	0.627564	1.04133	0.611757	CmaCh11G014800	249.837	112.434	CmaCh11G014800	HAUS augmin-like complex subunit 6
CmaCh01G002070	9.46337	4.22675	1.30214	3.246	0.0011704	0.00907648	CmaCh01G002070	0.0900517	0.775761	0.205942	0	0.0345686	0.0253308	CmaCh01G002070	13.7209	0.766847	CmaCh01G002070	HB transcription factor
CmaCh16G011220	483.747	1.40342	0.202612	6.92663	4.31e-12	3.68e-10	CmaCh16G011220	16.3249	16.5215	18.9415	5.16471	7.3391	7.09681	CmaCh16G011220	683.908	258.845	CmaCh16G011220	HB transcription factor
CmaCh13G008040	1940.44	-1.12197	0.363372	-3.08765	0.00201744	0.0138657	CmaCh13G008040	38.1766	21.171	31.7458	56.3682	33.668	108.135	CmaCh13G008040	1147.11	2495.49	CmaCh13G008040	HCP-like superfamily protein with MYND-type zinc finger
CmaCh04G018350	951.777	-1.16322	0.14646	-7.94227	1.99e-15	2.74e-13	CmaCh04G018350	8.18958	8.25078	8.85662	16.5086	18.1913	21.9278	CmaCh04G018350	350.175	783.873	CmaCh04G018350	HCP-like superfamily protein with MYND-type zinc finger
CmaCh18G006950	617.151	-1.18034	0.210805	-5.59922	2.15e-08	8.51e-07	CmaCh18G006950	8.96951	7.45859	9.08826	15.0138	17.9045	24.838	CmaCh18G006950	295.169	668.115	CmaCh18G006950	HCP-like superfamily protein with MYND-type zinc finger
CmaCh15G002810	2.64234	5.57531	1.52613	3.65323	0.000258961	0.0026904	CmaCh15G002810	0.265763	0.402442	0.170939	0	0	0	CmaCh15G002810	9.70707	0	CmaCh15G002810	HD domain class transcription factor
CmaCh04G027560	3.04173	4.74287	1.67652	2.82899	0.00466953	0.0265217	CmaCh04G027560	0.133599	0.215794	0.572873	0	0.038464	0	CmaCh04G027560	10.6113	0.442556	CmaCh04G027560	HD domain class transcription factor
CmaCh09G003210	67.8254	4.25815	0.462966	9.19755	3.66e-20	9.32e-18	CmaCh09G003210	5.06822	5.25842	7.77296	0.169224	0.596451	0.21853	CmaCh09G003210	188.014	10.2237	CmaCh09G003210	HD domain class transcription factor
CmaCh04G016430	386.185	3.85167	0.297346	12.9535	2.24e-38	3.5e-35	CmaCh04G016430	10.8967	13.5475	9.83612	1.00153	0.640055	0.724837	CmaCh04G016430	782.185	53.9954	CmaCh04G016430	HD domain class transcription factor
CmaCh16G000980	2242.63	-1.55872	0.460636	-3.38385	0.000714774	0.00612277	CmaCh16G000980	1.00432	1.23983	1.87025	2.02139	2.70974	7.38551	CmaCh16G000980	110.202	324.539	CmaCh16G000980	Heat shock protein, putative
CmaCh11G008910	26.7551	1.6823	0.413711	4.06635	4.78e-05	0.000667598	CmaCh11G008910	1.23202	1.37545	1.39842	0.59672	0.125191	0.489259	CmaCh11G008910	42.4831	12.8446	CmaCh11G008910	Heat stress transcription factor B-4
CmaCh16G011420	2353.09	-1.43524	0.454592	-3.15721	0.00159288	0.0115053	CmaCh16G011420	3.46514	5.18849	6.33386	8.49228	5.94213	26.0825	CmaCh16G011420	227.712	615.592	CmaCh16G011420	Heat-shock protein, putative
CmaCh10G003840	779.23	2.35686	0.310392	7.59318	3.12e-14	3.77e-12	CmaCh10G003840	12.5288	14.533	9.77383	3.70994	1.97504	1.50428	CmaCh10G003840	1675.55	327.019	CmaCh10G003840	Heavy metal cation transport atpase, putative
CmaCh13G008180	148.949	4.50857	0.320139	14.0831	4.82e-45	2.11e-41	CmaCh13G008180	8.18288	7.58052	8.87526	0.342508	0.492738	0.270797	CmaCh13G008180	354.07	15.8944	CmaCh13G008180	Heavy metal transport/detoxification superfamily protein
CmaCh02G008380	14.8012	4.09077	0.968256	4.22488	2.39e-05	0.000377262	CmaCh02G008380	1.01932	0.922014	0.699339	0.0373018	0.0469553	0.0688147	CmaCh02G008380	24.8885	1.44271	CmaCh02G008380	Heavy metal transport/detoxification superfamily protein
CmaCh11G005950	144.733	3.97712	0.294008	13.5272	1.08e-41	2.18e-38	CmaCh11G005950	10.1736	13.4701	15.7719	0.760707	0.732261	0.990605	CmaCh11G005950	309.681	19.5129	CmaCh11G005950	Heavy metal transport/detoxification superfamily protein
CmaCh16G000120	228.007	3.60067	0.39695	9.07084	1.18e-19	2.67e-17	CmaCh16G000120	12.0326	9.88146	9.18951	0.509855	0.758493	1.28262	CmaCh16G000120	471.846	38.6985	CmaCh16G000120	Heavy metal transport/detoxification superfamily protein
CmaCh15G010640	29.8144	2.97931	0.98073	3.03785	0.00238269	0.0156962	CmaCh15G010640	2.78353	6.15766	2.28337	0.22144	1.18467	0.0510642	CmaCh15G010640	71.2833	9.25403	CmaCh15G010640	Heavy metal transport/detoxification superfamily protein
CmaCh19G004070	12.8844	2.75104	0.765594	3.59334	0.000326464	0.00325785	CmaCh19G004070	0.701652	0.309092	0.738496	0.0291781	0.257104	0	CmaCh19G004070	21.0769	3.44946	CmaCh19G004070	Heavy metal transport/detoxification superfamily protein
CmaCh14G016770	172.275	2.52801	0.513732	4.92087	8.62e-07	2.18e-05	CmaCh14G016770	4.21309	6.94475	6.29985	0.513922	2.1647	0.382881	CmaCh14G016770	310.511	54.4534	CmaCh14G016770	Heavy metal transport/detoxification superfamily protein
CmaCh13G002360	12.4759	1.92621	0.639261	3.01318	0.00258526	0.0166991	CmaCh13G002360	0.245373	0.378321	0.382604	0.0612228	0.205511	0.018824	CmaCh13G002360	17.336	4.91946	CmaCh13G002360	Heavy metal transport/detoxification superfamily protein
CmaCh08G011680	653.233	1.43804	0.518691	2.77245	0.00556361	0.0303314	CmaCh08G011680	17.3389	23.0748	19.7055	6.91194	13.5002	1.80548	CmaCh08G011680	1036.64	383.099	CmaCh08G011680	Heavy metal transport/detoxification superfamily protein
CmaCh04G014620	22.2046	1.29363	0.493077	2.62359	0.00870076	0.0426129	CmaCh04G014620	0.284222	0.309001	0.224999	0.0500049	0.0629458	0.212173	CmaCh04G014620	28.7636	11.4293	CmaCh04G014620	Heavy metal transport/detoxification superfamily protein
CmaCh20G004330	244.495	1.26353	0.218072	5.79409	6.87e-09	3.03e-07	CmaCh20G004330	6.0373	5.05756	5.37055	1.81824	2.76381	2.31004	CmaCh20G004330	168.738	70.6302	CmaCh20G004330	Heavy metal transport/detoxification superfamily protein
CmaCh11G011230	37.2142	1.24207	0.393748	3.15448	0.00160783	0.0115909	CmaCh11G011230	1.20955	1.052	1.07721	0.638408	0.616111	0.176661	CmaCh11G011230	55.1596	23.6446	CmaCh11G011230	Heavy metal transport/detoxification superfamily protein
CmaCh15G007270	518.699	-1.12689	0.151832	-7.42193	1.15e-13	1.28e-11	CmaCh15G007270	13.848	13.8542	13.0678	29.8097	28.1983	30.9741	CmaCh15G007270	326.969	713.622	CmaCh15G007270	Heavy metal transport/detoxification superfamily protein
CmaCh04G020930	333.306	1.28733	0.316652	4.06543	4.79e-05	0.000669879	CmaCh04G020930	2.46185	4.46034	4.35335	1.64435	1.59319	1.38806	CmaCh04G020930	397.778	163.182	CmaCh04G020930	Heavy metal transport/detoxification superfamily protein isoform 1
CmaCh18G003080	424.483	4.24581	0.727134	5.8391	5.25e-09	2.39e-07	CmaCh18G003080	5.02891	19.1578	23.8696	0.20255	1.93048	0.427047	CmaCh18G003080	583.888	31.1051	CmaCh18G003080	Heavy metal transport/detoxification superfamily protein, putative
CmaCh07G008990	694.401	2.15482	0.340227	6.33349	2.4e-10	1.45e-08	CmaCh07G008990	33.7809	40.6201	38.2652	5.92346	13.7241	5.70138	CmaCh07G008990	1845.62	415.248	CmaCh07G008990	Heavy metal transport/detoxification superfamily protein, putative
CmaCh10G000500	67.8675	2.06898	0.433054	4.77765	1.77e-06	4.09e-05	CmaCh10G000500	1.28126	1.52048	1.09881	0.215298	0.572145	0.176526	CmaCh10G000500	57.3246	14.167	CmaCh10G000500	Heavy metal transport/detoxification superfamily protein, putative
CmaCh11G001160	379.953	1.67553	0.172841	9.69406	3.2e-22	1.02e-19	CmaCh11G001160	4.41117	5.74632	4.82881	1.75589	1.67299	1.2796	CmaCh11G001160	543.114	170.638	CmaCh11G001160	Heparanase-2, putative
CmaCh00G007810	31.0948	-1.32957	0.457714	-2.90481	0.00367472	0.0219266	CmaCh00G007810	0.809108	0.691891	0.775526	3.13508	1.31547	1.24508	CmaCh00G007810	18.3811	45.9876	CmaCh00G007810	Heterogeneous nuclear ribonucleoprotein Q
CmaCh05G014290	321.123	-1.01894	0.321521	-3.16913	0.00152897	0.0111574	CmaCh05G014290	2.56061	1.72605	2.57639	3.11734	3.27394	7.46935	CmaCh05G014290	130.808	264.18	CmaCh05G014290	Heterotrimeric G-protein gamma subunit 4
CmaCh07G008680	98.1705	1.77131	0.287959	6.15125	7.69e-10	4.12e-08	CmaCh07G008680	0.601955	0.477231	0.563599	0.131362	0.108118	0.233016	CmaCh07G008680	114.314	32.8789	CmaCh07G008680	HhH-GPD base excision DNA repair family protein
CmaCh17G001640	170.152	3.02712	0.233784	12.9483	2.4e-38	3.5e-35	CmaCh17G001640	10.4636	15.3099	13.2565	1.67835	1.56496	1.54812	CmaCh17G001640	441.493	54.1989	CmaCh17G001640	high response to osmotic stress 10
CmaCh05G003270	40.9321	3.20358	0.631785	5.07067	3.96e-07	1.13e-05	CmaCh05G003270	0.81624	0.634797	0.561735	0.0184383	0.18568	0.0255113	CmaCh05G003270	76.757	8.75691	CmaCh05G003270	Hippocampus abundant transcript 1
CmaCh17G007660	114.157	2.37616	0.631736	3.76132	0.000169019	0.00189088	CmaCh17G007660	0.342094	0.510059	0.180542	0.0240747	0.06061	0.111033	CmaCh17G007660	15.0809	2.85814	CmaCh17G007660	Histidine phosphotransfer protein
CmaCh12G007850	15.3303	1.90097	0.619679	3.06767	0.00215737	0.0145888	CmaCh12G007850	0.513824	0.657043	1.7259	0.35256	0.246556	0.180668	CmaCh12G007850	25.9978	6.99838	CmaCh12G007850	Histidine-containing phosphotransfer protein, putative
CmaCh12G003410	22.086	1.45507	0.533373	2.72805	0.00637096	0.0335602	CmaCh12G003410	0.934637	1.29831	0.609175	0.342027	0.602758	0.126195	CmaCh12G003410	29.2144	11.0087	CmaCh12G003410	Histone acetyltransferase
CmaCh19G007390	40.9984	-1.08062	0.347629	-3.10854	0.00188014	0.0131524	CmaCh19G007390	0.196589	0.340221	0.373318	0.757952	0.485138	0.687288	CmaCh19G007390	24.9073	52.8283	CmaCh19G007390	Histone-binding protein RBBP4
CmaCh09G000790	83.7728	-1.16623	0.424886	-2.74482	0.00605444	0.0323033	CmaCh09G000790	1.00081	1.12822	1.25168	3.39538	3.33762	0.879749	CmaCh09G000790	62.3094	140.31	CmaCh09G000790	HMG (high mobility group) box protein with ARID/BRIGHT DNA-binding domain
CmaCh06G017440	1187.06	-1.35645	0.465928	-2.9113	0.0035993	0.0215941	CmaCh06G017440	8.20168	5.05844	7.74813	9.27671	8.13548	36.3498	CmaCh06G017440	503.981	1289.73	CmaCh06G017440	HNH endonuclease
CmaCh04G006060	846.557	-1.09338	0.360779	-3.0306	0.0024407	0.0159939	CmaCh04G006060	7.67579	5.19843	6.92777	10.0845	7.61655	24.511	CmaCh04G006060	472.891	1008.06	CmaCh04G006060	Holliday junction ATP-dependent DNA helicase RuvB
CmaCh08G005560	461.425	-1.07957	0.27383	-3.9425	8.06e-05	0.0010351	CmaCh08G005560	9.74598	6.94007	8.41808	15.0842	11.7065	26.1471	CmaCh08G005560	276.172	582.372	CmaCh08G005560	Homeobox associated leucine zipper protein
CmaCh19G001150	14.0905	1.29984	0.498909	2.60536	0.00917773	0.0442539	CmaCh19G001150	0.347299	0.253773	0.368759	0.0907807	0.13332	0.167473	CmaCh19G001150	22.5356	9.09882	CmaCh19G001150	Homeobox leucine zipper protein
CmaCh15G012440	1078.74	-1.03362	0.12382	-8.34771	6.96e-17	1.12e-14	CmaCh15G012440	15.1649	13.3675	14.3674	33.1499	26.0161	28.558	CmaCh15G012440	737.057	1507.18	CmaCh15G012440	Homeobox protein BEL1 like
CmaCh07G005040	11.5735	3.97347	0.965791	4.11421	3.89e-05	0.000565755	CmaCh07G005040	0.371889	0.420483	0.861117	0.0680457	0	0.0313828	CmaCh07G005040	17.0862	1.02744	CmaCh07G005040	Homeobox-leucine zipper family protein
CmaCh06G007980	295.316	1.66168	0.299327	5.5514	2.83e-08	1.07e-06	CmaCh06G007980	7.23438	8.48207	7.15661	3.01896	2.48478	1.74044	CmaCh06G007980	277.022	87.7362	CmaCh06G007980	Homeobox-leucine zipper family protein
CmaCh05G003000	7.54645	3.48	0.966131	3.60199	0.000315789	0.00316659	CmaCh05G003000	0.24667	0.113837	0.161177	0.0107462	0.0405816	0	CmaCh05G003000	17.0674	1.67924	CmaCh05G003000	HVA22-like protein
CmaCh13G011210	9.63108	3.19596	0.756675	4.2237	2.4e-05	0.000378804	CmaCh13G011210	0.406836	0.481901	0.511724	0	0.0312349	0.11444	CmaCh13G011210	19.8426	2.06401	CmaCh13G011210	HVA22-like protein
CmaCh12G004130	41.5938	3.13818	0.585283	5.36182	8.24e-08	2.8e-06	CmaCh12G004130	1.19629	1.35512	1.02594	0.0568543	0.196811	0.157328	CmaCh12G004130	88.4854	10.1659	CmaCh12G004130	HVA22-like protein
CmaCh20G002520	59.3374	2.64838	0.430249	6.15547	7.49e-10	4.05e-08	CmaCh20G002520	2.42639	3.55743	2.40101	0.58057	0.55886	0.220508	CmaCh20G002520	86.3184	14	CmaCh20G002520	HVA22-like protein
CmaCh02G000440	57.0438	2.53295	0.416826	6.07675	1.23e-09	6.32e-08	CmaCh02G000440	3.07119	3.16641	2.88603	0.508142	0.827776	0.275713	CmaCh02G000440	107.311	18.9559	CmaCh02G000440	HVA22-like protein
CmaCh14G000820	310.547	4.6861	0.453127	10.3417	4.56e-25	1.76e-22	CmaCh14G000820	17.1594	16.3203	17.8424	0.373776	0.687663	0.928233	CmaCh14G000820	627.554	24.3292	CmaCh14G000820	HXXXD-type acyl-transferase family protein
CmaCh06G002440	721.97	3.60584	0.300585	11.9961	3.73e-33	2.96e-30	CmaCh06G002440	27.427	44.9347	24.5189	2.40032	3.30185	2.28254	CmaCh06G002440	1376.43	113.443	CmaCh06G002440	HXXXD-type acyl-transferase family protein
CmaCh15G001220	305.584	2.27461	0.332709	6.83665	8.11e-12	6.6e-10	CmaCh15G001220	19.3488	21.754	21.2818	6.03186	4.38783	2.48834	CmaCh15G001220	723.59	149.719	CmaCh15G001220	HXXXD-type acyl-transferase family protein
CmaCh12G004460	62.6099	1.38807	0.422952	3.28187	0.00103121	0.00821833	CmaCh12G004460	0.62447	0.474668	0.771816	0.168031	0.232668	0.309985	CmaCh12G004460	39.146	14.8697	CmaCh12G004460	HXXXD-type acyl-transferase family protein
CmaCh04G018680	335.408	1.27949	0.356202	3.59203	0.000328108	0.00327135	CmaCh04G018680	15.8426	10.5791	14.3156	4.1714	7.1199	5.51071	CmaCh04G018680	405.142	167.1	CmaCh04G018680	HXXXD-type acyl-transferase family protein
CmaCh01G018290	331.961	-1.31408	0.232979	-5.64032	1.7e-08	6.83e-07	CmaCh01G018290	8.28607	6.07563	7.51132	22.077	13.8533	18.3398	CmaCh01G018290	231.287	573.856	CmaCh01G018290	HXXXD-type acyl-transferase family protein
CmaCh13G001440	79.2731	-1.80518	0.554027	-3.25828	0.00112089	0.00877561	CmaCh13G001440	0.553292	0.515596	0.492754	0.992909	0.612679	3.82507	CmaCh13G001440	28.2005	98.0681	CmaCh13G001440	HXXXD-type acyl-transferase family protein, putative
CmaCh16G002350	49.1482	1.76864	0.401401	4.40618	1.05e-05	0.000189155	CmaCh16G002350	0.302875	0.279552	0.385908	0.0316674	0.149485	0.109538	CmaCh16G002350	43.0018	12.909	CmaCh16G002350	Hydrogen peroxide induced protein 1
CmaCh11G003260	374.198	5.83799	0.903903	6.45865	1.06e-10	6.96e-09	CmaCh11G003260	6.23806	14.7587	10.8253	0.175441	0.337761	0.0475963	CmaCh11G003260	1084.08	19.1046	CmaCh11G003260	Hydrolase, hydrolyzing O-glycosyl compounds, putative
CmaCh17G009030	1082.55	1.00923	0.389609	2.59035	0.00958773	0.0456602	CmaCh17G009030	17.2517	17.9244	24.168	8.41192	16.431	4.67439	CmaCh17G009030	1222.77	608.195	CmaCh17G009030	Hydroxycinnamoyl-CoA:shikimate/quinate hydroxycinnamoyl transferase
CmaCh01G005490	43.777	1.55368	0.444165	3.49799	0.000468785	0.00436047	CmaCh01G005490	7.16941	8.80422	6.14849	1.9767	4.18479	1.4918	CmaCh01G005490	86.5611	29.9464	CmaCh01G005490	Hydroxyproline-rich glycoprotein
CmaCh11G007130	164.167	3.51088	0.29842	11.7649	5.92e-32	3.88e-29	CmaCh11G007130	8.13271	8.81266	9.10715	0.642332	0.977013	0.691238	CmaCh11G007130	342.228	30.352	CmaCh11G007130	Hydroxyproline-rich glycoprotein family protein
CmaCh05G004640	42.6888	1.22714	0.445712	2.75321	0.00590133	0.0316914	CmaCh05G004640	0.599386	0.985756	0.626187	0.189433	0.539665	0.229912	CmaCh05G004640	77.9769	33.8171	CmaCh05G004640	Hyp O-arabinosyltransferase homolog
CmaCh04G015690	20.1604	1.82843	0.491464	3.72037	0.000198933	0.00216277	CmaCh04G015690	1.85909	3.09673	2.39154	0.74411	0.401434	0.882475	CmaCh04G015690	24.3	6.70729	CmaCh04G015690	Ileal sodium/bile acid cotransporter, putative
CmaCh15G008430	109.125	1.02333	0.284787	3.59331	0.000326505	0.00325785	CmaCh15G008430	11.0782	17.7036	11.2189	5.06754	6.24326	8.3541	CmaCh15G008430	130.432	64.1219	CmaCh15G008430	Ileal sodium/bile acid cotransporter, putative
CmaCh14G013890	42.3703	5.93107	0.806183	7.35698	1.88e-13	2.02e-11	CmaCh14G013890	1.81356	2.40397	1.42007	0.0360688	0	0.049905	CmaCh14G013890	109.902	1.67602	CmaCh14G013890	Indole-3-acetic acid-amido synthetase GH3.17, putative
CmaCh16G003330	10.1389	3.73592	0.875225	4.26853	1.97e-05	0.000318375	CmaCh16G003330	0.436008	0.648659	0.373921	0	0.0528546	0.0580953	CmaCh16G003330	24.4258	1.85799	CmaCh16G003330	Indole-3-acetic acid-amido synthetase GH3.3, putative
CmaCh04G004640	253.613	1.66065	0.508536	3.26554	0.00109254	0.0085829	CmaCh04G004640	7.55983	5.34889	7.15594	0.538151	1.80645	3.98952	CmaCh04G004640	353.92	111.728	CmaCh04G004640	Indole-3-acetic acid-amido synthetase GH3.3, putative
CmaCh09G009080	318.855	2.80191	0.311184	9.00404	2.18e-19	4.75e-17	CmaCh09G009080	13.6642	10.32	12.5965	2.53982	1.83663	0.880603	CmaCh09G009080	713.974	102.606	CmaCh09G009080	Indole-3-acetic acid-amido synthetase GH3.6, putative
CmaCh17G007360	346.653	2.35475	0.497894	4.72942	2.25e-06	5.06e-05	CmaCh17G007360	16.5821	16.0247	9.90598	2.13942	5.38617	0.837204	CmaCh17G007360	461.086	90.7013	CmaCh17G007360	Inorganic pyrophosphatase 2
CmaCh07G009670	186.082	2.58558	0.49963	5.17498	2.28e-07	6.93e-06	CmaCh07G009670	5.14783	8.19506	6.08448	0.664172	2.22314	0.375934	CmaCh07G009670	452.482	76.0041	CmaCh07G009670	Inorganic pyrophosphatase family protein
CmaCh19G011190	2331.03	-1.05985	0.320019	-3.31184	0.00092686	0.00755907	CmaCh19G011190	7.08392	5.68067	6.33288	10.7573	7.33133	21.7094	CmaCh19G011190	1318.83	2748.35	CmaCh19G011190	Inosine-5-monophosphate dehydrogenase
CmaCh10G008420	708.517	2.14444	0.165608	12.9489	2.38e-38	3.5e-35	CmaCh10G008420	5.36157	4.16933	4.37691	1.15074	0.99522	0.996536	CmaCh10G008420	1181.25	266.905	CmaCh10G008420	Inositol-1,4,5-trisphosphate 5-phosphatase 1
CmaCh04G007980	65521.5	-1.39456	0.353452	-3.94554	7.96e-05	0.00102406	CmaCh04G007980	461.427	341.661	381.072	859.96	520.342	1732.91	CmaCh04G007980	27175.7	71446.1	CmaCh04G007980	Inositol-3-phosphate synthase
CmaCh15G011190	15.8362	2.73684	0.698977	3.91549	9.02e-05	0.00113312	CmaCh15G011190	0.267848	0.21632	0.114854	0.0245046	0.0308461	0.0339046	CmaCh15G011190	17.1886	2.56113	CmaCh15G011190	Integral membrane protein, putative
CmaCh14G001950	173.139	1.36942	0.363636	3.76591	0.000165941	0.0018636	CmaCh14G001950	0.851293	1.37172	0.779447	0.459015	0.492554	0.215169	CmaCh14G001950	280.56	109.024	CmaCh14G001950	Interactor of constitutive active ROPs 3
CmaCh14G003350	5.18499	4.96264	1.3704	3.62131	0.00029311	0.00297906	CmaCh14G003350	0.189468	0.286908	0.284353	0	0.0272745	0	CmaCh14G003350	12.3436	0.442556	CmaCh14G003350	Intracellular protein transporter USO1-like protein
CmaCh08G009670	26.1182	3.14371	0.655389	4.79671	1.61e-06	3.77e-05	CmaCh08G009670	2.69013	4.27279	4.0758	0.410185	0.82614	0.0756712	CmaCh08G009670	47.3068	5.6226	CmaCh08G009670	Invertase/pectin methylesterase inhibitor family protein
CmaCh19G001990	79.5608	3.2422	0.502537	6.45166	1.11e-10	7.27e-09	CmaCh19G001990	1.24123	1.44948	2.07143	0.0613818	0.251118	0.198166	CmaCh19G001990	109.103	11.6996	CmaCh19G001990	Isoflavone reductase
CmaCh19G002000	142.329	2.43381	0.783948	3.10456	0.00190564	0.0132636	CmaCh19G002000	2.74153	3.28054	2.69626	0.218599	1.28896	0.116737	CmaCh19G002000	266.412	49.6346	CmaCh19G002000	Isoflavone reductase
CmaCh20G008440	79.3072	-2.901	1.10322	-2.62957	0.00854932	0.0419968	CmaCh20G008440	0.439552	0.414156	0.774862	1.4298	10.1521	0.597605	CmaCh20G008440	25.6286	191.668	CmaCh20G008440	Isoflavone reductase related protein
CmaCh20G003500	11944.3	-1.94407	0.527536	-3.68518	0.000228537	0.00242331	CmaCh20G003500	61.7174	78.9924	63.9174	522.142	58.8604	206.37	CmaCh20G003500	2780.14	10697.5	CmaCh20G003500	Isoprenyl transferase 1
CmaCh12G004400	1136.44	2.87921	0.343926	8.37158	5.69e-17	9.2e-15	CmaCh12G004400	10.6468	7.92358	8.79412	1.13693	1.90821	0.686874	CmaCh12G004400	1446.98	197.342	CmaCh12G004400	Jacalin lectin family protein
CmaCh09G001510	18.7081	1.64896	0.545364	3.02359	0.00249798	0.0162514	CmaCh09G001510	0.500423	0.474439	0.503801	0.199052	0.100226	0.165246	CmaCh09G001510	26.1166	8.20457	CmaCh09G001510	Jacalin lectin family protein
CmaCh10G010930	4.69957	5.28151	1.38426	3.8154	0.000135962	0.00158604	CmaCh10G010930	0.263149	0.148767	0.135406	0	0	0	CmaCh10G010930	7.99278	0	CmaCh10G010930	Jasmonate-induced protein
CmaCh13G005320	68.3498	2.99321	0.913893	3.27523	0.00105577	0.008386	CmaCh13G005320	6.75399	11.6565	8.17259	1.18501	1.38514	0.780757	CmaCh13G005320	110.414	13.9181	CmaCh13G005320	Jasmonate-zim-domain protein 8, putative
CmaCh01G019230	18.5329	3.90831	1.35063	2.8937	0.0038073	0.0225734	CmaCh01G019230	0.0559093	0.0301023	0.0639305	0	0	0	CmaCh01G019230	3.09184	0	CmaCh01G019230	Jasmonic acid carboxyl methyltransferase
CmaCh14G006720	775.948	1.9426	0.177648	10.9351	7.83e-28	4.03e-25	CmaCh14G006720	10.2729	8.77755	8.90366	2.25196	2.56042	2.46251	CmaCh14G006720	1082.31	281.664	CmaCh14G006720	Kinase 1 family protein
CmaCh07G010330	35.0456	2.77893	0.422619	6.5755	4.85e-11	3.49e-09	CmaCh07G010330	0.70591	1.11741	1.2471	0.0645813	0.211366	0.17871	CmaCh07G010330	83.5748	12.3755	CmaCh07G010330	Kinase family protein
CmaCh02G007720	418.523	2.60327	0.229178	11.3592	6.68e-30	3.98e-27	CmaCh02G007720	8.67107	9.94294	9.32249	1.5727	1.90692	1.14133	CmaCh02G007720	849.337	140.488	CmaCh02G007720	Kinase family protein
CmaCh20G003740	460.833	1.30343	0.258523	5.04183	4.61e-07	1.29e-05	CmaCh20G003740	8.02874	9.52977	8.346	3.12729	5.11338	2.28922	CmaCh20G003740	818.33	332.642	CmaCh20G003740	Kinase family protein
CmaCh01G007360	32.4089	1.10049	0.316467	3.47744	0.000506234	0.00464453	CmaCh01G007360	0.359713	0.428122	0.324726	0.164545	0.141719	0.207694	CmaCh01G007360	45.1656	20.8647	CmaCh01G007360	Kinase interacting (KIP1-like) family protein
CmaCh15G001760	36.0745	3.35333	0.583223	5.74966	8.94e-09	3.85e-07	CmaCh15G001760	1.72397	1.93508	1.10259	0.106929	0.336503	0.0493158	CmaCh15G001760	62.6233	6.48043	CmaCh15G001760	Kinase interacting family protein
CmaCh18G012050	3.49096	4.67247	1.48972	3.13648	0.00170989	0.0121892	CmaCh18G012050	0.100811	0.0465242	0.0494034	0	0	0	CmaCh18G012050	5.24971	0	CmaCh18G012050	Kinase superfamily protein
CmaCh16G005260	345.598	1.94307	0.339226	5.72796	1.02e-08	4.31e-07	CmaCh16G005260	5.68165	6.46874	6.33536	1.0649	2.54824	1.21567	CmaCh16G005260	616.405	161.016	CmaCh16G005260	Kinesin light chain, putative
CmaCh04G005800	1869.04	1.03259	0.192911	5.35269	8.67e-08	2.94e-06	CmaCh04G005800	36.2556	33.4388	37.965	17.2459	21.709	13.7068	CmaCh04G005800	3061.64	1497.61	CmaCh04G005800	Kinesin light chain, putative
CmaCh05G000300	19.8972	1.73055	0.57944	2.98659	0.00282109	0.017837	CmaCh05G000300	0.0739366	0.0948378	0.100707	0.0437685	0.0100173	0.0256914	CmaCh05G000300	23.8108	7.02244	CmaCh05G000300	Knotted-1 homeobox protein
CmaCh13G009570	27.482	-1.0829	0.378841	-2.85845	0.00425713	0.0246669	CmaCh13G009570	1.13232	0.914482	1.04044	1.99784	1.49029	2.93486	CmaCh13G009570	14.6685	30.5179	CmaCh13G009570	Kunitz trypsin inhibitor
CmaCh12G010860	5.99461	-4.03272	1.47017	-2.74304	0.00608739	0.0324051	CmaCh12G010860	0.0492521	0.079554	0	0.315414	0	1.7872	CmaCh12G010860	1.005	16.4055	CmaCh12G010860	Kunitz trypsin inhibitor
CmaCh04G028900	5.35342	3.9517	1.38822	2.84661	0.0044188	0.0253781	CmaCh04G028900	0.118229	0.588817	0.118292	0	0	0.0498852	CmaCh04G028900	16.096	0.972873	CmaCh04G028900	Laccase
CmaCh13G001830	111.269	3.67073	1.29981	2.82405	0.00474215	0.026818	CmaCh13G001830	2.18466	3.74412	2.13745	0.0469171	0.590589	0	CmaCh13G001830	302.22	23.8857	CmaCh13G001830	Laccase
CmaCh01G005400	318.06	3.18222	1.1464	2.77584	0.00550592	0.0300983	CmaCh01G005400	9.76794	13.0918	7.99121	0.382147	2.99727	0.0271149	CmaCh01G005400	737.947	81.4835	CmaCh01G005400	Laccase
CmaCh14G001350	11.8603	2.72939	0.905741	3.01343	0.0025831	0.0166953	CmaCh14G001350	0.267921	1.53268	0.268064	0.10213	0.179985	0.037682	CmaCh14G001350	35.6059	5.50434	CmaCh14G001350	Laccase
CmaCh03G003670	11.8648	2.46648	0.735033	3.3556	0.000791934	0.00666394	CmaCh03G003670	0.223705	0.337248	0.255799	0.040932	0.10305	0.0125853	CmaCh03G003670	21.0457	4.03434	CmaCh03G003670	Laccase
CmaCh06G002910	43.3832	1.38646	0.407763	3.40017	0.000673443	0.005849	CmaCh06G002910	2.27206	1.93981	2.61658	0.593894	1.30828	0.739543	CmaCh06G002910	80.8458	31.2768	CmaCh06G002910	Laccase
CmaCh12G002450	171.116	-1.02174	0.366437	-2.78831	0.00529841	0.0291581	CmaCh12G002450	6.51831	9.45932	9.87003	24.5058	19.705	8.42286	CmaCh12G002450	97.5266	198.593	CmaCh12G002450	Lachrymatory-factor synthase
CmaCh11G002890	234.939	1.92308	0.205469	9.35948	8.01e-21	2.17e-18	CmaCh11G002890	1.63348	1.92955	1.74984	0.452047	0.589116	0.372819	CmaCh11G002890	351.22	93.4747	CmaCh11G002890	L-Ala-D/L-Glu epimerase
CmaCh13G007470	12.4262	3.65592	0.852336	4.2893	1.79e-05	0.000295113	CmaCh13G007470	0.201943	0.407733	0.384858	0.0205278	0.0646007	0	CmaCh13G007470	34.0659	2.91592	CmaCh13G007470	L-ascorbate oxidase
CmaCh05G003350	325.873	3.21333	1.02795	3.12597	0.00177217	0.0125377	CmaCh05G003350	7.90997	13.2824	9.50615	0.174843	2.97123	0.170236	CmaCh05G003350	1111.11	120.031	CmaCh05G003350	L-ascorbate oxidase
CmaCh09G000720	196.862	1.23617	0.243347	5.07986	3.78e-07	1.08e-05	CmaCh09G000720	0.952054	1.42212	1.19221	0.512581	0.625828	0.383933	CmaCh09G000720	325.336	138.872	CmaCh09G000720	L-ascorbate oxidase like
CmaCh11G018190	199.403	3.56201	0.480265	7.41675	1.2e-13	1.32e-11	CmaCh11G018190	3.69176	5.10526	4.83752	0.207554	0.807552	0.156639	CmaCh11G018190	508.097	43.6656	CmaCh11G018190	L-ascorbate oxidase-like protein
CmaCh18G002370	8.13726	5.8664	1.34541	4.36029	1.3e-05	0.000224878	CmaCh18G002370	1.46013	2.12261	0.813935	0	0.0840762	0	CmaCh18G002370	23.143	0.442556	CmaCh18G002370	Late embryogenesis abundant (LEA) hydroxyproline-rich glycoprotein family
CmaCh18G002360	21.6481	4.48406	1.11537	4.02026	5.81e-05	0.000785464	CmaCh18G002360	1.83327	0.935109	1.40672	0.0882737	0.111118	0	CmaCh18G002360	16.6284	0.794128	CmaCh18G002360	Late embryogenesis abundant (LEA) hydroxyproline-rich glycoprotein family
CmaCh13G003440	14.8118	3.86967	1.02232	3.7852	0.000153587	0.00175188	CmaCh13G003440	0.630244	3.01483	1.49676	0	0.334987	0.0409114	CmaCh13G003440	40.7577	2.97963	CmaCh13G003440	Late embryogenesis abundant (LEA) hydroxyproline-rich glycoprotein family
CmaCh14G003510	62.1909	2.08899	0.549789	3.79962	0.00014492	0.00167047	CmaCh14G003510	6.77101	6.53694	6.0738	1.85125	2.5096	0.262708	CmaCh14G003510	95.7008	22.8296	CmaCh14G003510	Late embryogenesis abundant (LEA) hydroxyproline-rich glycoprotein family
CmaCh09G003370	33.393	1.58022	0.508915	3.10508	0.00190227	0.0132507	CmaCh09G003370	2.24993	2.7761	2.94791	0.457418	1.58344	0.685627	CmaCh09G003370	49.0302	16.7646	CmaCh09G003370	Late embryogenesis abundant (LEA) hydroxyproline-rich glycoprotein family
CmaCh20G001630	47.7308	1.07043	0.354261	3.02159	0.00251451	0.0163468	CmaCh20G001630	4.84223	3.62101	5.38314	0.984444	2.58169	3.02685	CmaCh20G001630	59.3391	28.2544	CmaCh20G001630	Late embryogenesis abundant (LEA) hydroxyproline-rich glycoprotein family
CmaCh02G013230	69.509	-1.06171	0.25924	-4.09546	4.21e-05	0.0006035	CmaCh02G013230	2.39508	3.22386	2.89085	5.92431	6.02727	5.91374	CmaCh02G013230	36.8654	77.3946	CmaCh02G013230	Late embryogenesis abundant (LEA) hydroxyproline-rich glycoprotein family
CmaCh12G008120	62.8613	4.41974	0.729284	6.06038	1.36e-09	6.95e-08	CmaCh12G008120	14.4995	16.0173	7.78962	0.457418	1.24756	0.140641	CmaCh12G008120	176.654	8.51124	CmaCh12G008120	Late embryogenesis abundant (LEA) hydroxyproline-rich glycoprotein family, putative
CmaCh13G002650	4.11896	3.93099	1.25211	3.13949	0.0016924	0.0120794	CmaCh13G002650	0.677287	0.592573	0.387228	0	0.0649985	0.0476288	CmaCh13G002650	11.2826	0.766847	CmaCh13G002650	Late embryogenesis abundant (LEA) hydroxyproline-rich glycoprotein family, putative
CmaCh07G007000	7.8814	5.93026	1.30598	4.54085	5.6e-06	0.000112364	CmaCh07G007000	0.55078	0.406141	0.554498	0	0.027578	0	CmaCh07G007000	24.2544	0.442556	CmaCh07G007000	Late embryogenesis abundant protein
CmaCh14G020690	91.8709	2.27312	0.507144	4.48219	7.39e-06	0.000140841	CmaCh14G020690	3.9956	9.79467	6.61138	1.37617	2.38192	0.515685	CmaCh14G020690	166.786	34.9386	CmaCh14G020690	Late embryogenesis abundant protein
CmaCh12G005570	854.49	1.67223	0.410363	4.07499	4.6e-05	0.000649186	CmaCh12G005570	40.411	39.7094	39.3151	5.75925	9.50061	22.1919	CmaCh12G005570	1808.15	566.986	CmaCh12G005570	Late embryogenesis abundant protein
CmaCh19G007700	1241.47	1.04653	0.157284	6.65379	2.86e-11	2.1e-09	CmaCh19G007700	34.0646	41.9524	36.5882	17.4481	19.7291	17.378	CmaCh19G007700	1962.64	950.864	CmaCh19G007700	Late embryogenesis abundant protein
CmaCh17G010410	98.4816	-1.77185	0.646487	-2.74073	0.00613032	0.0326005	CmaCh17G010410	0.332416	0.255682	0.393683	0.564788	0.218754	2.55138	CmaCh17G010410	23.8346	80.9616	CmaCh17G010410	Late embryogenesis abundant protein
CmaCh07G006670	49.8587	-2.94918	1.03619	-2.84618	0.00442475	0.0254067	CmaCh07G006670	0.183327	0.444177	0.786109	0	1.05562	9.90116	CmaCh07G006670	2.96319	22.9674	CmaCh07G006670	Late embryogenesis abundant protein group 8 protein, putative
CmaCh00G001370	1780.64	1.13214	0.2818	4.01752	5.88e-05	0.000793839	CmaCh00G001370	101.547	111.394	102.888	39.856	73.3675	31.0094	CmaCh00G001370	2331.84	1064.9	CmaCh00G001370	Late embryogenesis abundant protein Lea14-A, putative
CmaCh14G010040	28.3994	4.0544	0.712851	5.68758	1.29e-08	5.31e-07	CmaCh14G010040	1.75613	2.40779	2.76695	0	0.423295	0.0344641	CmaCh14G010040	65.2162	4.3073	CmaCh14G010040	Late embryogenesis abundant protein, group 2
CmaCh04G013270	51.9324	2.25571	0.438429	5.14498	2.68e-07	7.98e-06	CmaCh04G013270	0.774709	0.759743	0.616935	0.126564	0.191181	0.140091	CmaCh04G013270	29.881	6.35894	CmaCh04G013270	Lateral root primordium protein-related, putative
CmaCh11G000030	6.96985	2.54998	0.725848	3.5131	0.000442911	0.00417611	CmaCh11G000030	0.107186	0.0750234	0.0980508	0.0130748	0.0164584	0.0180903	CmaCh11G000030	15.072	2.56113	CmaCh11G000030	LEAFY-like protein
CmaCh09G008160	214.63	-2.61006	0.586122	-4.4531	8.46e-06	0.000158469	CmaCh09G008160	2.03967	1.32371	1.81169	8.43043	10.5283	12.6018	CmaCh09G008160	54.6011	332.989	CmaCh09G008160	lectin protein kinase family protein
CmaCh12G009240	249.173	1.26209	0.35217	3.58375	0.0003387	0.0033578	CmaCh12G009240	6.1521	7.78524	7.44963	4.55817	2.86889	1.49899	CmaCh12G009240	379.403	158.347	CmaCh12G009240	Leucine rich repeat protein
CmaCh11G003540	248.719	-1.23547	0.355468	-3.47562	0.000509667	0.00467275	CmaCh11G003540	2.89511	2.07836	3.53462	7.52288	3.0331	9.43314	CmaCh11G003540	162.624	382.074	CmaCh11G003540	Leucine rich repeat protein
CmaCh07G013140	25.5669	2.17445	0.5254	4.13865	3.49e-05	0.000519415	CmaCh07G013140	2.13056	1.72068	1.31726	0.181319	0.855911	0.167249	CmaCh07G013140	40.0863	9.34179	CmaCh07G013140	Leucine-rich receptor-like protein kinase family protein
CmaCh16G002390	13.4935	4.49617	1.15407	3.89594	9.78e-05	0.0012129	CmaCh16G002390	0.169483	0.250943	0.209948	0.00861412	0.0216868	0	CmaCh16G002390	25.7277	1.23668	CmaCh16G002390	Leucine-rich repeat receptor kinase
CmaCh04G016920	190.377	1.10392	0.295665	3.73368	0.000188702	0.00207315	CmaCh04G016920	3.28804	4.80859	4.19164	1.78861	2.81436	1.14988	CmaCh04G016920	318.833	149.264	CmaCh04G016920	Leucine-rich repeat receptor protein kinase
CmaCh19G005610	11.7075	1.71468	0.669025	2.56296	0.0103785	0.0483874	CmaCh19G005610	0.114236	0.193744	0.078375	0.0313532	0.0263114	0.0578405	CmaCh19G005610	12.9969	3.88558	CmaCh19G005610	Leucine-rich repeat receptor-like kinase protein
CmaCh01G014400	71.6036	2.06704	0.392004	5.27302	1.34e-07	4.34e-06	CmaCh01G014400	1.67314	1.65897	1.73323	0.287953	0.724946	0.223671	CmaCh01G014400	117.505	28.6857	CmaCh01G014400	Leucine-rich repeat receptor-like protein kinase
CmaCh20G002450	2.8001	5.2277	1.48928	3.51022	0.000447729	0.00420792	CmaCh20G002450	0.0661743	0.138954	0.0567512	0	0	0	CmaCh20G002450	7.60393	0	CmaCh20G002450	Leucine-rich repeat receptor-like protein kinase family protein
CmaCh11G005940	47.467	4.67703	0.550425	8.49712	1.94e-17	3.27e-15	CmaCh11G005940	2.99132	4.67911	4.94168	0.259262	0.253833	0	CmaCh11G005940	153.924	6.26204	CmaCh11G005940	Leucine-rich repeat receptor-like protein kinase family protein
CmaCh07G013110	31.9444	3.82796	0.757005	5.05672	4.27e-07	1.2e-05	CmaCh07G013110	1.42406	1.58635	0.968598	0	0.113103	0.165756	CmaCh07G013110	31.1387	2.18228	CmaCh07G013110	Leucine-rich repeat receptor-like protein kinase family protein
CmaCh03G013300	7.0071	3.4732	1.02702	3.38184	0.000720023	0.00616011	CmaCh03G013300	0.229159	0.678603	0.655091	0.0349417	0	0.096691	CmaCh03G013300	15.7249	1.32445	CmaCh03G013300	Leucine-rich repeat receptor-like protein kinase family protein
CmaCh01G012860	71.4992	3.03444	0.559272	5.4257	5.77e-08	2.04e-06	CmaCh01G012860	4.26302	5.10059	5.95788	0.288896	1.36372	0.266478	CmaCh01G012860	149.164	18.6836	CmaCh01G012860	Leucine-rich repeat receptor-like protein kinase family protein
CmaCh05G001650	52.4712	2.20183	0.593917	3.70731	0.000209473	0.00225954	CmaCh05G001650	2.26243	2.44448	2.75308	0.391589	0.915439	0.335402	CmaCh05G001650	93.7672	20.6443	CmaCh05G001650	Leucine-rich repeat receptor-like protein kinase family protein
CmaCh05G013340	2394	1.45985	0.301548	4.8412	1.29e-06	3.09e-05	CmaCh05G013340	67.3266	49.622	66.8053	16.7512	33.5296	16.548	CmaCh05G013340	4836.17	1758.85	CmaCh05G013340	Leucine-rich repeat receptor-like protein kinase family protein
CmaCh17G014130	486.221	1.45325	0.329878	4.4054	1.06e-05	0.000189698	CmaCh17G014130	13.5738	17.4974	14.3082	5.73892	8.0133	2.86922	CmaCh17G014130	661.638	242.343	CmaCh17G014130	Leucine-rich repeat receptor-like protein kinase family protein
CmaCh16G003490	246.702	1.3706	0.337568	4.06021	4.9e-05	0.000682082	CmaCh16G003490	9.22592	9.27515	8.99556	4.37785	3.48282	2.77824	CmaCh16G003490	276.022	106.797	CmaCh16G003490	Leucine-rich repeat receptor-like protein kinase family protein
CmaCh04G004780	1902.28	-1.23759	0.4273	-2.89629	0.00377599	0.0224131	CmaCh04G004780	24.0803	33.4115	30.7162	103.698	77.6389	26.6839	CmaCh04G004780	1672.32	3943.83	CmaCh04G004780	Leucine-rich repeat receptor-like protein kinase family protein
CmaCh20G000690	2059.32	2.30308	0.403788	5.70369	1.17e-08	4.89e-07	CmaCh20G000690	164.138	157.355	169.142	24.7456	59.2361	15.5213	CmaCh20G000690	4182.41	848.211	CmaCh20G000690	Leucine-rich repeat receptor-like protein kinase family protein, putative
CmaCh02G012330	2525.93	1.9027	0.674423	2.82123	0.00478402	0.0269965	CmaCh02G012330	160.135	179.43	187.102	34.5238	100.65	5.72104	CmaCh02G012330	4955.68	1325.75	CmaCh02G012330	Leucine-rich repeat receptor-like protein kinase family protein, putative
CmaCh07G007670	527.788	1.34835	0.195954	6.88095	5.95e-12	4.96e-10	CmaCh07G007670	9.34253	8.61609	9.99434	3.52793	4.46895	3.0078	CmaCh07G007670	883.041	347.641	CmaCh07G007670	Leucine-rich repeat receptor-like serine/threonine/tyrosine-protein kinase SOBIR1
CmaCh01G013430	228.423	1.32009	0.373543	3.53396	0.00040938	0.00391059	CmaCh01G013430	1.90077	1.95908	2.10619	0.524445	1.42457	0.453197	CmaCh01G013430	379.948	152.985	CmaCh01G013430	Leucine-rich repeat receptor-like serine/threonine/tyrosine-protein kinase SOBIR1
CmaCh18G007070	2.98192	5.1706	1.50582	3.43375	0.000595288	0.00529297	CmaCh18G007070	0.0484684	0.0782882	0.103916	0	0	0	CmaCh18G007070	7.31568	0	CmaCh18G007070	Leucine-rich repeat receptor-like serine/threonine-protein kinase
CmaCh18G002900	9.31627	2.25159	0.628566	3.58211	0.000340834	0.00337384	CmaCh18G002900	0.257682	0.170271	0.231033	0.0214313	0.0944216	0.0296525	CmaCh18G002900	21.6208	4.77391	CmaCh18G002900	Leucine-rich repeat receptor-like serine/threonine-protein kinase
CmaCh16G002020	148.052	1.15266	0.404181	2.85184	0.00434675	0.0250631	CmaCh16G002020	3.59225	1.59502	2.5606	0.625986	1.80879	1.06296	CmaCh16G002020	191.463	86.4349	CmaCh16G002020	Leucine-rich repeat receptor-like serine/threonine-protein kinase
CmaCh01G019810	371.168	1.00968	0.267373	3.77628	0.00015919	0.00179935	CmaCh01G019810	7.01696	6.84063	5.66971	3.70084	4.17615	1.84493	CmaCh01G019810	573.211	285.38	CmaCh01G019810	Leucine-rich repeat receptor-like serine/threonine-protein kinase
CmaCh18G012350	250.006	-1.02197	0.200663	-5.09298	3.52e-07	1.02e-05	CmaCh18G012350	2.00378	1.25981	1.68581	3.7592	2.89181	3.34977	CmaCh18G012350	149.974	303.039	CmaCh18G012350	Leucine-rich repeat receptor-like serine/threonine-protein kinase
CmaCh06G001860	40.9585	2.25578	0.547361	4.12118	3.77e-05	0.000552279	CmaCh06G001860	1.10552	0.701518	0.846514	0.0963242	0.409226	0.0666373	CmaCh06G001860	77.4813	16.7073	CmaCh06G001860	Leucine-rich repeat receptor-like tyrosine-protein kinase
CmaCh03G000680	200.809	1.94053	0.371176	5.22805	1.71e-07	5.37e-06	CmaCh03G000680	3.94843	5.25695	4.44129	0.876895	2.04291	0.663982	CmaCh03G000680	366.579	96.2683	CmaCh03G000680	Leucine-rich repeat receptor-like tyrosine-protein kinase
CmaCh19G000930	6.82927	5.27743	1.39726	3.77699	0.000158736	0.00179499	CmaCh19G000930	0.71349	0.864344	1.98864	0.0815936	0	0	CmaCh19G000930	15.3673	0.351572	CmaCh19G000930	Light-dependent short hypocotyls 1
CmaCh17G014030	8631.62	-1.08724	0.266379	-4.08154	4.47e-05	0.00063538	CmaCh17G014030	103.347	65.6477	100.701	208.443	121.663	242.83	CmaCh17G014030	4646.18	9870.26	CmaCh17G014030	Light-regulated
CmaCh09G001620	2.56228	4.53219	1.42825	3.17325	0.00150741	0.0110338	CmaCh09G001620	0.0779912	0.083983	0.156066	0	0	0	CmaCh09G001620	4.70126	0	CmaCh09G001620	Like-COV protein
CmaCh04G011410	11.3159	3.29665	0.877408	3.75726	0.000171785	0.0019161	CmaCh04G011410	0.757435	0.948166	1.33163	0.0692952	0.261685	0	CmaCh04G011410	30.8191	3.35848	CmaCh04G011410	LIM domain-containing family protein
CmaCh04G029210	124.659	1.09602	0.287717	3.80937	0.00013932	0.0016173	CmaCh04G029210	4.54411	4.87138	4.68572	1.38575	3.30185	1.96299	CmaCh04G029210	200.343	94.488	CmaCh04G029210	LIM domain-containing family protein
CmaCh12G006010	47.3234	1.74896	0.479822	3.64502	0.000267367	0.00276241	CmaCh12G006010	1.9814	3.23008	1.79366	0.30212	0.591587	1.17663	CmaCh12G006010	73.3659	21.683	CmaCh12G006010	LIM transcription factor
CmaCh01G018340	54.324	3.78472	0.749649	5.04865	4.45e-07	1.25e-05	CmaCh01G018340	1.05333	0.929826	0.742277	0.0149404	0.169262	0.0206716	CmaCh01G018340	128.268	9.64203	CmaCh01G018340	Lipase
CmaCh07G007030	70.8359	2.00008	0.470776	4.24848	2.15e-05	0.000344539	CmaCh07G007030	1.32651	0.872923	1.41148	0.134842	0.565793	0.228028	CmaCh07G007030	56.4882	14.5278	CmaCh07G007030	Lipase
CmaCh03G009760	131.51	1.13267	0.408809	2.77067	0.00559418	0.0304537	CmaCh03G009760	2.93112	4.94804	2.98623	1.89525	0.710642	2.32472	CmaCh03G009760	189.461	85.9757	CmaCh03G009760	Lipase
CmaCh04G027610	1028.97	2.80935	0.308529	9.10562	8.58e-20	1.97e-17	CmaCh04G027610	11.9198	14.0148	13.3562	1.37955	2.82078	1.42063	CmaCh04G027610	1892.47	270.737	CmaCh04G027610	Lipid A export ATP-binding/permease protein MsbA
CmaCh04G018690	28.3919	1.16882	0.345413	3.38385	0.000714774	0.00612277	CmaCh04G018690	0.367199	0.279611	0.413882	0.134375	0.16915	0.168215	CmaCh04G018690	38.8519	17.2793	CmaCh04G018690	Lipid A export ATP-binding/permease protein MsbA
CmaCh15G003030	93.7269	-1.28709	0.466686	-2.75794	0.0058166	0.0313778	CmaCh15G003030	0.80872	0.326569	1.04034	1.30565	0.931343	3.03092	CmaCh15G003030	35.1497	85.1092	CmaCh15G003030	Lipid A export ATP-binding/permease protein MsbA
CmaCh15G003020	163.439	-1.42295	0.460616	-3.08924	0.00200672	0.0138022	CmaCh15G003020	0.672173	0.27588	0.642607	0.856896	0.799473	2.58508	CmaCh15G003020	55.4731	147.918	CmaCh15G003020	Lipid A export ATP-binding/permease protein MsbA
CmaCh16G009640	79.4207	2.64721	0.540374	4.89885	9.64e-07	2.4e-05	CmaCh16G009640	2.45042	4.15591	4.9735	0.373634	1.12879	0.413569	CmaCh16G009640	54.4804	9.01428	CmaCh16G009640	Lipid binding protein
CmaCh04G029870	101.964	1.17491	0.350854	3.34873	0.00081183	0.00679211	CmaCh04G029870	1.23151	1.44592	1.54428	0.416583	1.03686	0.436656	CmaCh04G029870	156.767	70.1861	CmaCh04G029870	lipid phosphate phosphatase 3
CmaCh11G002880	2836.42	2.31023	0.266646	8.664	4.55e-18	8.59e-16	CmaCh11G002880	203.607	177.625	143.979	35.6362	43.4873	26.9858	CmaCh11G002880	1186.57	239.724	CmaCh11G002880	Lipid transfer protein
CmaCh14G011740	280.217	1.34893	0.413123	3.2652	0.00109385	0.0085896	CmaCh14G011740	77.1033	69.1891	86.9406	39.769	36.9062	14.9945	CmaCh14G011740	564.95	222.048	CmaCh14G011740	Lipid transfer protein
CmaCh14G011750	1858.17	-1.19487	0.350325	-3.41075	0.000647839	0.00567362	CmaCh14G011750	40.143	49.3174	86.6502	132.43	80.3145	190.336	CmaCh14G011750	397.873	910.646	CmaCh14G011750	Lipid transfer protein
CmaCh08G002820	2.62443	5.09743	1.85977	2.74089	0.00612739	0.0325916	CmaCh08G002820	0.034754	0.0631531	0.0596101	0	0	0	CmaCh08G002820	6.9669	0	CmaCh08G002820	Lipoxygenase
CmaCh04G018200	344.434	1.49746	0.150416	9.95546	2.39e-23	8.23e-21	CmaCh04G018200	3.21719	3.14399	3.4683	1.17179	0.975613	1.31065	CmaCh04G018200	374.542	131.765	CmaCh04G018200	Lipoxygenase
CmaCh05G011330	51.8316	1.37283	0.320189	4.28756	1.81e-05	0.000296871	CmaCh05G011330	0.629535	0.478072	0.467368	0.189115	0.183953	0.229944	CmaCh05G011330	64.4147	24.6625	CmaCh05G011330	Lipoxygenase
CmaCh13G001120	91.7114	-1.39061	0.314504	-4.42159	9.8e-06	0.000178469	CmaCh13G001120	0.369998	0.400416	0.406158	1.30661	0.588018	1.18024	CmaCh13G001120	61.1006	159.681	CmaCh13G001120	Lipoxygenase
CmaCh15G011280	90.2644	1.43741	0.356925	4.02722	5.64e-05	0.000766145	CmaCh15G011280	2.63361	3.09045	3.32032	1.29737	1.58128	0.493876	CmaCh15G011280	154.408	57.5765	CmaCh15G011280	L-lactate dehydrogenase
CmaCh02G015450	62.4085	1.31946	0.415344	3.17679	0.00148912	0.0109275	CmaCh02G015450	1.14432	2.06327	2.48765	0.876473	0.980708	0.449145	CmaCh02G015450	82.2414	33.3042	CmaCh02G015450	L-lactate dehydrogenase
CmaCh02G017560	7.97564	2.7103	0.795777	3.40586	0.000659564	0.0057475	CmaCh02G017560	0.500706	1.27091	0.858812	0.13088	0.0823753	0.181086	CmaCh02G017560	14.1318	2.11857	CmaCh02G017560	LOB domain protein 16
CmaCh04G011700	55.6993	6.36504	1.06274	5.98929	2.11e-09	1.05e-07	CmaCh04G011700	2.85802	3.63417	3.02468	0.055632	0	0.0513151	CmaCh04G011700	60.1429	0.675863	CmaCh04G011700	LOB domain protein 33
CmaCh05G007420	6.79137	2.38365	0.796967	2.99091	0.00278151	0.0176535	CmaCh05G007420	1.0596	0.794628	1.16834	0.276969	0.174323	0.127739	CmaCh05G007420	15.3469	2.93998	CmaCh05G007420	LOB domain protein 6
CmaCh01G005340	7.57788	-2.3394	0.788745	-2.96597	0.00301725	0.0187903	CmaCh01G005340	0.10685	0.0431472	0.0229087	0.391015	0.276866	0.180337	CmaCh01G005340	2.48743	12.2025	CmaCh01G005340	LOB domain-containing protein 1
CmaCh15G001570	12.9476	3.24407	0.936845	3.46276	0.00053467	0.00485647	CmaCh15G001570	0.575842	0.348796	0.493842	0	0.165789	0	CmaCh15G001570	22.7189	2.65534	CmaCh15G001570	LOB domain-containing protein, putative
CmaCh11G006790	49.3678	1.3307	0.434519	3.06246	0.00219528	0.0147545	CmaCh11G006790	0.850428	1.40168	1.1312	0.635125	0.579631	0.14646	CmaCh11G006790	74.9129	30.1399	CmaCh11G006790	LOCATED IN: endoplasmic reticulum, plasma membrane; EXPRESSED IN: 23 plant structures; EXPRESSED DURING: 14 growth stages;
CmaCh17G010480	52.1451	2.83088	0.664956	4.25725	2.07e-05	0.000333419	CmaCh17G010480	6.86683	17.4076	13.332	0.523519	4.39335	0.482896	CmaCh17G010480	151.529	21.7574	CmaCh17G010480	Long cell-linked locus protein, putative, expressed
CmaCh15G012790	642.374	-1.57209	0.365899	-4.29651	1.74e-05	0.000287553	CmaCh15G012790	2.23583	1.60347	1.7436	6.57284	2.7465	7.26531	CmaCh15G012790	359.839	1068.94	CmaCh15G012790	Long-chain fatty acyl CoA ligase
CmaCh01G002450	22.552	2.02479	0.542423	3.73286	0.000189321	0.00207635	CmaCh01G002450	0.432591	0.577803	0.699174	0.152217	0.191609	0.084243	CmaCh01G002450	39.4856	9.88703	CmaCh01G002450	Long-chain-alcohol O-fatty-acyltransferase family protein
CmaCh05G002470	5.62179	3.78551	1.39886	2.70614	0.00680713	0.0352567	CmaCh05G002470	0.0970557	0.0313537	0.149823	0.0177586	0	0	CmaCh05G002470	5.50825	0.351572	CmaCh05G002470	Long-chain-fatty-acid--AMP ligase FadD26
CmaCh11G002130	204.748	3.20522	0.557945	5.74469	9.21e-09	3.96e-07	CmaCh11G002130	2.42965	4.05405	2.68322	0.209699	0.712711	0.087042	CmaCh11G002130	307.377	33.8481	CmaCh11G002130	Longifolia protein
CmaCh09G010450	200.339	1.12051	0.304609	3.67852	0.000234592	0.00247749	CmaCh09G010450	4.97577	6.38777	4.89272	1.42348	2.40782	3.63816	CmaCh09G010450	385.438	177.102	CmaCh09G010450	Lorelei-like-GPI-anchored protein
CmaCh11G004350	64.2344	1.94003	0.384774	5.04199	4.61e-07	1.29e-05	CmaCh11G004350	1.15926	1.07757	0.703433	0.420227	0.226705	0.119977	CmaCh11G004350	103.316	26.9478	CmaCh11G004350	LRR receptor-like serine/threonine-protein kinase
CmaCh18G010700	24.0965	1.69987	0.644233	2.6386	0.0083249	0.0411333	CmaCh18G010700	0.357345	0.278647	0.190216	0.124005	0.113525	0.0207969	CmaCh18G010700	25.7666	8.05632	CmaCh18G010700	LRR receptor-like serine/threonine-protein kinase
CmaCh15G002050	81.7621	1.67349	0.494498	3.38422	0.000713797	0.00611839	CmaCh15G002050	2.75732	2.19095	2.17398	0.447555	1.4682	0.337767	CmaCh15G002050	184.629	58.4176	CmaCh15G002050	LRR receptor-like serine/threonine-protein kinase
CmaCh04G028310	505.644	1.41465	0.288885	4.89694	9.73e-07	2.42e-05	CmaCh04G028310	8.1942	9.20911	8.19152	2.93542	4.78939	1.90576	CmaCh04G028310	797.022	299.895	CmaCh04G028310	LRR receptor-like serine/threonine-protein kinase
CmaCh03G002800	136.626	1.05056	0.23886	4.39822	1.09e-05	0.000194884	CmaCh03G002800	0.562818	0.78947	0.66413	0.224545	0.428856	0.328536	CmaCh03G002800	183.114	89.1709	CmaCh03G002800	LRR receptor-like serine/threonine-protein kinase, putative
CmaCh04G010600	47.9593	1.02562	0.360098	2.84817	0.00439718	0.0252872	CmaCh04G010600	1.23545	0.958903	1.15585	0.513762	0.813018	0.338497	CmaCh04G010600	80.2402	39.8848	CmaCh04G010600	Lung seven transmembrane receptor family protein
CmaCh20G004910	10.6666	2.59706	0.702604	3.69634	0.00021873	0.00234014	CmaCh20G004910	0.185961	0.132517	0.121955	0.0200152	0.0125975	0.0369242	CmaCh20G004910	15.4726	2.44286	CmaCh20G004910	Lysine ketoglutarate reductase trans-splicing protein
CmaCh02G008990	36.424	1.84794	0.37831	4.88471	1.04e-06	2.55e-05	CmaCh02G008990	0.645631	1.04285	0.87009	0.309397	0.283248	0.129722	CmaCh02G008990	63.9615	18.0584	CmaCh02G008990	Lysine ketoglutarate reductase trans-splicing protein
CmaCh20G005370	620.05	1.26617	0.462698	2.73649	0.00620976	0.0329295	CmaCh20G005370	9.49004	7.8849	6.96763	3.0731	6.00701	1.06011	CmaCh20G005370	685.078	285.378	CmaCh20G005370	Lysosomal Pro-X carboxypeptidase, putative
CmaCh09G012390	40.6967	3.40063	0.541468	6.28039	3.38e-10	1.98e-08	CmaCh09G012390	0.449805	0.219031	0.306333	0.0302582	0	0.0558205	CmaCh09G012390	56.6528	5.00077	CmaCh09G012390	MADS box transcription factor
CmaCh13G008130	10.4433	2.34733	0.784581	2.99183	0.00277312	0.0176087	CmaCh13G008130	0.344403	0.401768	0.0984535	0	0.0881387	0.0807315	CmaCh13G008130	16.9639	3.39168	CmaCh13G008130	MADS-box family transcription factor
CmaCh17G014380	121.271	-1.79592	0.248995	-7.21268	5.49e-13	5.45e-11	CmaCh17G014380	0.951892	0.609212	0.893357	3.00691	2.5027	2.95546	CmaCh17G014380	52.5171	181.124	CmaCh17G014380	MADS-box transcription factor 1
CmaCh14G019990	9.14225	2.67426	1.0098	2.64831	0.00808951	0.0402433	CmaCh14G019990	0.0806668	0.0551254	0.0478938	0.0113537	0	0.0157091	CmaCh14G019990	11.3758	1.67602	CmaCh14G019990	MADS-box transcription factor 50
CmaCh14G007800	69.7733	1.3094	0.360665	3.63051	0.000282862	0.00288779	CmaCh14G007800	0.980677	1.20053	1.10662	0.321099	0.737065	0.287472	CmaCh14G007800	122.395	50.0935	CmaCh14G007800	Magnesium transporter NIPA protein
CmaCh16G005190	2892.06	-1.28311	0.294009	-4.3642	1.28e-05	0.000221482	CmaCh16G005190	23.9078	13.7008	19.5282	41.498	29.6629	67.8307	CmaCh16G005190	1448.32	3523.2	CmaCh16G005190	Major facilitator protein
CmaCh07G006650	398.274	1.17569	0.150848	7.79383	6.5e-15	8.69e-13	CmaCh07G006650	3.31017	2.95476	3.13762	1.44062	1.40445	1.31752	CmaCh07G006650	539.237	238.724	CmaCh07G006650	Major facilitator superfamily domain-containing protein 5
CmaCh01G005250	3.65532	4.96094	1.39341	3.56028	0.000370457	0.0036058	CmaCh01G005250	0.104648	0.19016	0.134619	0	0	0	CmaCh01G005250	6.30777	0	CmaCh01G005250	Major facilitator superfamily protein
CmaCh13G002260	40.7198	2.04887	0.486425	4.2121	2.53e-05	0.000395685	CmaCh13G002260	1.37965	1.47806	2.48711	0.386386	0.745782	0.190082	CmaCh13G002260	72.9487	18.0467	CmaCh13G002260	Major facilitator superfamily protein
CmaCh20G007610	187.215	1.8888	0.619674	3.04806	0.00230328	0.0153077	CmaCh20G007610	6.38856	5.30635	8.06236	1.80568	2.33278	1.20534	CmaCh20G007610	292.358	79.0749	CmaCh20G007610	Major facilitator superfamily protein
CmaCh15G010120	1208.29	1.64072	0.258341	6.35098	2.14e-10	1.31e-08	CmaCh15G010120	10.7073	14.866	13.0123	3.0241	5.92653	3.44031	CmaCh15G010120	2287.77	734.67	CmaCh15G010120	Major facilitator superfamily protein
CmaCh07G005390	580.485	1.07887	0.197689	5.45742	4.83e-08	1.74e-06	CmaCh07G005390	7.65584	10.4736	9.316	3.76382	4.97414	4.27364	CmaCh07G005390	976.744	463.064	CmaCh07G005390	Major facilitator superfamily protein
CmaCh02G011370	991.464	1.06169	0.169803	6.25248	4.04e-10	2.32e-08	CmaCh02G011370	7.22302	8.20796	7.54798	2.98092	4.61717	3.43165	CmaCh02G011370	1387.6	666.037	CmaCh02G011370	Major facilitator superfamily protein
CmaCh20G009490	91.5639	1.0301	0.272668	3.77784	0.000158193	0.0017935	CmaCh20G009490	1.53412	1.65198	1.46185	0.707757	1.08722	0.508992	CmaCh20G009490	136.221	67.5242	CmaCh20G009490	Maltose excess protein
CmaCh04G025760	577.293	3.29387	0.683125	4.82177	1.42e-06	3.38e-05	CmaCh04G025760	14.2443	9.97724	14.3491	0.439949	3.24644	0.265876	CmaCh04G025760	893.852	91.5917	CmaCh04G025760	Mannan endo-1,4-beta-mannosidase 6
CmaCh04G029380	1272.86	1.04065	0.249823	4.16555	3.11e-05	0.000471982	CmaCh04G029380	22.1682	21.1024	22.6823	7.08373	13.346	11.6448	CmaCh04G029380	1983.62	964.685	CmaCh04G029380	Mannose-1-phosphate guanylyltransferase 1
CmaCh12G002230	8.12369	2.89847	0.97357	2.97716	0.00290934	0.0182833	CmaCh12G002230	0.293953	0.382481	0.406152	0.0597617	0.0752275	0.0137811	CmaCh12G002230	25.475	3.5008	CmaCh12G002230	MATE efflux family protein
CmaCh12G002260	29.2387	1.79061	0.477991	3.74612	0.000179589	0.00199128	CmaCh12G002260	0.674978	0.666265	0.62174	0.274451	0.115159	0.16877	CmaCh12G002260	30.175	8.58342	CmaCh12G002260	MATE efflux family protein
CmaCh09G008550	594.509	1.74976	0.234316	7.46751	8.17e-14	9.31e-12	CmaCh09G008550	10.0716	12.8293	11.6658	3.61451	4.40847	2.28028	CmaCh09G008550	1297.81	386.836	CmaCh09G008550	MATE efflux family protein
CmaCh01G002260	16.0845	1.48394	0.525657	2.82301	0.00475754	0.0268876	CmaCh01G002260	0.512347	0.229879	0.268516	0.156243	0.147508	0.0600496	CmaCh01G002260	27.292	9.82333	CmaCh01G002260	MATE efflux family protein
CmaCh20G000830	51.2451	1.09423	0.255675	4.27978	1.87e-05	0.000305335	CmaCh20G000830	0.496428	0.502979	0.526366	0.255984	0.239074	0.220887	CmaCh20G000830	64.961	30.482	CmaCh20G000830	MATE efflux family protein
CmaCh11G000680	28.1607	1.07143	0.417877	2.56399	0.0103478	0.0483056	CmaCh11G000680	1.09005	1.08043	1.44474	0.453298	0.399425	0.836246	CmaCh11G000680	28.0392	13.0994	CmaCh11G000680	MATE efflux family protein
CmaCh05G005680	202.045	1.06693	0.338351	3.15334	0.00161415	0.0116294	CmaCh05G005680	8.00607	3.33601	5.3734	3.39686	2.11125	2.44787	CmaCh05G005680	276.806	131.75	CmaCh05G005680	MATE efflux family protein
CmaCh11G000690	67.3894	1.05621	0.28276	3.73537	0.000187436	0.00206399	CmaCh11G000690	1.05996	0.937572	0.952308	0.461772	0.271262	0.653108	CmaCh11G000690	67.3762	31.6603	CmaCh11G000690	MATE efflux family protein
CmaCh19G009230	1313.88	-1.05997	0.142932	-7.41596	1.21e-13	1.32e-11	CmaCh19G009230	7.93503	8.64445	8.27539	14.4766	16.7823	20.5578	CmaCh19G009230	824.537	1718.97	CmaCh19G009230	MATE efflux family protein
CmaCh11G018260	381.885	-1.12468	0.425352	-2.64412	0.00819048	0.0406223	CmaCh11G018260	1.48459	1.07861	1.06355	2.18731	0.968142	4.73956	CmaCh11G018260	233.758	508.863	CmaCh11G018260	Mate efflux family protein
CmaCh04G008400	3766.27	-1.35344	0.299193	-4.52363	6.08e-06	0.000119804	CmaCh04G008400	30.7099	17.2862	30.4786	48.3376	57.5765	94.5625	CmaCh04G008400	1879.53	4801.58	CmaCh04G008400	MATE efflux family protein
CmaCh11G002960	51.0189	-3.97913	0.872618	-4.56	5.12e-06	0.000104023	CmaCh11G002960	0.0517225	0.0417721	0.0739287	0.157731	0.31768	2.15327	CmaCh11G002960	3.73177	58.5917	CmaCh11G002960	MATE efflux family protein
CmaCh17G004420	1.73421	-4.68865	1.68433	-2.78368	0.00537452	0.0295216	CmaCh17G004420	0	0	0	0.030321	0.0954196	0.0839046	CmaCh17G004420	0	4.86167	CmaCh17G004420	MATE efflux family protein
CmaCh01G009120	185.383	-5.1588	1.26088	-4.09141	4.29e-05	0.000612533	CmaCh01G009120	0.721772	0.184079	0.521257	3.12786	0.43748	47.2843	CmaCh01G009120	14.4367	514.397	CmaCh01G009120	MATE efflux family protein
CmaCh20G008860	162.481	-1.36018	0.419164	-3.24498	0.00117458	0.00909678	CmaCh20G008860	3.53267	3.48338	3.3819	6.20077	3.92639	16.5002	CmaCh20G008860	97.2747	249.104	CmaCh20G008860	Maternal effect embryo arrest 14-1
CmaCh20G009740	68.2822	1.11266	0.312155	3.56445	0.000364621	0.00356488	CmaCh20G009740	2.22465	3.70563	3.17977	1.44164	0.800613	1.91644	CmaCh20G009740	75.5366	34.4821	CmaCh20G009740	Maternal effect embryo arrest protein
CmaCh04G027290	12.2398	2.35308	0.783096	3.00484	0.00265718	0.0170627	CmaCh04G027290	0.302827	0.111168	0.251835	0.0167907	0.0951118	0.0232316	CmaCh04G027290	27.883	5.65902	CmaCh04G027290	Matrix metalloproteinase
CmaCh02G015350	20.2184	-1.37231	0.507135	-2.70601	0.00680974	0.0352621	CmaCh02G015350	0.234691	0.051693	0.146379	0.429421	0.294847	0.360091	CmaCh02G015350	7.79477	19.5311	CmaCh02G015350	Matrix metalloproteinase
CmaCh19G004290	35.889	-1.16639	0.358513	-3.25341	0.00114028	0.00888761	CmaCh19G004290	0.193043	0.238443	0.165554	0.633712	0.340008	0.364138	CmaCh19G004290	20.2048	45.2754	CmaCh19G004290	Maturase K
CmaCh08G010130	550.807	2.50594	0.182296	13.7466	5.34e-43	1.56e-39	CmaCh08G010130	5.08089	5.2746	4.98381	0.904116	1.00202	0.806765	CmaCh08G010130	548.761	97.0536	CmaCh08G010130	Mechanosensitive ion channel protein 10
CmaCh09G011970	491.921	2.56619	0.245987	10.4322	1.77e-25	7.24e-23	CmaCh09G011970	114.184	106.602	102.105	23.3283	11.8758	18.9866	CmaCh09G011970	661.798	111.069	CmaCh09G011970	Mediator of RNA polymerase II transcription subunit 8
CmaCh02G015340	1919.28	1.17263	0.419372	2.79615	0.00517155	0.0286492	CmaCh02G015340	124.936	55.0002	133.811	28.7487	31.6222	78.7728	CmaCh02G015340	3648.85	1618.23	CmaCh02G015340	Membrane channel protein
CmaCh10G003540	119.902	2.14915	0.307614	6.98649	2.82e-12	2.52e-10	CmaCh10G003540	2.34882	2.05244	2.27852	0.634088	0.576467	0.308689	CmaCh10G003540	133.33	30.3246	CmaCh10G003540	Membrane Na+ transporter
CmaCh07G003510	36.3761	1.03979	0.29952	3.47153	0.000517496	0.00473301	CmaCh07G003510	0.894165	1.18638	1.18677	0.545361	0.612943	0.449145	CmaCh07G003510	58.9766	29.0152	CmaCh07G003510	Membrane transporter D1
CmaCh11G012560	790.697	-1.08332	0.173877	-6.23036	4.65e-10	2.63e-08	CmaCh11G012560	10.4735	13.6552	12.3981	29.9688	24.7647	22.7305	CmaCh11G012560	503.924	1068.69	CmaCh11G012560	Membrane transporter D1
CmaCh11G012540	228.399	-1.54244	0.474641	-3.2497	0.00115528	0.00898314	CmaCh11G012540	2.24525	1.46395	1.80187	4.59817	1.58937	9.8212	CmaCh11G012540	102.815	298.659	CmaCh11G012540	Membrane transporter D1
CmaCh11G012570	64.098	-3.27949	0.564531	-5.80924	6.28e-09	2.8e-07	CmaCh11G012570	0.160593	0.302629	0.229541	2.13852	0.616478	3.99033	CmaCh11G012570	14.9196	145.27	CmaCh11G012570	Membrane transporter D1
CmaCh06G014220	33.8186	3.6199	0.473358	7.64728	2.05e-14	2.54e-12	CmaCh06G014220	2.48363	2.74482	2.50365	0.119589	0.351255	0.183849	CmaCh06G014220	68.1933	5.77406	CmaCh06G014220	Membrane-associated kinase regulator-like protein, putative
CmaCh00G003820	94.4671	3.54149	0.378062	9.36748	7.43e-21	2.03e-18	CmaCh00G003820	4.82554	8.29633	5.95678	0.468229	0.589403	0.586144	CmaCh00G003820	200.554	17.2793	CmaCh00G003820	Membrane-associated kinase regulator-like protein, putative
CmaCh08G011560	34.7159	-1.2061	0.351188	-3.43436	0.000593964	0.00528479	CmaCh08G011560	1.25843	1.01634	0.599574	2.38788	1.7713	2.39925	CmaCh08G011560	23.6989	54.0741	CmaCh08G011560	Membrane-associated kinase regulator-like protein, putative
CmaCh15G010550	1144.76	-1.34842	0.19084	-7.06572	1.6e-12	1.48e-10	CmaCh15G010550	28.4616	22.3736	28.996	67.598	51.9929	83.5073	CmaCh15G010550	768.528	1955.21	CmaCh15G010550	Membrane-associated kinase regulator-like protein, putative
CmaCh03G001750	271.373	1.84245	0.533734	3.452	0.000556446	0.0050146	CmaCh03G001750	16.4449	10.6052	16.8747	1.64671	8.62122	2.03674	CmaCh03G001750	412.63	115.59	CmaCh03G001750	Metacaspase 9
CmaCh18G001010	52.4591	1.58002	0.510795	3.09326	0.00197968	0.0136534	CmaCh18G001010	0.358468	0.675513	0.17079	0.154865	0.20641	0.050417	CmaCh18G001010	46.4958	15.8885	CmaCh18G001010	Metal transporter protein
CmaCh14G001510	9255.89	-1.15182	0.234476	-4.91233	9e-07	2.26e-05	CmaCh14G001510	146.591	91.828	120.059	249.485	199.399	347.487	CmaCh14G001510	4196.91	9323.58	CmaCh14G001510	Metallothionein-like protein
CmaCh03G010000	250.526	1.52938	0.435576	3.51116	0.000446154	0.00419617	CmaCh03G010000	12.0474	8.64176	11.1241	2.1128	1.77305	7.08085	CmaCh03G010000	317.625	109.492	CmaCh03G010000	Methyl esterase 6, putative
CmaCh01G001430	545.706	-1.06422	0.190313	-5.59195	2.25e-08	8.84e-07	CmaCh01G001430	4.8486	3.42815	5.22436	10.9515	7.79275	9.42721	CmaCh01G001430	292.127	609.553	CmaCh01G001430	Methyl-CpG-binding domain-containing protein 10
CmaCh04G009640	167.998	3.17373	0.68133	4.65813	3.19e-06	6.87e-05	CmaCh04G009640	2.75965	3.21268	2.69912	0.143546	0.765293	0.0623092	CmaCh04G009640	361.048	40.4351	CmaCh04G009640	Methylenetetrahydrofolate reductase
CmaCh10G007760	24.8345	2.19054	0.443316	4.94126	7.76e-07	1.99e-05	CmaCh10G007760	0.236834	0.382545	0.276229	0.0433344	0.054549	0.0959322	CmaCh10G007760	36.3304	7.86213	CmaCh10G007760	Methylthioribose-1-phosphate isomerase
CmaCh06G002050	269.816	1.58924	0.285277	5.57087	2.53e-08	9.78e-07	CmaCh06G002050	10.1452	8.12391	12.4874	2.36472	3.8449	4.01709	CmaCh06G002050	548.723	182.453	CmaCh06G002050	Methyltransferase
CmaCh02G016110	15.499	4.02163	0.690557	5.82376	5.75e-09	2.59e-07	CmaCh02G016110	1.09165	0.982395	0.855952	0.0570692	0.107757	0.0263204	CmaCh02G016110	36.1002	2.3551	CmaCh02G016110	Microspore-specific promoter 2, putative
CmaCh03G005870	10.1914	3.73632	1.04649	3.57033	0.000356526	0.00350052	CmaCh03G005870	0.127126	0.0840026	0.23787	0	0.0266186	0.00975263	CmaCh03G005870	14.93	1.2094	CmaCh03G005870	Microtubule-associated 70-5-like protein
CmaCh04G000770	604.776	1.31096	0.274659	4.77304	1.81e-06	4.18e-05	CmaCh04G000770	4.79486	5.85462	4.74679	1.95027	2.91393	1.35587	CmaCh04G000770	935.331	377.872	CmaCh04G000770	Microtubule-associated protein 70-2
CmaCh11G001820	48.266	1.75499	0.574774	3.05336	0.00226296	0.0150933	CmaCh11G001820	1.1384	1.54029	1.07773	0.148784	0.834283	0.149715	CmaCh11G001820	97.6395	29.444	CmaCh11G001820	Microtubule-associated protein TORTIFOLIA1, putative
CmaCh04G007860	134.069	1.02302	0.199494	5.12808	2.93e-07	8.61e-06	CmaCh04G007860	2.16427	2.2753	2.76812	1.17777	1.13878	1.22808	CmaCh04G007860	148.456	73.0087	CmaCh04G007860	MIP18 family protein
CmaCh20G000090	72.5441	1.20067	0.341302	3.5179	0.000434976	0.00411758	CmaCh20G000090	1.57042	1.43904	0.802896	0.322342	0.649218	0.688105	CmaCh20G000090	145.532	63.3557	CmaCh20G000090	Mitochondrial 2-oxoglutarate/malate carrier
CmaCh01G001110	31.5486	-1.31796	0.411909	-3.19963	0.00137602	0.0102671	CmaCh01G001110	1.17749	0.633979	0.785416	1.75552	2.51118	2.17133	CmaCh01G001110	22.8831	56.7302	CmaCh01G001110	Mitochondrial carrier
CmaCh19G002400	147.915	2.83046	0.27253	10.3859	2.88e-25	1.13e-22	CmaCh19G002400	3.41368	2.94011	3.05041	0.338514	0.481102	0.503623	CmaCh19G002400	302.776	42.6028	CmaCh19G002400	Mitochondrial carrier protein
CmaCh17G011170	55.8604	-2.63294	0.693471	-3.79676	0.0001466	0.00168538	CmaCh17G011170	0.142615	0.0797392	0.112899	0.381385	0.151606	1.52751	CmaCh17G011170	11.7438	72.1785	CmaCh17G011170	Mitochondrial transcription termination factor family protein
CmaCh20G010510	15.1044	3.87567	0.777639	4.98389	6.23e-07	1.66e-05	CmaCh20G010510	0.238564	0.163477	0.229392	0	0.0416268	0.00610055	CmaCh20G010510	33.5655	2.53707	CmaCh20G010510	MLO-like protein
CmaCh01G012040	115.507	1.97286	0.269064	7.33231	2.26e-13	2.35e-11	CmaCh01G012040	0.896406	1.14815	0.846835	0.205023	0.362927	0.183204	CmaCh01G012040	158.66	41.2184	CmaCh01G012040	MLO-like protein
CmaCh15G003160	101.926	1.04693	0.250325	4.18229	2.89e-05	0.000442619	CmaCh15G003160	1.36273	1.56853	1.10427	0.481018	0.704359	0.769671	CmaCh15G003160	144.527	70.0175	CmaCh15G003160	MLO-like protein
CmaCh06G016000	306.828	2.6573	0.318464	8.34412	7.17e-17	1.15e-14	CmaCh06G016000	12.5049	26.847	18.3205	3.86109	3.0602	2.24242	CmaCh06G016000	425.36	67.5865	CmaCh06G016000	MLP-like protein 28
CmaCh14G015320	6926.64	-1.31096	0.335991	-3.90178	9.55e-05	0.00119074	CmaCh14G015320	232.867	231.111	240.047	924.6	549.227	272.932	CmaCh14G015320	3847.92	9547.09	CmaCh14G015320	MLP-like protein 28
CmaCh14G008410	11641.5	-1.4215	0.464706	-3.05892	0.00222139	0.014869	CmaCh14G008410	202.84	567.075	291.975	1737.22	479.603	627.645	CmaCh14G008410	7914.37	21200.1	CmaCh14G008410	MLP-like protein 31
CmaCh02G005680	20.6883	3.39876	0.71257	4.76972	1.84e-06	4.25e-05	CmaCh02G005680	0.254397	0.660395	0.576595	0.066497	0.0837058	0	CmaCh02G005680	31.5401	3.17651	CmaCh02G005680	Molybdenum cofactor sulfurase
CmaCh20G011370	23.6714	1.19836	0.465958	2.57183	0.0101164	0.0474791	CmaCh20G011370	0.384134	0.590923	0.580431	0.100409	0.379182	0.216108	CmaCh20G011370	32.6783	14.6155	CmaCh20G011370	Molybdenum cofactor sulfurase
CmaCh16G008040	21.0513	5.1816	0.973395	5.32323	1.02e-07	3.4e-06	CmaCh16G008040	1.11886	0.686747	0.594912	0	0.0773106	0	CmaCh16G008040	41.2245	1.32767	CmaCh16G008040	Monodehydroascorbate reductase
CmaCh11G008510	1067.86	1.78702	0.252894	7.06629	1.59e-12	1.48e-10	CmaCh11G008510	50.2324	29.7376	37.9071	7.51413	13.9825	12.6735	CmaCh11G008510	2283.31	661.884	CmaCh11G008510	Movement protein
CmaCh07G007240	414.669	2.66094	0.438337	6.07052	1.27e-09	6.55e-08	CmaCh07G007240	14.626	20.6614	14.8317	0.884938	3.4571	3.58877	CmaCh07G007240	1154.87	182.746	CmaCh07G007240	Multi-copper oxidase type 1 family protein
CmaCh03G014370	2267	-1.03461	0.282728	-3.65938	0.00025283	0.00263715	CmaCh03G014370	5.83602	4.32965	5.02209	8.49813	7.61735	14.9869	CmaCh03G014370	1462.11	2994.19	CmaCh03G014370	Multidrug resistance protein ABC transporter family protein
CmaCh14G008960	4355.3	-1.08206	0.208208	-5.19703	2.02e-07	6.25e-06	CmaCh14G008960	18.78	15.8164	15.2561	33.3312	28.2331	43.9514	CmaCh14G008960	2668.62	5648.29	CmaCh14G008960	Multidrug resistance protein ABC transporter family protein
CmaCh01G010910	286.559	-1.11107	0.264219	-4.20512	2.61e-05	0.000405935	CmaCh01G010910	1.2684	1.35543	1.41942	3.02132	3.05504	2.66287	CmaCh01G010910	200.898	434.229	CmaCh01G010910	Multidrug resistance protein ABC transporter family protein
CmaCh09G009880	20.0833	-1.22838	0.407094	-3.01744	0.00254917	0.0165352	CmaCh09G009880	0.0654221	0.0898216	0.0953803	0.251381	0.203423	0.13802	CmaCh09G009880	14.7216	34.8223	CmaCh09G009880	Multidrug resistance protein ABC transporter family protein
CmaCh03G013480	33.645	4.10751	0.952027	4.31449	1.6e-05	0.000268278	CmaCh03G013480	0.633313	0.672995	0.886159	0.0609891	0.0383863	0.0281283	CmaCh03G013480	25.277	1.46999	CmaCh03G013480	Multifunctional transport intrinsic membrane protein 2
CmaCh14G004560	11.5374	3.94941	0.826029	4.7812	1.74e-06	4.03e-05	CmaCh14G004560	0.50875	1.08762	0.667289	0	0.137857	0.0252542	CmaCh14G004560	29.0677	2.09452	CmaCh14G004560	Myb domain protein 105
CmaCh04G022880	20.3314	2.1543	0.701811	3.06963	0.00214327	0.0145129	CmaCh04G022880	0.863126	0.303077	1.19078	0.13733	0.129652	0.253346	CmaCh04G022880	24.1361	5.32829	CmaCh04G022880	Myb domain protein 20
CmaCh01G003750	83.7074	1.29418	0.352582	3.67059	0.000241996	0.0025444	CmaCh01G003750	4.46212	3.98083	6.22954	2.3734	2.33034	1.31354	CmaCh01G003750	108.672	44.567	CmaCh01G003750	Myb domain protein 20
CmaCh01G008350	127.392	1.59981	0.346017	4.6235	3.77e-06	7.96e-05	CmaCh01G008350	8.19095	10.5083	10.957	2.36641	5.41603	2.08356	CmaCh01G008350	290.794	96.7408	CmaCh01G008350	Myb domain protein 3, putative
CmaCh02G013850	6.82359	-5.44588	1.59814	-3.40764	0.00065527	0.00572598	CmaCh02G013850	0.0412487	0	0	0.301896	0.142509	1.25311	CmaCh02G013850	0.384288	15.8147	CmaCh02G013850	Myb domain protein 36, putative
CmaCh15G011550	15.5557	2.42192	0.873918	2.77133	0.00558276	0.0304042	CmaCh15G011550	0.775938	0.496109	0.36045	0.0295783	0.297864	0	CmaCh15G011550	19.4041	3.89202	CmaCh15G011550	Myb domain protein 42
CmaCh05G010520	194.258	4.86141	0.408653	11.8962	1.24e-32	8.54e-30	CmaCh05G010520	20.7221	19.7038	17.5366	0.643854	0.990585	0.395929	CmaCh05G010520	569.699	19.956	CmaCh05G010520	Myb domain protein 55
CmaCh12G008660	75.0218	3.67911	0.578784	6.35662	2.06e-10	1.27e-08	CmaCh12G008660	2.23051	5.21258	3.09318	0.17367	0.382575	0.280339	CmaCh12G008660	85.3173	6.77422	CmaCh12G008660	Myb domain protein 55
CmaCh11G011850	42.8831	3.14526	0.598383	5.25627	1.47e-07	4.67e-06	CmaCh11G011850	1.25381	1.47488	2.59468	0.324173	0.188338	0.0920055	CmaCh11G011850	75.053	8.52294	CmaCh11G011850	myb domain protein 61
CmaCh10G011880	259.91	2.80428	0.262165	10.6967	1.06e-26	4.77e-24	CmaCh10G011880	9.99584	9.68741	11.5457	1.55115	1.98172	0.982333	CmaCh10G011880	474.233	68.5665	CmaCh10G011880	myb domain protein 61
CmaCh02G004920	1615.24	-1.54171	0.521862	-2.95424	0.00313441	0.0192975	CmaCh02G004920	40.482	25.8085	32.8237	64.5317	24.5815	199.329	CmaCh02G004920	620.976	1807.16	CmaCh02G004920	Myb domain protein 73, putative
CmaCh13G006830	100.634	-1.14637	0.32596	-3.51692	0.000436578	0.00412977	CmaCh13G006830	1.40374	0.836768	1.40449	2.41558	2.11695	3.46912	CmaCh13G006830	41.9099	92.0026	CmaCh13G006830	myb domain protein 74
CmaCh01G018670	43.6233	1.68884	0.632068	2.67192	0.00754177	0.0381263	CmaCh01G018670	5.81479	5.57667	7.66716	0.66497	2.17635	3.06685	CmaCh01G018670	100.764	31.2367	CmaCh01G018670	Myb domain protein 77
CmaCh18G001860	9.77288	5.59531	1.36488	4.09951	4.14e-05	0.000596259	CmaCh18G001860	0.330872	0.748212	0.567512	0	0.0381041	0	CmaCh18G001860	19.1242	0.442556	CmaCh18G001860	Myb domain protein 86
CmaCh13G008640	48.7851	2.97508	0.667097	4.45974	8.21e-06	0.00015419	CmaCh13G008640	1.86211	2.81636	3.80365	0.309743	0.740814	0.0571416	CmaCh13G008640	96.2758	12.5729	CmaCh13G008640	Myb domain protein 86
CmaCh11G000740	17.7634	2.66681	0.798535	3.33963	0.000838906	0.00696991	CmaCh11G000740	0.388477	0.339887	0.888421	0	0.186408	0.0819565	CmaCh11G000740	19.1922	3.18565	CmaCh11G000740	Myb domain protein 86
CmaCh09G001570	206.537	4.628	0.977384	4.73509	2.19e-06	4.94e-05	CmaCh09G001570	38.8721	75.1107	44.3192	5.06853	0.941345	0.383216	CmaCh09G001570	669.805	27.0504	CmaCh09G001570	Myb family transcription factor family protein
CmaCh15G007470	28.213	2.44616	0.635347	3.85011	0.000118063	0.00140953	CmaCh15G007470	0.99516	3.98361	2.2635	0.633349	0.647769	0.0730253	CmaCh15G007470	64.323	12.027	CmaCh15G007470	Myb family transcription factor family protein
CmaCh02G016470	19.0215	1.57597	0.422102	3.73364	0.000188735	0.00207315	CmaCh02G016470	0.402699	0.555597	0.388524	0.138156	0.212556	0.113276	CmaCh02G016470	30.8459	10.6266	CmaCh02G016470	Myb family transcription factor family protein
CmaCh04G012690	46.9573	1.54241	0.312047	4.94287	7.7e-07	1.98e-05	CmaCh04G012690	1.23794	1.04593	1.42098	0.383323	0.570256	0.337507	CmaCh04G012690	74.7553	26.0512	CmaCh04G012690	Myb family transcription factor family protein
CmaCh08G007370	107.893	-1.61744	0.43785	-3.69404	0.000220722	0.00235569	CmaCh08G007370	0.754022	0.570903	0.781369	1.4084	1.04926	3.97688	CmaCh08G007370	51.5268	157.41	CmaCh08G007370	Myb family transcription factor family protein
CmaCh01G002240	11.4979	3.39168	0.906044	3.74339	0.000181553	0.00201036	CmaCh01G002240	0.146272	0.968683	0.376329	0.0267638	0.10107	0.0246871	CmaCh01G002240	19.5896	2.00353	CmaCh01G002240	MYB transcription factor
CmaCh12G006350	401.059	-1.50311	0.262056	-5.73584	9.7e-09	4.16e-07	CmaCh12G006350	5.89636	4.11038	5.45594	15.1611	11.6866	16.8915	CmaCh12G006350	191.474	541.623	CmaCh12G006350	Myb transcription factor family protein, putative
CmaCh04G016410	36.6786	1.09981	0.363218	3.02797	0.00246202	0.0160876	CmaCh04G016410	0.422709	0.401633	0.355407	0.128907	0.229084	0.195843	CmaCh04G016410	54.6985	25.6782	CmaCh04G016410	Myb-like DNA-binding domain containing protein
CmaCh14G010050	9.31071	2.14716	0.693651	3.09544	0.00196521	0.013563	CmaCh14G010050	0.274821	0.616532	0.261875	0.0558722	0.105497	0.103073	CmaCh14G010050	14.5132	3.32798	CmaCh14G010050	Myb-like DNA-binding domain containing protein, expressed
CmaCh14G001450	26.1869	-1.16832	0.453096	-2.57852	0.0099224	0.0468454	CmaCh14G001450	0.860162	0.442072	1.27417	1.28771	2.61154	1.91366	CmaCh14G001450	12.6614	28.5669	CmaCh14G001450	Myb-like DNA-binding domain containing protein, expressed
CmaCh14G015990	27.4107	3.04783	0.540423	5.63971	1.7e-08	6.84e-07	CmaCh14G015990	0.347357	0.322613	0.208526	0.0529642	0.0400026	0.0146563	CmaCh14G015990	58.3138	7.14393	CmaCh14G015990	MYB-like DNA-binding domain protein
CmaCh13G001540	451.977	1.28396	0.326468	3.9329	8.39e-05	0.00106844	CmaCh13G001540	16.9156	16.0359	13.0562	5.3796	3.61781	9.82235	CmaCh13G001540	438.983	179.569	CmaCh13G001540	MYB-like DNA-binding domain protein
CmaCh01G005700	163.049	-1.97196	0.716584	-2.75188	0.00592537	0.0317944	CmaCh01G005700	3.63188	1.75386	2.05506	7.6045	0.733028	20.7905	CmaCh01G005700	76.3689	298.956	CmaCh01G005700	MYB-like DNA-binding domain protein
CmaCh11G001800	479.21	1.0015	0.226034	4.43074	9.39e-06	0.000172497	CmaCh11G001800	17.1609	17.7194	17.5936	6.87832	8.56182	10.7551	CmaCh11G001800	721.485	360.17	CmaCh11G001800	MYB-like transcription factor family protein
CmaCh07G010800	146.917	-1.08942	0.234083	-4.65398	3.26e-06	6.99e-05	CmaCh07G010800	2.7935	1.9519	2.71873	6.0877	4.6991	5.03259	CmaCh07G010800	91.3853	193.681	CmaCh07G010800	MYB-like transcription factor family protein
CmaCh11G006830	487.263	-1.46727	0.362987	-4.0422	5.3e-05	0.000725545	CmaCh11G006830	8.83243	6.92519	7.60626	10.37	17.3342	36.8326	CmaCh11G006830	243.968	673.899	CmaCh11G006830	Myb-like transcription factor family protein, putative
CmaCh19G006390	619.26	1.11638	0.278301	4.01142	6.04e-05	0.000812545	CmaCh19G006390	14.0228	15.41	19.5347	7.62719	10.6857	4.35661	CmaCh19G006390	539.456	249.741	CmaCh19G006390	Myosin heavy chain kinase B
CmaCh04G007320	247.914	3.04525	0.33483	9.09492	9.47e-20	2.16e-17	CmaCh04G007320	6.76024	9.34725	7.51258	0.566663	0.754071	1.52327	CmaCh04G007320	512.907	61.7573	CmaCh04G007320	Myosin heavy chain-related protein, putative
CmaCh02G010640	46.5752	1.48571	0.32608	4.55628	5.21e-06	0.000105388	CmaCh02G010640	0.397179	0.374231	0.369006	0.0984115	0.190584	0.125689	CmaCh02G010640	52.9633	19.2588	CmaCh02G010640	Myosin heavy chain-related protein, putative
CmaCh08G005690	210.829	3.32241	0.314483	10.5647	4.34e-26	1.87e-23	CmaCh08G005690	2.12357	1.96898	3.02097	0.141748	0.299135	0.273035	CmaCh08G005690	599.874	60.2038	CmaCh08G005690	Myosin XI-F
CmaCh17G009170	453.099	1.49321	0.172559	8.65329	5e-18	9.24e-16	CmaCh17G009170	3.67841	2.88455	3.59118	1.38216	1.04013	1.1779	CmaCh17G009170	950.491	337	CmaCh17G009170	Myosin XI-F
CmaCh04G011110	70.2405	-1.08008	0.391701	-2.7574	0.00582629	0.0314042	CmaCh04G011110	0.566055	0.800026	0.620297	1.46728	2.10052	0.663445	CmaCh04G011110	48.547	103.411	CmaCh04G011110	N-(5-phosphoribosyl)anthranilate isomerase
CmaCh05G009650	74.611	-1.20001	0.313031	-3.83351	0.000126328	0.00149225	CmaCh05G009650	0.932014	0.643228	0.857426	1.76735	1.30751	2.47391	CmaCh05G009650	55.167	125.833	CmaCh05G009650	NAC domain containing protein 38
CmaCh13G006210	25.7331	2.07361	0.649568	3.19229	0.00141149	0.0104684	CmaCh13G006210	1.35179	1.0685	0.838638	0.157877	0.596203	0.0485421	CmaCh13G006210	43.5432	10.724	CmaCh13G006210	NAC domain containing protein 73
CmaCh11G010120	17.1509	1.41385	0.494646	2.85831	0.00425908	0.0246669	CmaCh11G010120	1.25722	0.580202	0.862552	0.394349	0.165468	0.424374	CmaCh11G010120	28.8851	10.5292	CmaCh11G010120	NAC domain containing protein 80
CmaCh01G013380	516.872	-1.18571	0.436485	-2.7165	0.00659755	0.0344629	CmaCh01G013380	5.39451	3.82748	3.87368	11.7012	2.96473	15.0986	CmaCh01G013380	430.064	977.472	CmaCh01G013380	NAC domain protein
CmaCh20G010090	249.131	-1.4243	0.504074	-2.82558	0.00471957	0.0267306	CmaCh20G010090	5.17103	6.13157	6.04962	16.9817	7.77949	21.7933	CmaCh20G010090	223.09	598.531	CmaCh20G010090	NAC domain protein
CmaCh09G008850	316.259	-2.12923	0.658669	-3.23263	0.00122658	0.0093899	CmaCh09G008850	4.41831	2.14636	3.76066	17.05	1.37727	26.6883	CmaCh09G008850	119.442	521.889	CmaCh09G008850	NAC domain protein
CmaCh16G007940	611.638	-3.7137	1.16499	-3.18775	0.00143384	0.0105927	CmaCh16G007940	11.0687	0.903978	8.74595	34.0202	3.72386	233.831	CmaCh16G007940	64.0192	839.147	CmaCh16G007940	NAC domain protein
CmaCh06G007610	27.5832	2.90986	0.828747	3.51116	0.00044616	0.00419617	CmaCh06G007610	1.13232	0.821167	0.812532	0.0211412	0.345961	0.0195007	CmaCh06G007610	45.9981	6.42909	CmaCh06G007610	NAC domain protein,
CmaCh16G001880	18.601	2.88804	0.808044	3.57411	0.000351422	0.00346036	CmaCh16G001880	0.452572	0.355063	0.299411	0.0118298	0.148912	0	CmaCh16G001880	32.9005	4.77713	CmaCh16G001880	NAC domain protein,
CmaCh02G017400	9.0464	2.05289	0.672763	3.05143	0.00227755	0.0151713	CmaCh02G017400	0.168247	0.312524	0.202005	0.0461772	0.116255	0.014198	CmaCh02G017400	15.595	4.03434	CmaCh02G017400	NAC domain protein,
CmaCh11G001350	69.6815	-1.65768	0.40789	-4.06404	4.82e-05	0.000673169	CmaCh11G001350	0.943756	0.762197	0.66982	3.42387	1.12433	2.88356	CmaCh11G001350	28.0543	87.758	CmaCh11G001350	NAC domain protein,
CmaCh15G006650	955.402	-2.17582	0.501311	-4.34026	1.42e-05	0.000243177	CmaCh15G006650	7.79975	3.46458	8.28416	22.9441	12.8863	52.4283	CmaCh15G006650	250.416	1130.59	CmaCh15G006650	NAC domain transcription factor 2
CmaCh04G009110	410.588	-3.04173	1.12456	-2.70483	0.00683397	0.0353371	CmaCh04G009110	1.15404	0.0810459	1.01122	3.3051	0.548946	14.608	CmaCh04G009110	34.4083	282.796	CmaCh04G009110	NAC domain-containing 72-like protein
CmaCh02G009440	5.19271	4.45044	1.36768	3.25399	0.00113795	0.00887734	CmaCh02G009440	0.144902	0.257456	0.248536	0	0	0.0244558	CmaCh02G009440	8.63104	0.324291	CmaCh02G009440	NAC domain-containing protein
CmaCh06G016780	90.6294	-1.67353	0.415128	-4.03137	5.55e-05	0.000754292	CmaCh06G016780	1.13702	1.04072	1.23514	2.70458	1.92049	6.20481	CmaCh06G016780	34.6043	109.808	CmaCh06G016780	NAC domain-containing protein
CmaCh18G003930	30.3796	1.71057	0.421953	4.05394	5.04e-05	0.000695882	CmaCh18G003930	0.99734	0.840492	1.00407	0.317368	0.274656	0.274445	CmaCh18G003930	50.371	15.3576	CmaCh18G003930	NAC domain-containing protein 21/22, putative
CmaCh03G012930	101.427	-1.49301	0.338667	-4.40847	1.04e-05	0.000187798	CmaCh03G012930	0.619246	0.583468	1.04443	1.81289	1.49759	2.99605	CmaCh03G012930	41.8356	117.41	CmaCh03G012930	NAC domain-containing protein 21/22, putative
CmaCh10G000370	73.6809	3.54955	0.568754	6.24094	4.35e-10	2.47e-08	CmaCh10G000370	2.50212	4.24653	2.30131	0.0995262	0.626414	0.0918033	CmaCh10G000370	95.9057	8.66593	CmaCh10G000370	NAC domain-containing protein 29
CmaCh16G007950	1608.37	-3.80037	1.27421	-2.98253	0.00285873	0.0180344	CmaCh16G007950	6.29927	0.373389	4.9562	13.3765	1.33108	147.257	CmaCh16G007950	154.654	2153.99	CmaCh16G007950	NAC domain-containing protein 72
CmaCh15G007660	10.4771	4.32209	0.996412	4.33766	1.44e-05	0.000245434	CmaCh15G007660	0.51889	0.374166	0.174822	0.0169541	0.0213417	0.0156385	CmaCh15G007660	22.1442	1.11842	CmaCh15G007660	NAC domain-containing protein 74
CmaCh04G022690	8.58313	4.17235	1.02174	4.08359	4.43e-05	0.00063174	CmaCh04G022690	0.388554	0.272873	0.246296	0	0.0583655	0	CmaCh04G022690	20.6484	1.32767	CmaCh04G022690	NAC domain-containing protein 74
CmaCh18G013470	924.968	1.23015	0.158577	7.75745	8.67e-15	1.13e-12	CmaCh18G013470	15.5699	16.6717	17.2107	6.52598	7.11739	7.43874	CmaCh18G013470	1356.04	578.097	CmaCh18G013470	NAC domain-containing protein 78
CmaCh03G010950	426.118	-1.65335	0.469908	-3.51846	0.000434054	0.00411034	CmaCh03G010950	2.34947	1.39383	1.72884	3.90086	2.28816	10.9903	CmaCh03G010950	144.997	455.206	CmaCh03G010950	NAC domain-containing protein 78
CmaCh12G012820	40.1616	1.48789	0.298402	4.98619	6.16e-07	1.65e-05	CmaCh12G012820	0.563442	0.530889	0.539583	0.163234	0.205477	0.213964	CmaCh12G012820	66.8633	23.8443	CmaCh12G012820	NAC domain-containing protein 8
CmaCh02G013170	116.062	1.83376	0.338627	5.41529	6.12e-08	2.15e-06	CmaCh02G013170	8.43938	8.07942	9.59595	1.47478	3.93129	2.0005	CmaCh02G013170	211.666	60.032	CmaCh02G013170	NAC domain-containing protein 90
CmaCh02G015260	18.3481	2.67851	0.656171	4.08204	4.46e-05	0.000634934	CmaCh02G015260	0.629751	0.549287	0.928928	0.0691365	0.261086	0.0212573	CmaCh02G015260	32.1582	5.36201	CmaCh02G015260	NAC domain-containing protein, putative
CmaCh20G002690	34.0179	1.85966	0.696525	2.66991	0.00758719	0.0382895	CmaCh20G002690	1.30015	1.61254	2.0309	0.552249	0.588218	0.235106	CmaCh20G002690	40.9133	11.3843	CmaCh20G002690	NAC domain-containing protein, putative
CmaCh07G004390	59.874	1.55332	0.326427	4.75856	1.95e-06	4.47e-05	CmaCh07G004390	0.722253	0.606638	0.65244	0.176204	0.266165	0.23567	CmaCh07G004390	79.0652	27.0572	CmaCh07G004390	NAC domain-containing protein, putative
CmaCh09G007790	1944.45	-2.77532	0.845631	-3.28195	0.00103093	0.00821833	CmaCh09G007790	6.76277	1.05132	7.51518	13.9136	11.0058	79.9775	CmaCh09G007790	185.538	1269.62	CmaCh09G007790	NAC domain-containing protein, putative
CmaCh04G016710	178.672	-2.80339	0.759329	-3.69193	0.000222556	0.00237317	CmaCh04G016710	0.354464	0.184032	0.542837	1.18133	0.291579	6.04657	CmaCh04G016710	16.4124	114.13	CmaCh04G016710	NAC domain-containing protein, putative
CmaCh03G005070	849.851	1.08409	0.226651	4.7831	1.73e-06	4e-05	CmaCh03G005070	16.5054	17.3219	19.71	9.43562	9.28827	6.55017	CmaCh03G005070	1153	544.311	CmaCh03G005070	NAD(P)H dehydrogenase (quinone)
CmaCh12G008240	25.3395	-1.25997	0.434685	-2.89858	0.00374857	0.0223009	CmaCh12G008240	0.415953	0.356928	0.267541	0.998921	1.01792	0.482642	CmaCh12G008240	15.3795	36.9473	CmaCh12G008240	NAD(P)H-quinone oxidoreductase subunit I, chloroplastic
CmaCh14G012930	15.1748	-1.96418	0.720067	-2.72777	0.00637639	0.0335753	CmaCh14G012930	0.0403081	0.0325537	0.0806594	0.0983375	0.108313	0.385504	CmaCh14G012930	4.3909	16.9364	CmaCh14G012930	NAD-dependent malic enzyme 1
CmaCh06G000550	30.5032	1.2682	0.348859	3.63529	0.000277667	0.00284861	CmaCh06G000550	0.33903	0.589101	0.493398	0.197379	0.236628	0.164724	CmaCh06G000550	53.1726	22.3957	CmaCh06G000550	NADH-cytochrome b5 reductase
CmaCh12G012190	800.912	1.06997	0.180747	5.91971	3.23e-09	1.52e-07	CmaCh12G012190	8.15746	8.73993	7.16648	4.43981	3.93507	3.09519	CmaCh12G012190	1069	509.541	CmaCh12G012190	NADH-cytochrome b5 reductase
CmaCh13G000020	38.2217	1.72484	0.546121	3.15835	0.00158667	0.0114849	CmaCh13G000020	0.399461	0.289884	0.352508	0.190671	0.0800052	0.0439689	CmaCh13G000020	69.1572	20.8859	CmaCh13G000020	NADH-ubiquinone oxidoreductase chain
CmaCh06G014290	2.15411	4.24869	1.53982	2.75921	0.00579411	0.0312981	CmaCh06G014290	0.333483	0.115426	0.0408565	0	0	0	CmaCh06G014290	3.95066	0	CmaCh06G014290	NEDD8-activating enzyme E1 catalytic subunit-like protein
CmaCh09G002780	33.6849	1.93027	0.376562	5.12605	2.96e-07	8.67e-06	CmaCh09G002780	0.920594	1.12851	0.986878	0.330873	0.340773	0.138726	CmaCh09G002780	70.9702	18.9435	CmaCh09G002780	Negative regulator of sporulation MDS3
CmaCh09G004320	286.39	-1.03927	0.3214	-3.23359	0.00122244	0.00936918	CmaCh09G004320	0.609586	0.623598	0.70866	0.948073	0.865819	2.16626	CmaCh09G004320	110.174	225.821	CmaCh09G004320	Neurochondrin
CmaCh12G011130	320.78	-1.27579	0.344869	-3.69935	0.000216156	0.00231828	CmaCh12G011130	2.13846	1.89602	2.11302	3.37055	2.99808	8.49337	CmaCh12G011130	203.269	491.417	CmaCh12G011130	Neurogenic locus notch-like protein
CmaCh13G000900	148.579	1.33443	0.378539	3.52521	0.000423151	0.00402308	CmaCh13G000900	1.08463	1.52528	1.36599	0.45104	0.890955	0.249624	CmaCh13G000900	201.441	80.6403	CmaCh13G000900	Neutral ceramidase
CmaCh09G011130	165.931	1.14386	0.23226	4.92493	8.44e-07	2.14e-05	CmaCh09G011130	1.15536	1.1383	1.15941	0.399117	0.695638	0.477377	CmaCh09G011130	276.796	126.021	CmaCh09G011130	Neutral/alkaline invertase
CmaCh18G001570	102.96	1.59632	0.243184	6.56425	5.23e-11	3.7e-09	CmaCh18G001570	20.9993	17.8478	17.8375	5.67199	7.13985	5.99132	CmaCh18G001570	217.839	72.2606	CmaCh18G001570	NHL domain protein
CmaCh10G001370	126.849	1.24573	0.197105	6.32012	2.61e-10	1.56e-08	CmaCh10G001370	20.1447	18.2061	20.6491	7.81069	9.39014	7.77126	CmaCh10G001370	236.356	100.039	CmaCh10G001370	NHL domain protein
CmaCh02G016810	38.3521	2.43274	0.77201	3.15118	0.00162611	0.0117066	CmaCh02G016810	1.12952	1.57432	0.78119	0.0500012	0.56647	0.0461213	CmaCh02G016810	73.5125	13.9766	CmaCh02G016810	Nitrate reductase
CmaCh14G019470	60.0889	1.5737	0.396227	3.97171	7.14e-05	0.000931981	CmaCh14G019470	0.911594	1.06131	1.06607	0.162465	0.422653	0.439584	CmaCh14G019470	98.6443	33.2616	CmaCh14G019470	Nitrate transporter 1.5
CmaCh20G005900	5099.69	-1.60565	0.29843	-5.38032	7.44e-08	2.56e-06	CmaCh20G005900	69.8394	43.9831	53.7065	145.854	111.321	252.591	CmaCh20G005900	3256.79	9909.94	CmaCh20G005900	Nitrate transporter NRT1.3
CmaCh10G005510	7109.1	1.41332	0.220061	6.42241	1.34e-10	8.59e-09	CmaCh10G005510	151.245	88.1039	128.691	50.8132	37.9645	49.3715	CmaCh10G005510	8589.14	3224.06	CmaCh10G005510	Nitrate transporter NRT1.4B
CmaCh05G013000	38.8196	1.06428	0.409407	2.59957	0.00933402	0.0447446	CmaCh05G013000	0.418233	0.620772	0.455616	0.258532	0.26035	0.200315	CmaCh05G013000	50.8126	24.4505	CmaCh05G013000	Nitrate transporter NRT1.4B
CmaCh04G002240	80.4609	5.86313	1.29008	4.54478	5.5e-06	0.000110543	CmaCh04G002240	0.203279	0.218896	0.101694	0	0	0	CmaCh04G002240	11.8841	0	CmaCh04G002240	Nodulin MtN21 /EamA-like transporter family protein
CmaCh05G002750	98.8334	3.89675	1.26071	3.09092	0.00199535	0.0137348	CmaCh05G002750	4.37271	1.51554	1.94334	0.0485884	0.468914	0.0149394	CmaCh05G002750	170.001	11.5578	CmaCh05G002750	nodulin MtN21 /EamA-like transporter family protein
CmaCh04G011970	4.66402	3.71293	1.38193	2.68678	0.00721445	0.0368482	CmaCh04G011970	0.161496	0.0652136	0.051937	0.0184684	0	0	CmaCh04G011970	5.30443	0.351572	CmaCh04G011970	Nodulin MtN21 /EamA-like transporter family protein
CmaCh04G011980	83.2011	3.08143	0.420613	7.32604	2.37e-13	2.46e-11	CmaCh04G011980	1.60619	2.32937	2.10324	0.316011	0.358013	0.058298	CmaCh04G011980	134.367	16.2946	CmaCh04G011980	Nodulin MtN21 /EamA-like transporter family protein
CmaCh09G001260	69.5531	2.46614	0.722831	3.41178	0.000645397	0.0056581	CmaCh09G001260	1.71572	1.31636	2.96119	0.156965	0.913837	0.0361963	CmaCh09G001260	107.39	19.8357	CmaCh09G001260	nodulin MtN21 /EamA-like transporter family protein
CmaCh02G009540	107.562	1.2194	0.273986	4.4506	8.56e-06	0.000160099	CmaCh02G009540	2.4316	2.97957	2.99618	1.20179	1.60936	0.84909	CmaCh02G009540	115.596	50.3262	CmaCh02G009540	Nodulin MtN21 /EamA-like transporter family protein
CmaCh05G006610	16.8118	6.37105	1.24178	5.13059	2.89e-07	8.55e-06	CmaCh05G006610	0.67123	0.449168	0.526306	0	0.0220859	0	CmaCh05G006610	32.9966	0.442556	CmaCh05G006610	Nodulin MtN21 /EamA-like transporter family protein, putative
CmaCh08G010890	140.588	5.16642	0.593636	8.70301	3.23e-18	6.25e-16	CmaCh08G010890	3.0205	3.79634	2.86561	0.0345419	0.260886	0	CmaCh08G010890	197.098	6.01382	CmaCh08G010890	Nodulin MtN21/EamA-like transporter family protein
CmaCh03G010720	74.7126	3.5862	0.735886	4.87331	1.1e-06	2.68e-05	CmaCh03G010720	5.75387	3.22648	5.45168	0.160909	0.868076	0.19083	CmaCh03G010720	220.729	18.6563	CmaCh03G010720	Nodulin MtN21/EamA-like transporter family protein
CmaCh13G000220	5.6792	2.6859	1.00199	2.68057	0.00734962	0.0374094	CmaCh13G000220	0.169418	0.47889	0.266371	0.0258325	0.130071	0	CmaCh13G000220	12.4485	2.1218	CmaCh13G000220	Nodulin-like / Major Facilitator Superfamily protein
CmaCh18G009100	155.81	-1.8305	0.397548	-4.60446	4.14e-06	8.62e-05	CmaCh18G009100	0.963212	1.38295	1.72859	8.33886	3.01965	3.14596	CmaCh18G009100	87.7869	312.486	CmaCh18G009100	Nodulin-like / Major Facilitator Superfamily protein
CmaCh11G000290	90.4709	1.98822	0.28657	6.93799	3.98e-12	3.42e-10	CmaCh11G000290	3.29989	2.46288	3.12275	0.582972	1.07455	0.614554	CmaCh11G000290	150.04	38.3661	CmaCh11G000290	Non-specific phospholipase C6
CmaCh20G008650	41.6061	-2.23064	0.712718	-3.12976	0.00174947	0.0124173	CmaCh20G008650	0.437609	1.45296	0.458692	6.62807	0.615953	3.81597	CmaCh20G008650	18.5671	87.4114	CmaCh20G008650	Non-symbiotic hemoglobin
CmaCh16G010960	121.955	1.14002	0.302886	3.76387	0.000167307	0.00187345	CmaCh16G010960	1.59492	1.64212	1.80774	0.503445	1.2245	0.582441	CmaCh16G010960	207.853	95.1917	CmaCh16G010960	Novel plant snare, putative
CmaCh03G000770	433.831	-1.25338	0.484743	-2.58566	0.00971914	0.0461184	CmaCh03G000770	0.0675515	0.259141	0.231729	0.278103	0.213934	0.840825	CmaCh03G000770	12.707	30.3296	CmaCh03G000770	Nuclear transcription factor Y subunit A-1, putative
CmaCh04G007910	10.7921	1.94471	0.656165	2.96375	0.00303914	0.0188862	CmaCh04G007910	0.920571	1.25818	1.09313	0.194354	0.0815503	0.537818	CmaCh04G007910	17.7558	4.41589	CmaCh04G007910	Nuclear transcription factor Y subunit B-3
CmaCh02G002340	721.11	-1.07859	0.279283	-3.86199	0.000112467	0.00135757	CmaCh02G002340	23.2244	16.925	23.6056	42.9236	28.2767	63.2166	CmaCh02G002340	313.317	660.577	CmaCh02G002340	Nuclear transcription factor Y subunit B-3
CmaCh15G012460	19.2136	3.24716	0.626031	5.18691	2.14e-07	6.58e-06	CmaCh15G012460	0.55634	0.436474	0.436222	0.0872532	0.0183056	0.0402413	CmaCh15G012460	34.5484	3.52486	CmaCh15G012460	Nuclear transport factor 2 (NTF2) family protein
CmaCh10G007370	10743.5	1.22186	0.220897	5.53137	3.18e-08	1.19e-06	CmaCh10G007370	522.172	506.246	531.946	184.419	254.121	230.464	CmaCh10G007370	16717.5	7167.59	CmaCh10G007370	Nuclease HARBI1-like protein
CmaCh11G011330	28.5134	3.47725	0.678593	5.1242	2.99e-07	8.74e-06	CmaCh11G011330	0.308945	0.292904	0.253432	0.0368666	0.0154691	0.0226706	CmaCh11G011330	24.4687	2.14585	CmaCh11G011330	Nucleic acid binding protein, putative
CmaCh13G009720	45.3319	3.12129	0.380453	8.20415	2.32e-16	3.48e-14	CmaCh13G009720	1.81979	2.09678	1.81036	0.199784	0.363259	0.122854	CmaCh13G009720	90.7022	10.8631	CmaCh13G009720	Nucleic acid binding protein, putative
CmaCh14G002350	8.25961	2.91073	0.765339	3.80319	0.000142842	0.00165087	CmaCh14G002350	1.14227	1.12753	1.03404	0.058057	0.365408	0.0535519	CmaCh14G002350	20.0068	2.88864	CmaCh14G002350	Nucleic acid binding protein, putative
CmaCh13G011520	238.27	2.87245	0.216473	13.2693	3.49e-40	6.53e-37	CmaCh13G011520	9.77658	8.3546	8.3438	1.16947	1.22676	1.21856	CmaCh13G011520	429.789	58.6817	CmaCh13G011520	Nucleic acid binding protein, putative
CmaCh18G000890	86.1968	1.89689	0.284261	6.67306	2.51e-11	1.87e-09	CmaCh18G000890	2.21074	2.48176	1.99073	0.566308	0.636486	0.596988	CmaCh18G000890	116.173	31.2852	CmaCh18G000890	Nucleic acid binding protein, putative
CmaCh06G003700	62.7537	1.55686	0.404138	3.85231	0.00011701	0.00140177	CmaCh06G003700	1.31606	1.18097	1.98559	0.445932	0.224534	0.822659	CmaCh06G003700	70.6818	23.5435	CmaCh06G003700	Nucleic acid binding protein, putative
CmaCh04G021520	70.2477	1.2448	0.247143	5.03675	4.74e-07	1.32e-05	CmaCh04G021520	2.00606	2.1853	2.62061	0.874958	1.04766	0.96454	CmaCh04G021520	112.223	47.5644	CmaCh04G021520	Nucleic acid binding protein, putative
CmaCh01G007490	122.222	1.13042	0.22729	4.97345	6.58e-07	1.74e-05	CmaCh01G007490	2.74001	2.7886	2.99938	1.08014	1.05182	1.72947	CmaCh01G007490	147.115	66.6129	CmaCh01G007490	Nucleic acid binding protein, putative
CmaCh13G001850	549.364	-1.38175	0.417957	-3.30596	0.000946517	0.0077002	CmaCh13G001850	5.96899	4.21363	6.31345	10.7194	6.72129	25.5026	CmaCh13G001850	286.748	746.474	CmaCh13G001850	Nucleic acid binding protein, putative isoform 1
CmaCh02G000690	21.9718	1.25345	0.427025	2.93532	0.00333206	0.0202504	CmaCh02G000690	0.241701	0.195203	0.24183	0.0921352	0.150773	0.0509915	CmaCh02G000690	25.8993	11.2147	CmaCh02G000690	Nucleobase-ascorbate transporter 1
CmaCh04G015890	111.957	1.93383	0.369124	5.23896	1.61e-07	5.08e-06	CmaCh04G015890	2.54572	2.7859	2.46741	0.826861	0.954109	0.279656	CmaCh04G015890	198.964	52.5693	CmaCh04G015890	Nucleobase-ascorbate transporter 6
CmaCh07G013040	431.699	1.63742	0.264796	6.18371	6.26e-10	3.43e-08	CmaCh07G013040	8.12105	9.29538	9.12267	2.4068	4.18225	1.97873	CmaCh07G013040	713.311	230.282	CmaCh07G013040	Nucleolar protein gar2-related isoform 1
CmaCh03G000830	275.621	1.49551	0.336342	4.44639	8.73e-06	0.000162107	CmaCh03G000830	4.09555	3.8646	4.87624	1.28759	2.51225	0.783865	CmaCh03G000830	350.494	125.157	CmaCh03G000830	Nucleolar protein gar2-related isoform 1
CmaCh20G004900	15.5983	4.34966	1.05643	4.11731	3.83e-05	0.000560124	CmaCh20G004900	0.297188	1.16007	0.297347	0	0.0950695	0	CmaCh20G004900	40.8393	2.21278	CmaCh20G004900	Nucleotide/sugar transporter family protein
CmaCh02G008980	40.5236	3.18364	0.64192	4.95956	7.07e-07	1.84e-05	CmaCh02G008980	0.907907	1.94592	1.0182	0.0319467	0.321714	0.0884032	CmaCh02G008980	85.2229	9.72979	CmaCh02G008980	Nucleotide/sugar transporter family protein
CmaCh16G009520	43.691	1.9673	0.682954	2.88057	0.00396956	0.0233348	CmaCh16G009520	0.512483	0.959018	0.728937	0.0343064	0.446241	0.094933	CmaCh16G009520	67.6503	17.6926	CmaCh16G009520	Nucleotide/sugar transporter family protein
CmaCh01G007640	209.119	-1.0003	0.243766	-4.10354	4.07e-05	0.000588024	CmaCh01G007640	1.85759	2.71593	2.00507	5.50856	3.02446	4.62165	CmaCh01G007640	157.869	315.678	CmaCh01G007640	Nucleotide-diphospho-sugar transferase family protein
CmaCh02G010560	312.806	1.00393	0.319206	3.14508	0.00166041	0.0118938	CmaCh02G010560	26.4381	32.0542	31.4753	13.9657	23.0409	8.00327	CmaCh02G010560	532.239	266.273	CmaCh02G010560	Nucleotide-diphospho-sugar transferases superfamily protein
CmaCh15G009780	116.559	2.08989	0.49328	4.23672	2.27e-05	0.000360527	CmaCh15G009780	5.85136	8.24246	6.36019	1.18269	2.85998	0.803831	CmaCh15G009780	231.05	54.7465	CmaCh15G009780	Nudix hydrolase 17
CmaCh04G021080	2621.23	1.38508	0.191971	7.21505	5.39e-13	5.37e-11	CmaCh04G021080	100.96	112.502	111.069	42.9657	47.6175	33.7184	CmaCh04G021080	5018.93	1922.34	CmaCh04G021080	Nudix hydrolase 17
CmaCh01G007420	739.179	1.46122	0.288994	5.05623	4.28e-07	1.21e-05	CmaCh01G007420	36.4057	46.0721	38.6403	13.017	20.9244	10.1185	CmaCh01G007420	1393.55	506.941	CmaCh01G007420	Nudix hydrolase 4
CmaCh11G017410	703.661	-1.17604	0.411715	-2.85643	0.00428431	0.0247739	CmaCh11G017410	5.56981	4.12344	6.22674	9.66048	5.05893	21.221	CmaCh11G017410	369.061	833.178	CmaCh11G017410	O-acyltransferase WSD1
CmaCh07G002850	736.269	1.174	0.130095	9.02422	1.81e-19	3.99e-17	CmaCh07G002850	39.6273	38.0407	40.6709	16.9817	16.1044	19.2857	CmaCh07G002850	1271.54	562.727	CmaCh07G002850	Octicosapeptide/Phox/Bem1p
CmaCh11G000710	41.0918	2.49739	0.429591	5.81341	6.12e-09	2.74e-07	CmaCh11G000710	2.7416	3.70371	2.99244	0.592848	0.975894	0.16826	CmaCh11G000710	72.7584	13.3911	CmaCh11G000710	Octicosapeptide/Phox/Bem1p domain-containing protein
CmaCh12G001750	108.852	1.73582	0.279123	6.21884	5.01e-10	2.82e-08	CmaCh12G001750	4.04434	3.69987	5.43285	1.40798	1.48383	1.0873	CmaCh12G001750	141.484	42.7241	CmaCh12G001750	Octicosapeptide/Phox/Bem1p domain-containing protein
CmaCh09G004330	411.254	1.37679	0.203723	6.75815	1.4e-11	1.1e-09	CmaCh09G004330	3.34336	3.79823	3.5124	1.4376	1.64279	1.03451	CmaCh09G004330	734.746	283.782	CmaCh09G004330	Octicosapeptide/Phox/Bem1p domain-containing protein / tetratricopeptide repeat-containing protein
CmaCh06G002550	72.8422	3.07773	0.496978	6.1929	5.91e-10	3.26e-08	CmaCh06G002550	1.52218	2.21281	1.43596	0.253198	0.286851	0.0817427	CmaCh06G002550	143.6	17.2675	CmaCh06G002550	O-fucosyltransferase family protein
CmaCh14G010250	448.136	2.14092	0.562826	3.80388	0.000142446	0.0016474	CmaCh14G010250	12.5374	16.4375	13.1376	0.719983	2.10951	6.70984	CmaCh14G010250	1192.7	270.171	CmaCh14G010250	O-fucosyltransferase family protein
CmaCh01G002100	224.669	2.10985	0.449234	4.69655	2.65e-06	5.81e-05	CmaCh01G002100	5.09643	7.21453	6.91455	0.764869	1.00238	2.6771	CmaCh01G002100	645.102	149.128	CmaCh01G002100	O-fucosyltransferase family protein
CmaCh17G006380	749.807	1.8496	0.608717	3.03853	0.00237737	0.0156746	CmaCh17G006380	14.1574	22.5766	19.2357	2.80195	11.7223	1.02621	CmaCh17G006380	1432.64	398.041	CmaCh17G006380	O-fucosyltransferase family protein
CmaCh03G008430	881.079	1.7845	0.336124	5.30906	1.1e-07	3.66e-06	CmaCh03G008430	14.1821	17.7853	15.428	3.4932	7.59967	2.68963	CmaCh03G008430	1702.92	495.207	CmaCh03G008430	O-fucosyltransferase family protein
CmaCh08G008450	1286.09	1.1007	0.420121	2.61996	0.00879391	0.0429728	CmaCh08G008450	23.7825	31.4777	30.7846	10.4093	24.433	5.31336	CmaCh08G008450	1932.59	901.904	CmaCh08G008450	O-fucosyltransferase family protein
CmaCh16G011300	191.701	1.0043	0.378633	2.65242	0.00799164	0.0398548	CmaCh16G011300	1.25025	1.65883	1.81023	0.460494	1.40242	0.506973	CmaCh16G011300	223.388	112.178	CmaCh16G011300	O-fucosyltransferase family protein
CmaCh01G014030	83.7849	2.91971	0.46665	6.25674	3.93e-10	2.27e-08	CmaCh01G014030	0.540401	0.659301	1.15369	0.0420761	0.158895	0.116433	CmaCh01G014030	78.6562	10.6085	CmaCh01G014030	O-fucosyltransferase-like protein
CmaCh13G005940	15.0821	2.30715	0.690532	3.34112	0.000834424	0.00694347	CmaCh13G005940	0.300653	0.562886	0.26956	0.0750156	0.125905	0.0345973	CmaCh13G005940	31.8626	6.62275	CmaCh13G005940	O-fucosyltransferase-like protein
CmaCh15G003560	17.2966	-2.21147	0.598475	-3.69517	0.000219738	0.00234908	CmaCh15G003560	0.0932173	0.376421	0.799433	2.13204	0.966164	2.8319	CmaCh15G003560	5.23174	24.4468	CmaCh15G003560	Oleosin 2
CmaCh02G001860	53.9161	-1.10926	0.381046	-2.91109	0.00360172	0.0215988	CmaCh02G001860	1.65114	1.0726	1.13897	4.07199	1.77749	2.42323	CmaCh02G001860	41.3544	88.5681	CmaCh02G001860	Oligopeptide transporter
CmaCh17G005630	5.81261	4.00569	1.41237	2.83615	0.00456607	0.0260243	CmaCh17G005630	0.129464	0.13941	0.444114	0	0.0496981	0	CmaCh17G005630	6.34908	0.442556	CmaCh17G005630	O-methyltransferase, putative
CmaCh02G001140	41.8759	3.36031	0.516877	6.50118	7.97e-11	5.43e-09	CmaCh02G001140	3.07378	4.08034	3.30267	0.161615	0.447566	0.417407	CmaCh02G001140	113.737	11.1661	CmaCh02G001140	O-methyltransferase, putative
CmaCh19G007630	6.67692	2.82016	0.998586	2.82415	0.00474058	0.0268149	CmaCh19G007630	0.160774	0.519378	0.24129	0.110315	0	0.0169592	CmaCh19G007630	17.6197	2.43372	CmaCh19G007630	O-methyltransferase, putative
CmaCh02G004070	47.0575	2.39457	0.677062	3.5367	0.000405157	0.00388015	CmaCh02G004070	2.98818	3.23669	3.85908	0.225136	0.121457	1.54266	CmaCh02G004070	110.23	20.6518	CmaCh02G004070	Organ-specific P4
CmaCh20G008560	7.41441	4.18307	1.00694	4.15422	3.26e-05	0.000491693	CmaCh20G008560	1.30523	2.02718	3.53031	0	0.115626	0.254182	CmaCh20G008560	26.2669	1.41543	CmaCh20G008560	Organ-specific protein P4
CmaCh06G003850	615.215	-1.04915	0.320804	-3.27036	0.00107411	0.00848298	CmaCh06G003850	4.28567	3.62478	3.9771	6.5737	4.56717	13.4317	CmaCh06G003850	428.506	885.757	CmaCh06G003850	OTU domain-containing protein
CmaCh07G000670	311.906	1.41305	0.202964	6.96204	3.35e-12	2.97e-10	CmaCh07G000670	1.53167	1.19577	1.47228	0.417462	0.635742	0.527786	CmaCh07G000670	505.771	190.398	CmaCh07G000670	Outer arm dynein light chain 1
CmaCh17G003640	44.886	3.54929	0.504735	7.03198	2.04e-12	1.86e-10	CmaCh17G003640	1.95735	1.5808	1.29125	0.0516552	0.303442	0.0794116	CmaCh17G003640	98.6085	8.87196	CmaCh17G003640	Outer envelope pore protein 16-2, chloroplastic
CmaCh08G012710	44.1664	2.76665	0.480508	5.75776	8.52e-09	3.69e-07	CmaCh08G012710	0.811745	1.01979	1.02102	0.0495092	0.228513	0.152225	CmaCh08G012710	60.7694	9.16574	CmaCh08G012710	Outer envelope pore protein 16-2, chloroplastic
CmaCh18G006140	9.12441	5.13521	1.33634	3.84275	0.000121664	0.00144383	CmaCh18G006140	0.224059	0.150796	0.304243	0	0.0215027	0	CmaCh18G006140	13.9768	0.442556	CmaCh18G006140	Outward rectifying potassium channel protein
CmaCh01G010790	92.5657	1.10305	0.270946	4.07112	4.68e-05	0.000657589	CmaCh01G010790	1.2662	2.104	1.6975	0.945367	0.703956	0.712346	CmaCh01G010790	133.808	62.3579	CmaCh01G010790	Outward rectifying potassium channel protein
CmaCh17G011870	9.40565	4.00412	0.900406	4.44701	8.71e-06	0.000161868	CmaCh17G011870	0.989968	1.86554	1.1886	0.181138	0.0760049	0	CmaCh17G011870	23.5477	1.49727	CmaCh17G011870	Ovate family protein 12, putative
CmaCh02G007000	3.59756	5.88662	1.74704	3.36949	0.000753067	0.00638609	CmaCh02G007000	0.177414	0.716414	0.494488	0	0	0	CmaCh02G007000	12.0287	0	CmaCh02G007000	Ovate family protein 17, putative
CmaCh03G011300	13.9771	3.36814	0.883774	3.81109	0.000138355	0.00160823	CmaCh03G011300	1.41424	0.873423	0.99882	0.0761083	0.0958045	0.140405	CmaCh03G011300	15.1815	1.44271	CmaCh03G011300	Ovate family protein, putative
CmaCh03G005590	11.0044	-3.95877	1.1024	-3.59104	0.000329366	0.00328264	CmaCh03G005590	0.0307253	0.0496287	0	0.477862	0.035384	0.725993	CmaCh03G005590	1.005	15.4994	CmaCh03G005590	Ovate transcriptional repressor
CmaCh10G006770	607.347	-1.52675	0.505378	-3.021	0.00251941	0.0163706	CmaCh10G006770	13.9438	5.17804	10.2664	23.6267	9.29408	51.6456	CmaCh10G006770	251.889	724.823	CmaCh10G006770	Oxidative stress 3
CmaCh04G007400	142.689	5.16567	0.666272	7.75309	8.97e-15	1.16e-12	CmaCh04G007400	24.2652	17.6686	11.2904	0.354246	0.891844	0.272298	CmaCh04G007400	316.935	9.04156	CmaCh04G007400	oxidoreductases, acting on NADH or NADPH
CmaCh00G004810	2.50045	4.81284	1.46842	3.27756	0.0010471	0.00833227	CmaCh00G004810	0.233703	0.30199	0.160339	0	0	0	CmaCh00G004810	5.72257	0	CmaCh00G004810	oxidoreductases, acting on NADH or NADPH
CmaCh05G002520	9.8109	4.57139	0.934661	4.89096	1e-06	2.48e-05	CmaCh05G002520	0.586606	0.631674	0.718677	0	0.0965074	0	CmaCh05G002520	26.647	1.32767	CmaCh05G002520	oxidoreductases, acting on NADH or NADPH
CmaCh16G005980	188.881	4.44137	1.07764	4.1214	3.77e-05	0.000552066	CmaCh16G005980	28.6062	15.9211	13.0933	0.245046	2.34431	0.0904123	CmaCh16G005980	413.348	19.2236	CmaCh16G005980	oxidoreductases, acting on NADH or NADPH
CmaCh14G021290	139.504	4.38462	1.06072	4.13364	3.57e-05	0.000528596	CmaCh14G021290	18.7441	12.7436	9.00713	0.22987	1.73615	0	CmaCh14G021290	309.671	15.0345	CmaCh14G021290	oxidoreductases, acting on NADH or NADPH
CmaCh06G009830	32.7254	3.92872	0.611462	6.42513	1.32e-10	8.47e-09	CmaCh06G009830	2.51393	2.6954	1.97009	0.158614	0.34941	0	CmaCh06G009830	63.6533	4.50418	CmaCh06G009830	oxidoreductases, acting on NADH or NADPH
CmaCh12G004620	6.96213	3.58776	1.07323	3.34294	0.000828951	0.00690231	CmaCh12G004620	0.41378	0.563923	0.177429	0.0473192	0	0.0436473	CmaCh12G004620	17.1648	1.35173	CmaCh12G004620	oxidoreductases, acting on NADH or NADPH
CmaCh08G008560	70.504	3.10222	0.684084	4.53486	5.76e-06	0.000114464	CmaCh08G008560	3.4163	3.14739	2.04002	0.0926062	0.874289	0.0640652	CmaCh08G008560	130.653	15.6558	CmaCh08G008560	oxidoreductases, acting on NADH or NADPH
CmaCh00G006910	229.477	2.43757	0.459247	5.30774	1.11e-07	3.68e-06	CmaCh00G006910	40.5415	39.9759	29.6138	6.79266	11.4007	2.28743	CmaCh00G006910	359.108	66.7824	CmaCh00G006910	oxidoreductases, acting on NADH or NADPH
CmaCh12G010120	608.072	-1.21133	0.295511	-4.09911	4.15e-05	0.000596333	CmaCh12G010120	5.95856	4.75119	5.36946	12.2308	9.92731	15.0466	CmaCh12G010120	408.579	945.386	CmaCh12G010120	Oxygen-dependent choline dehydrogenase 1
CmaCh14G000990	18680.4	-1.14863	0.245647	-4.67596	2.93e-06	6.38e-05	CmaCh14G000990	346.117	535.143	477.752	1235.77	658.196	1119.02	CmaCh14G000990	14053.8	31157.8	CmaCh14G000990	PAR1 protein
CmaCh02G005730	385.436	5.17219	0.407869	12.681	7.54e-37	8.59e-34	CmaCh02G005730	8.27838	9.48502	8.69633	0.471713	0.131953	0.120864	CmaCh02G005730	354.972	9.71998	CmaCh02G005730	Patatin
CmaCh19G000380	45.5513	3.94352	0.66196	5.95734	2.56e-09	1.25e-07	CmaCh19G000380	3.03488	3.96997	5.82861	0.234634	0.639938	0	CmaCh19G000380	115.377	7.86266	CmaCh19G000380	Patatin
CmaCh08G003490	9.57814	2.70055	0.814774	3.31447	0.000918154	0.00749974	CmaCh08G003490	0.607342	1.00553	0.338557	0.111127	0.174858	0.0256261	CmaCh08G003490	24.6948	3.94336	CmaCh08G003490	Patatin
CmaCh03G014740	543.153	2.66526	1.01898	2.61563	0.00890632	0.043288	CmaCh03G014740	13.5531	13.1423	25.4621	0.601304	7.38647	0.248634	CmaCh03G014740	884.372	139.655	CmaCh03G014740	Patatin
CmaCh15G006970	23.5524	3.00149	0.896907	3.34649	0.000818406	0.00684058	CmaCh15G006970	2.00257	1.7228	1.94142	0.039828	0.701892	0	CmaCh15G006970	50.0222	6.54736	CmaCh15G006970	Pathogenesis-related thaumatin superfamily protein
CmaCh04G016270	37.2627	2.34614	0.529422	4.43151	9.36e-06	0.000172009	CmaCh04G016270	1.69832	2.39407	1.74778	0.197749	0.604531	0.364808	CmaCh04G016270	72.6816	14.5245	CmaCh04G016270	Pathogenesis-related thaumatin superfamily protein
CmaCh11G010470	133.987	2.22237	0.646117	3.43957	0.000582629	0.00520514	CmaCh11G010470	4.47275	7.05784	4.40629	0.608549	2.48301	0.34841	CmaCh11G010470	267.005	57.6331	CmaCh11G010470	Pathogenesis-related thaumatin superfamily protein
CmaCh01G005900	73.4437	1.07997	0.274609	3.93277	8.4e-05	0.00106848	CmaCh01G005900	4.60144	5.7336	4.62269	2.10485	2.87668	2.16341	CmaCh01G005900	87.4432	41.7695	CmaCh01G005900	Pathogenesis-related thaumatin-like protein
CmaCh17G013150	7.87984	4.32119	1.2399	3.48511	0.000491929	0.00453391	CmaCh17G013150	0.607094	0.784482	0.208258	0	0.0932194	0	CmaCh17G013150	15.1903	0.885112	CmaCh17G013150	Pathogenic type III effector avirulence factor Avr AvrRpt-cleavage: cleavage site protein
CmaCh16G004370	432.081	1.8437	0.336187	5.48414	4.15e-08	1.51e-06	CmaCh16G004370	13.2176	11.1949	10.4054	3.61221	1.69782	4.36152	CmaCh16G004370	789.587	219.327	CmaCh16G004370	Pathogen-related protein
CmaCh05G000560	161.323	4.11019	1.14612	3.58619	0.000335545	0.00333282	CmaCh05G000560	4.99406	7.79352	8.1866	0.118982	1.10832	0	CmaCh05G000560	309.877	18.1324	CmaCh05G000560	Pectate lyase
CmaCh04G025490	9.64527	2.67849	0.712833	3.75753	0.000171601	0.00191486	CmaCh04G025490	0.144184	0.326049	0.296766	0.0527637	0	0.0608367	CmaCh04G025490	20.4425	3.02774	CmaCh04G025490	Pectate lyase
CmaCh11G011840	107.597	1.82764	0.356378	5.12837	2.92e-07	8.61e-06	CmaCh11G011840	1.84313	2.04263	1.72996	0.374716	0.908002	0.319716	CmaCh11G011840	210.755	60.1385	CmaCh11G011840	Pectin acetylesterase, putative
CmaCh02G010800	139.067	1.91448	0.685742	2.79184	0.00524086	0.0289451	CmaCh02G010800	2.97628	2.60401	4.37565	0.259324	2.16263	0.239201	CmaCh02G010800	215.96	57.7248	CmaCh02G010800	Pectin lyase superfamily protein
CmaCh15G012760	1162.81	1.61758	0.367693	4.39926	1.09e-05	0.000194079	CmaCh15G012760	10.2467	12.312	11.2085	4.37695	5.17192	1.46437	CmaCh15G012760	2123.74	692.658	CmaCh15G012760	Pectin lyase-like superfamily protein
CmaCh06G015450	148.638	1.54432	0.179021	8.62648	6.33e-18	1.15e-15	CmaCh06G015450	1.53652	1.59751	1.46919	0.452413	0.623732	0.511699	CmaCh06G015450	300.483	103.649	CmaCh06G015450	Pectin lyase-like superfamily protein
CmaCh04G017470	138.446	-1.14993	0.424923	-2.70621	0.0068057	0.0352567	CmaCh04G017470	0.783687	0.523797	0.741617	0.700487	1.027	2.80497	CmaCh04G017470	87.4171	193.36	CmaCh04G017470	Pectin lyase-like superfamily protein
CmaCh15G011220	4.27061	3.28708	1.24187	2.64688	0.00812379	0.0403832	CmaCh15G011220	0.0355592	0.287183	0.167726	0	0.0204755	0.0300075	CmaCh15G011220	10.601	1.09114	CmaCh15G011220	Pectinesterase
CmaCh06G001750	55.1485	2.45634	0.721446	3.40475	0.000662251	0.00576517	CmaCh06G001750	1.50389	1.73939	2.72278	0.101915	0.812505	0.188014	CmaCh06G001750	123.485	22.8181	CmaCh06G001750	Pectinesterase
CmaCh17G010140	564.639	2.31159	0.440872	5.24321	1.58e-07	4.99e-06	CmaCh17G010140	29.9936	40.1605	42.4934	6.41278	13.6002	2.72183	CmaCh17G010140	1704.51	344.007	CmaCh17G010140	Pectinesterase
CmaCh16G000500	2648.12	2.02637	0.539447	3.75639	0.000172379	0.00191946	CmaCh16G000500	93.2355	116.005	109.12	21.4451	51.0409	5.68803	CmaCh16G000500	6497.92	1595.58	CmaCh16G000500	Pectinesterase
CmaCh14G019670	361.307	1.78531	0.59643	2.99333	0.00275949	0.0175477	CmaCh14G019670	5.82933	9.49795	10.4473	1.09055	5.18976	1.21447	CmaCh14G019670	681.355	198.126	CmaCh14G019670	Pectinesterase
CmaCh08G004420	73.6854	1.54513	0.451338	3.42345	0.000618316	0.00547174	CmaCh08G004420	3.88665	3.70597	1.48381	0.963499	1.15509	0.994536	CmaCh08G004420	139.1	47.71	CmaCh08G004420	Pectinesterase
CmaCh13G009520	150.737	1.42031	0.211552	6.71377	1.9e-11	1.45e-09	CmaCh13G009520	2.66834	2.75932	2.50631	0.878306	1.04057	1.04843	CmaCh13G009520	215.957	80.7681	CmaCh13G009520	Pectinesterase
CmaCh15G010250	2862.08	1.12684	0.253257	4.44938	8.61e-06	0.000160781	CmaCh15G010250	51.7521	44.6563	54.4189	28.6101	26.1321	14.3409	CmaCh15G010250	4140.55	1896.48	CmaCh15G010250	Pectinesterase
CmaCh17G010650	33.974	1.08783	0.356185	3.05412	0.00225725	0.0150667	CmaCh17G010650	0.703318	0.936456	1.10852	0.330416	0.634834	0.3529	CmaCh17G010650	55.561	26.6484	CmaCh17G010650	Pectinesterase
CmaCh04G018870	22.9037	-1.29028	0.491445	-2.62548	0.00865275	0.0424095	CmaCh04G018870	0.156245	0.18928	0.30819	0.285887	0.719743	0.606516	CmaCh04G018870	16.0783	39.6511	CmaCh04G018870	Pectinesterase
CmaCh06G011470	54.7024	-2.02304	0.733459	-2.75822	0.00581174	0.0313645	CmaCh06G011470	0.453752	0.621387	0.626004	5.50488	0.408954	0.998896	CmaCh06G011470	33.1365	134.653	CmaCh06G011470	Pectinesterase
CmaCh15G009660	31.9105	-3.64799	0.941284	-3.87555	0.000106385	0.00130003	CmaCh15G009660	0	0.2249	0.656749	4.52207	0.240522	6.40363	CmaCh15G009660	4.86666	61.637	CmaCh15G009660	Pectinesterase
CmaCh15G009670	37.5978	-3.67252	0.93531	-3.92653	8.62e-05	0.00109179	CmaCh15G009670	0.483698	0.217024	0.138273	4.96605	0.0618932	5.53312	CmaCh15G009670	5.99908	75.5149	CmaCh15G009670	Pectinesterase
CmaCh16G005090	11.6123	3.29785	0.639998	5.1529	2.56e-07	7.72e-06	CmaCh16G005090	2.21635	1.92256	2.04154	0.0750986	0.2836	0.277085	CmaCh16G005090	28.9336	2.9764	CmaCh16G005090	Pedicel, carpel, stamen, petal differentiation and expansion stage, group 2-like protein
CmaCh17G008060	19.6614	-1.46373	0.549625	-2.66315	0.00774134	0.0388912	CmaCh17G008060	0.124996	0.115371	0.183766	0.163364	0.287897	0.70823	CmaCh17G008060	9.12767	24.9532	CmaCh17G008060	Pentatricopeptide repeat protein 65
CmaCh20G001270	14.5034	-1.53787	0.538067	-2.85813	0.0042614	0.0246741	CmaCh20G001270	0.101598	0.164105	0.104556	0.464742	0.327607	0.291502	CmaCh20G001270	7.00242	20.498	CmaCh20G001270	Pentatricopeptide repeat superfamily protein
CmaCh17G011850	413.389	-1.05992	0.161481	-6.56375	5.25e-11	3.71e-09	CmaCh17G011850	2.06125	1.80216	2.2867	4.79228	3.68047	4.32466	CmaCh17G011850	249.957	520.121	CmaCh17G011850	Pentatricopeptide repeat superfamily protein, putative
CmaCh19G001190	17.3913	1.77532	0.444124	3.99735	6.41e-05	0.000852288	CmaCh19G001190	0.590321	1.0727	0.734076	0.270032	0.23794	0.199263	CmaCh19G001190	31.2093	9.20794	CmaCh19G001190	Pentatricopeptide repeat-containing family protein
CmaCh05G007550	259.832	1.11022	0.214232	5.18233	2.19e-07	6.72e-06	CmaCh05G007550	2.23074	3.0243	2.11416	0.98058	1.44264	1.00625	CmaCh05G007550	422.738	196.733	CmaCh05G007550	Pentatricopeptide repeat-containing family protein
CmaCh12G000960	67.0751	-1.14292	0.251908	-4.53706	5.7e-06	0.00011336	CmaCh12G000960	1.51719	1.09768	1.21982	2.83389	2.29325	3.25415	CmaCh12G000960	46.6217	101.899	CmaCh12G000960	Pentatricopeptide repeat-containing family protein
CmaCh11G008330	30.7484	1.73587	0.42818	4.05406	5.03e-05	0.000695882	CmaCh11G008330	0.201304	0.331176	0.358065	0.115957	0.120207	0.0377501	CmaCh11G008330	45.9012	14.1183	CmaCh11G008330	Pentatricopeptide repeat-containing protein
CmaCh14G008600	58.1407	1.53862	0.327717	4.69498	2.67e-06	5.85e-05	CmaCh14G008600	1.24212	1.52146	1.47358	0.625005	0.572182	0.279518	CmaCh14G008600	78.6538	27.4119	CmaCh14G008600	Pentatricopeptide repeat-containing protein
CmaCh09G007030	4769.36	-1.00562	0.217547	-4.62255	3.79e-06	7.99e-05	CmaCh09G007030	27.7175	17.5508	25.1006	47.4443	35.2647	58.5337	CmaCh09G007030	2737.6	5494.85	CmaCh09G007030	Pentatricopeptide repeat-containing protein
CmaCh15G001520	569.384	-1.03226	0.202328	-5.10192	3.36e-07	9.76e-06	CmaCh15G001520	8.08616	4.72129	6.42237	11.2235	12.7521	15.2678	CmaCh15G001520	346.361	706.839	CmaCh15G001520	Pentatricopeptide repeat-containing protein
CmaCh13G005910	41.3816	-1.24797	0.35529	-3.51254	0.000443843	0.00418189	CmaCh13G005910	0.29999	0.575411	0.353749	1.21788	0.885284	0.838574	CmaCh13G005910	25.1927	60.2938	CmaCh13G005910	Pentatricopeptide repeat-containing protein
CmaCh10G010120	23.6469	-2.11535	0.698168	-3.02986	0.00244668	0.0160171	CmaCh10G010120	0.172543	0.156768	0.16647	0.394636	0.149029	1.58346	CmaCh10G010120	8.83362	37.9001	CmaCh10G010120	Pentatricopeptide repeat-containing protein
CmaCh09G005500	44.4503	1.31165	0.420642	3.11822	0.00181947	0.0127964	CmaCh09G005500	0.93818	1.16685	1.1586	0.36049	0.691477	0.285015	CmaCh09G005500	66.8407	27.382	CmaCh09G005500	Pentatricopeptide repeat-containing protein, putative
CmaCh11G013620	150.02	-1.08099	0.323296	-3.34364	0.000826863	0.00689368	CmaCh11G013620	0.454369	0.546692	0.604382	1.21313	0.598015	1.57285	CmaCh11G013620	66.5333	140.24	CmaCh11G013620	Pentatricopeptide repeat-containing protein, putative
CmaCh17G012570	727.37	-1.11804	0.249965	-4.47278	7.72e-06	0.000146439	CmaCh17G012570	5.58946	4.02551	5.27535	9.05425	7.76418	15.4512	CmaCh17G012570	397.212	860.82	CmaCh17G012570	Pentatricopeptide repeat-containing protein, putative
CmaCh13G011280	12.6	-1.54481	0.57148	-2.70317	0.00686811	0.0354978	CmaCh13G011280	0.166288	0.119376	0.0633817	0.507104	0.297892	0.202694	CmaCh13G011280	7.25972	20.9587	CmaCh13G011280	Pentatricopeptide repeat-containing protein, putative
CmaCh03G002200	31.828	-1.0907	0.375132	-2.90752	0.00364302	0.0217829	CmaCh03G002200	0.0821209	0.204494	0.111509	0.244172	0.315242	0.300299	CmaCh03G002200	22.3565	48.2767	CmaCh03G002200	Peptidase M50 family protein
CmaCh03G003960	517.848	4.62746	0.337786	13.6994	1.02e-42	2.44e-39	CmaCh03G003960	19.8954	13.9033	19.2923	0.69537	0.445341	0.990249	CmaCh03G003960	1530.01	61.4114	CmaCh03G003960	Peptide transporter, putative
CmaCh14G000850	40.299	1.95327	0.349403	5.5903	2.27e-08	8.89e-07	CmaCh14G000850	0.784065	0.867246	0.789357	0.155938	0.196294	0.273292	CmaCh14G000850	55.0264	14.1028	CmaCh14G000850	Peptide transporter, putative
CmaCh08G002470	47.9118	1.26507	0.354946	3.56413	0.000365069	0.00356793	CmaCh08G002470	0.746944	0.904871	0.903675	0.231852	0.583708	0.270141	CmaCh08G002470	73.6259	31.28	CmaCh08G002470	Peptidyl-prolyl cis-trans isomerase
CmaCh19G010910	61.5946	-1.26625	0.343365	-3.68776	0.000226238	0.00240537	CmaCh19G010910	0.427632	0.420913	0.20629	0.647968	0.66176	1.20665	CmaCh19G010910	30.3334	72.3624	CmaCh19G010910	Peptidyl-prolyl cis-trans isomerase-like 4
CmaCh02G001550	256.804	4.75614	0.413566	11.5003	1.31e-30	8.4e-28	CmaCh02G001550	8.3125	10.3416	16.7723	0.393778	0.619605	0.317819	CmaCh02G001550	506.07	19.0164	CmaCh02G001550	Peroxidase
CmaCh20G006330	108.02	4.20549	0.605354	6.94715	3.73e-12	3.26e-10	CmaCh20G006330	5.71672	9.95456	8.82479	0.484735	0.770754	0.0941307	CmaCh20G006330	337.567	18.5984	CmaCh20G006330	Peroxidase
CmaCh15G013670	484.312	3.5465	0.252679	14.0356	9.44e-45	3.53e-41	CmaCh15G013670	29.0279	17.7133	30.1569	1.90787	2.07035	2.58916	CmaCh15G013670	1232.82	105.288	CmaCh15G013670	Peroxidase
CmaCh18G012140	51.4933	3.18972	0.830075	3.84269	0.000121691	0.00144383	CmaCh18G012140	4.63098	4.93568	2.86471	0.138909	1.22401	0.0320326	CmaCh18G012140	125.853	14.1221	CmaCh18G012140	Peroxidase
CmaCh02G012160	100.079	2.40893	0.385567	6.24775	4.16e-10	2.38e-08	CmaCh02G012160	3.37366	3.57473	3.88854	0.370374	1.21218	0.501064	CmaCh02G012160	154.302	29.6677	CmaCh02G012160	Peroxidase
CmaCh02G012150	269.799	2.34302	0.658267	3.55938	0.000371735	0.00361556	CmaCh02G012150	4.4339	6.01158	4.12515	1.893	0.0309466	0.929745	CmaCh02G012150	208.369	40.8095	CmaCh02G012150	Peroxidase
CmaCh02G012140	468.39	-1.75905	0.573335	-3.0681	0.00215425	0.0145727	CmaCh02G012140	3.07015	6.2747	7.5765	32.1577	16.8486	8.30123	CmaCh02G012140	207.567	702.965	CmaCh02G012140	Peroxidase
CmaCh02G012180	45.1599	-3.12776	0.812429	-3.84988	0.000118173	0.00140991	CmaCh02G012180	0.0498574	0.0805316	0.094067	0.2828	1.56174	0.134635	CmaCh02G012180	8.65025	76.275	CmaCh02G012180	Peroxidase
CmaCh06G007830	26.9114	-1.72765	0.605035	-2.85545	0.00429757	0.0248287	CmaCh06G007830	0.16635	0.268695	0.190216	0.372015	0.255431	1.43498	CmaCh06G007830	12.9998	42.88	CmaCh06G007830	Peroxisomal biogenesis factor, putative
CmaCh16G007980	12834.1	-1.07815	0.252076	-4.27707	1.89e-05	0.000308493	CmaCh16G007980	105.705	64.3482	99.3643	164.755	150.662	253.359	CmaCh16G007980	6961.04	14695.7	CmaCh16G007980	Peroxisomal membrane (Mpv17/PMP22) family protein
CmaCh11G018660	646.65	-1.51696	0.481717	-3.14908	0.00163787	0.0117719	CmaCh11G018660	2.49834	2.12981	2.6931	3.68244	3.67637	13.5721	CmaCh11G018660	162.163	463.613	CmaCh11G018660	Peroxisomal membrane (Mpv17/PMP22) family protein
CmaCh11G018400	605.396	-1.21086	0.243374	-4.97532	6.51e-07	1.72e-05	CmaCh11G018400	2.01151	1.67594	1.73053	3.84359	2.77101	5.90352	CmaCh11G018400	327.084	755.72	CmaCh11G018400	Peroxisome biogenesis protein 22
CmaCh17G011670	321.239	1.07978	0.327922	3.29279	0.000992002	0.00797618	CmaCh17G011670	10.7788	10.8207	9.08902	5.06833	7.03877	2.46456	CmaCh17G011670	391.692	185.984	CmaCh17G011670	Phenazine biosynthesis PhzC/PhzF family protein
CmaCh18G008960	923.664	2.24498	0.613446	3.65962	0.000252592	0.00263572	CmaCh18G008960	16.2207	12.7974	21.7381	1.63567	7.97022	1.1194	CmaCh18G008960	1352.78	285.857	CmaCh18G008960	Phenylalanine ammonia-lyase
CmaCh03G012300	1277.79	1.49722	0.58144	2.57502	0.0100234	0.0471355	CmaCh03G012300	41.4572	40.3876	48.3722	7.54741	34.5064	4.10665	CmaCh03G012300	2159.41	765.486	CmaCh03G012300	Phenylalanine ammonia-lyase
CmaCh07G009170	189.482	1.47318	0.425291	3.46395	0.000532314	0.00484479	CmaCh07G009170	7.5939	7.56401	9.53198	2.33685	5.43271	1.16515	CmaCh07G009170	412.311	149.206	CmaCh07G009170	Phenylalanine ammonia-lyase
CmaCh07G009130	113.281	1.37604	0.449697	3.05993	0.00221387	0.0148376	CmaCh07G009130	3.93502	4.29309	5.3679	1.30527	3.31263	0.66025	CmaCh07G009130	227.048	88.1429	CmaCh07G009130	Phenylalanine ammonia-lyase
CmaCh11G015720	2404.53	2.4338	0.378607	6.42831	1.29e-10	8.33e-09	CmaCh11G015720	44.1412	41.2426	29.6101	11.4795	4.6682	5.12247	CmaCh11G015720	2169.43	401.276	CmaCh11G015720	Phloem filament protein
CmaCh11G015730	755.421	1.96977	0.393813	5.00179	5.68e-07	1.53e-05	CmaCh11G015730	14.7273	7.88002	10.8483	3.41031	1.33712	3.7645	CmaCh11G015730	631.162	160.583	CmaCh11G015730	Phloem filament protein
CmaCh11G015760	2962.22	1.34617	0.316282	4.25623	2.08e-05	0.000334531	CmaCh11G015760	98.3667	81.0331	70.2094	43.7713	28.842	25.5541	CmaCh11G015760	2435.91	958.006	CmaCh11G015760	Phloem filament protein
CmaCh13G004080	2389.3	2.65826	0.263366	10.0934	5.91e-24	2.21e-21	CmaCh13G004080	66.6435	89.5113	74.9948	17.195	9.37669	10.0189	CmaCh13G004080	2476.5	392.024	CmaCh13G004080	Phloem protein 2
CmaCh13G004090	1888.03	2.23673	0.415463	5.3837	7.3e-08	2.52e-06	CmaCh13G004090	46.2364	64.0534	51.1675	20.6469	7.64417	5.9535	CmaCh13G004090	1635.81	346.951	CmaCh13G004090	Phloem protein 2
CmaCh18G005510	233.737	1.07737	0.208006	5.17952	2.22e-07	6.8e-06	CmaCh18G005510	3.57914	4.6853	3.12007	1.96107	1.47209	1.94166	CmaCh18G005510	222.466	105.03	CmaCh18G005510	Phloem protein 2
CmaCh07G009960	45.636	1.04842	0.315787	3.32002	0.000900106	0.00738685	CmaCh07G009960	1.03879	1.21648	0.979955	0.744445	0.338952	0.467526	CmaCh07G009960	71.8098	34.4247	CmaCh07G009960	Phosphatase 2C family protein
CmaCh20G005550	107.572	1.00484	0.243634	4.12439	3.72e-05	0.000547074	CmaCh20G005550	2.08016	1.70544	1.98667	0.778529	1.27038	0.851102	CmaCh20G005550	140.76	70.7185	CmaCh20G005550	Phosphatase 2C family protein
CmaCh11G015430	17.7227	-3.03372	1.13934	-2.6627	0.0077517	0.0389248	CmaCh11G015430	0.0247121	0.029937	0.0423863	0.13565	0.583413	0.0834159	CmaCh11G015430	3.01791	24.958	CmaCh11G015430	Phosphate carrier, mitochondrial
CmaCh17G001660	5.45673	-4.65883	1.66831	-2.79254	0.00522956	0.0288948	CmaCh17G001660	0	0	0	0.284808	0.0717027	0.0262708	CmaCh17G001660	0	4.72512	CmaCh17G001660	Phosphate transporter 1
CmaCh04G027780	79.7766	2.8305	0.657566	4.30451	1.67e-05	0.000279405	CmaCh04G027780	1.74155	1.58538	1.66622	0.193405	0.139118	0.36529	CmaCh04G027780	190.608	26.6382	CmaCh04G027780	Phosphate transporter PHO1 like 9
CmaCh04G015510	46.2541	3.32085	0.583186	5.69432	1.24e-08	5.12e-07	CmaCh04G015510	1.36378	0.824082	1.01812	0.0718088	0.225981	0.0331183	CmaCh04G015510	125.571	12.9609	CmaCh04G015510	Phosphate transporter PHO1-1-like protein
CmaCh02G003010	98.3669	1.85821	0.490566	3.7879	0.000151929	0.00173751	CmaCh02G003010	10.9368	9.13735	9.90497	0.948817	2.28015	5.01246	CmaCh02G003010	244.384	67.1826	CmaCh02G003010	Phosphate-responsive 1 family protein
CmaCh08G001110	129.761	1.57558	0.476347	3.30763	0.000940906	0.00766647	CmaCh08G001110	4.31013	5.84432	5.48619	1.84707	2.8737	0.555153	CmaCh08G001110	264.957	89.3755	CmaCh08G001110	Phosphatidylinositol 3-and 4-kinase family protein
CmaCh06G002610	251.914	1.18598	0.21219	5.58923	2.28e-08	8.94e-07	CmaCh06G002610	3.79399	3.86576	3.42399	1.28144	2.18463	1.4333	CmaCh06G002610	386.193	170.71	CmaCh06G002610	Phosphatidylinositol:ceramide inositolphosphotransferase
CmaCh18G009880	88.8217	1.08121	0.418382	2.58426	0.00975873	0.0462812	CmaCh18G009880	0.50261	0.821167	0.644081	0.422824	0.385879	0.126755	CmaCh18G009880	130.9	62.2256	CmaCh18G009880	Phosphatidylserine synthase 2
CmaCh11G011430	3.08698	3.65028	1.42633	2.55921	0.0104909	0.0487308	CmaCh11G011430	0.0509417	0.123425	0.0436877	0.015535	0	0	CmaCh11G011430	4.93479	0.351572	CmaCh11G011430	Phosphoacetylglucosamine mutase family protein
CmaCh16G007210	358.795	1.73432	0.360726	4.80785	1.53e-06	3.59e-05	CmaCh16G007210	7.38697	4.06049	8.25032	2.01171	1.10789	2.78341	CmaCh16G007210	660.948	198.072	CmaCh16G007210	Phosphoenolpyruvate carboxykinase
CmaCh09G008170	224.065	2.05556	0.610901	3.3648	0.000765991	0.00647474	CmaCh09G008170	2.78554	3.45566	4.8106	0.490413	1.96222	0.218102	CmaCh09G008170	443.683	107.219	CmaCh09G008170	Phosphoenolpyruvate carboxylase protein
CmaCh11G011440	6.65482	3.51881	1.20644	2.91669	0.00353765	0.0213121	CmaCh11G011440	0.0813583	0.183979	0.0837275	0.0148864	0	0.0137313	CmaCh11G011440	8.24385	0.675863	CmaCh11G011440	Phosphoglucosamine mutase
CmaCh04G000630	4632.64	-1.02181	0.158055	-6.46492	1.01e-10	6.73e-09	CmaCh04G000630	42.6155	40.6673	44.8139	84.8829	74.3158	100.85	CmaCh04G000630	2875.09	5836.72	CmaCh04G000630	Phosphoglucosamine mutase family protein
CmaCh13G000630	40.8438	3.14831	0.495599	6.35253	2.12e-10	1.3e-08	CmaCh13G000630	0.720571	0.675059	0.708596	0.0351587	0.154901	0.0567534	CmaCh13G000630	84.1654	9.87211	CmaCh13G000630	Phosphoinositide phospholipase C
CmaCh04G029060	63.8251	2.74081	0.532054	5.15138	2.59e-07	7.76e-06	CmaCh04G029060	1.50732	2.68339	2.32126	0.341042	0.597288	0.0547092	CmaCh04G029060	154.4	23.5451	CmaCh04G029060	Phosphoinositide phospholipase C
CmaCh01G006650	30.9182	1.50891	0.349138	4.32181	1.55e-05	0.000261034	CmaCh01G006650	0.320875	0.332381	0.263218	0.0893436	0.136565	0.10007	CmaCh01G006650	50.4893	17.9584	CmaCh01G006650	Phosphoinositide phospholipase C
CmaCh08G003090	54.0936	-1.21567	0.321736	-3.77847	0.000157794	0.00179052	CmaCh08G003090	0.986345	0.617765	0.638733	1.80475	1.1359	2.20828	CmaCh08G003090	42.8177	98.2972	CmaCh08G003090	Phospholipase A1
CmaCh05G003830	67.7907	1.94593	0.385262	5.05094	4.4e-07	1.24e-05	CmaCh05G003830	1.53664	1.24102	1.38438	0.113602	0.589878	0.392949	CmaCh05G003830	103.045	27.1457	CmaCh05G003830	Phospholipase D
CmaCh05G003280	162.582	-1.19003	0.396799	-2.99907	0.00270807	0.0173071	CmaCh05G003280	0.818226	0.563433	0.657393	1.0086	0.862941	2.76193	CmaCh05G003280	90.9777	206.734	CmaCh05G003280	Phospholipase D
CmaCh17G008560	5.7143	2.82047	0.913108	3.08887	0.00200918	0.0138155	CmaCh17G008560	0.393469	0.667324	0.269951	0.0359972	0.0906259	0.0664078	CmaCh17G008560	12.9969	1.88527	CmaCh17G008560	Phospholipase D alpha
CmaCh04G015530	341.659	1.50984	0.15425	9.78826	1.26e-22	4.2e-20	CmaCh04G015530	3.29824	3.10434	3.23266	1.08144	1.32323	0.997525	CmaCh04G015530	447.929	158.164	CmaCh04G015530	Phospholipid-translocating ATPase
CmaCh01G006530	309.635	-1.28706	0.408399	-3.15148	0.00162443	0.0116977	CmaCh01G006530	1.33345	1.38243	1.54098	1.92074	1.89504	6.56006	CmaCh01G006530	172.977	421.621	CmaCh01G006530	Phosphomethylpyrimidine synthase
CmaCh13G000810	24.4507	-1.78105	0.680168	-2.61855	0.0088305	0.0430563	CmaCh13G000810	0.112132	0.0452802	0.0961647	0.0806034	0.221373	0.560995	CmaCh13G000810	12.1665	41.4048	CmaCh13G000810	Phosphomethylpyrimidine synthase
CmaCh06G006190	7.13174	2.11042	0.811564	2.60044	0.00931047	0.0446971	CmaCh06G006190	0.0443058	0.10019	0.0759933	0.0162135	0.0306142	0.00747771	CmaCh06G006190	9.56211	2.3551	CmaCh06G006190	Phosphomevalonate kinase
CmaCh11G002410	88.9927	1.40311	0.425348	3.29872	0.000971253	0.00785029	CmaCh11G002410	1.04954	1.16071	1.37851	0.570921	0.653337	0.143623	CmaCh11G002410	145.857	55.5944	CmaCh11G002410	Phosphopyruvate hydratase family protein
CmaCh04G001330	1362.19	-1.16593	0.220065	-5.29813	1.17e-07	3.83e-06	CmaCh04G001330	5.6334	4.42126	6.45865	13.7253	8.63865	14.6557	CmaCh04G001330	638.709	1431.86	CmaCh04G001330	Phosphoribosylformylglycinamidine synthase, putative
CmaCh08G004360	2.46511	-4.56951	1.74369	-2.6206	0.00877752	0.0429167	CmaCh08G004360	0	0	0	0.264821	0.125008	0.030534	CmaCh08G004360	0	4.46454	CmaCh08G004360	Photosystem I assembly protein Ycf3
CmaCh14G002540	12.5319	3.6429	0.836985	4.3524	1.35e-05	0.000231599	CmaCh14G002540	0.449758	0.504492	0.557141	0	0.0863256	0.0421711	CmaCh14G002540	23.2448	1.97625	CmaCh14G002540	Photosystem II D2 protein
CmaCh05G012080	3233.01	-1.02502	0.285571	-3.58937	0.00033148	0.00329995	CmaCh05G012080	93.4377	52.7984	81.696	142.404	101.767	219.511	CmaCh05G012080	1969.55	4006.64	CmaCh05G012080	Photosystem II reaction center W protein
CmaCh16G007090	79.8907	1.2797	0.316536	4.04284	5.28e-05	0.00072434	CmaCh16G007090	2.06864	1.69741	1.36248	0.560189	0.876686	0.684304	CmaCh16G007090	119.09	49.256	CmaCh16G007090	Phototropic-responsive NPH3 family protein
CmaCh18G011570	47.8588	1.00007	0.282328	3.54221	0.000396782	0.00381528	CmaCh18G011570	2.48736	2.41061	1.84874	1.40329	1.09806	0.874592	CmaCh18G011570	62.5405	31.2942	CmaCh18G011570	Phytochrome kinase substrate 1, putative
CmaCh01G007810	98.8723	-1.07671	0.23876	-4.50961	6.49e-06	0.000126669	CmaCh01G007810	3.19475	3.10271	2.56641	6.91845	7.03232	4.77767	CmaCh01G007810	84.2306	177.971	CmaCh01G007810	Phytochrome kinase substrate 1, putative
CmaCh01G004710	352.24	-1.21439	0.296246	-4.09927	4.14e-05	0.000596259	CmaCh01G004710	8.20721	8.10508	7.43967	18.9852	25.3676	10.8374	CmaCh01G004710	214.644	498.747	CmaCh01G004710	Phytochrome kinase substrate 1, putative
CmaCh07G006350	202.472	2.08864	0.22211	9.40362	5.27e-21	1.54e-18	CmaCh07G006350	8.7964	9.99398	10.0051	2.72798	1.41651	2.54775	CmaCh07G006350	296.885	68.9977	CmaCh07G006350	Phytosulfokines 3 family protein
CmaCh12G006060	703.275	-1.08683	0.361451	-3.00686	0.00263962	0.0169791	CmaCh12G006060	58.8274	52.4739	59.3922	170.896	49.6728	141.797	CmaCh12G006060	597.666	1268.79	CmaCh12G006060	Phytosulfokines 3 family protein
CmaCh03G008970	8.57695	2.07506	0.64732	3.20562	0.00134771	0.0100932	CmaCh03G008970	0.932675	1.29128	1.77112	0.30474	0.306884	0.337312	CmaCh03G008970	23.0452	5.47383	CmaCh03G008970	Phytosulfokines, putative
CmaCh20G009840	8403.82	-1.08958	0.254125	-4.28757	1.81e-05	0.000296871	CmaCh20G009840	108.877	90.2932	109.033	185.028	148.594	322.197	CmaCh20G009840	4819.06	10254.4	CmaCh20G009840	Pimeloyl-
CmaCh05G001420	5317.08	-1.11599	0.374622	-2.97898	0.00289213	0.0182101	CmaCh05G001420	128.202	60.2162	94.5179	157.488	112.227	343.434	CmaCh05G001420	3305.91	7164.2	CmaCh05G001420	Pimeloyl-
CmaCh19G001970	79.5665	3.35894	1.17266	2.86437	0.00417846	0.0243013	CmaCh19G001970	2.37173	1.90302	2.95855	0.056359	0.603026	0.0519857	CmaCh19G001970	180.488	17.7504	CmaCh19G001970	Pinoresinol-(+)-lariciresinol reductase
CmaCh07G006980	40.8587	1.22553	0.335955	3.64792	0.000264375	0.00273689	CmaCh07G006980	1.04768	1.41483	1.07524	0.32997	0.791168	0.420314	CmaCh07G006980	79.1564	34.4897	CmaCh07G006980	PI-PLC X domain-containing protein
CmaCh04G028090	89.1127	-1.63132	0.395931	-4.12021	3.79e-05	0.000554302	CmaCh04G028090	0.495149	0.999731	0.608651	2.40088	1.19748	2.92491	CmaCh04G028090	48.9768	151.882	CmaCh04G028090	PI-PLC X domain-containing protein
CmaCh03G003100	127.751	1.30188	0.413601	3.14767	0.00164575	0.0118155	CmaCh03G003100	3.41059	3.4612	3.406	0.944281	2.58403	0.681658	CmaCh03G003100	176.023	72.1024	CmaCh03G003100	PLAC8 family protein
CmaCh19G005750	205.466	-2.08947	0.776364	-2.69136	0.00711618	0.0364742	CmaCh19G005750	2.06243	1.94327	2.77103	16.5414	11.4403	0.870219	CmaCh19G005750	75.7615	322.554	CmaCh19G005750	Plant basic secretory family protein
CmaCh04G000680	383.529	2.76035	0.506697	5.44773	5.1e-08	1.82e-06	CmaCh04G000680	29.8521	7.55558	18.5992	2.07489	1.20798	4.95217	CmaCh04G000680	759.191	111.629	CmaCh04G000680	Plant cadmium resistance 2-like protein
CmaCh04G027930	13.3554	3.63436	0.698132	5.20584	1.93e-07	6e-06	CmaCh04G027930	0.280785	0.334752	0.332535	0.0122324	0.0307962	0.0338497	CmaCh04G027930	27.2486	2.20956	CmaCh04G027930	Plant calmodulin-binding-like protein
CmaCh11G001320	22.4274	2.95571	0.865905	3.41343	0.000641497	0.00563125	CmaCh11G001320	4.84388	3.30076	9.34676	0.276969	2.09188	0	CmaCh11G001320	44.4056	6.01382	CmaCh11G001320	Plant invertase/pectin methylesterase inhibitor
CmaCh07G002990	90.3257	2.02201	0.449592	4.49742	6.88e-06	0.000132665	CmaCh07G002990	1.10122	1.049	1.5619	0.219577	0.390213	0.309764	CmaCh07G002990	101.041	25.0296	CmaCh07G002990	Plant invertase/pectin methylesterase inhibitor superfamily
CmaCh04G003320	123.216	2.64761	0.636984	4.15648	3.23e-05	0.000488542	CmaCh04G003320	7.8027	16.9356	16.2411	3.49486	2.80806	0.274355	CmaCh04G003320	193.753	31.0977	CmaCh04G003320	Plant invertase/pectin methylesterase inhibitor superfamily protein
CmaCh10G007890	11.1866	2.23593	0.693911	3.22221	0.00127204	0.00967751	CmaCh10G007890	0.816805	1.25337	1.26089	0.448361	0.282196	0	CmaCh10G007890	15.6719	3.4371	CmaCh10G007890	Plant invertase/pectin methylesterase inhibitor superfamily protein
CmaCh05G000360	30.8086	1.3961	0.5087	2.74445	0.0060612	0.0323182	CmaCh05G000360	6.0998	5.5724	6.34604	2.10413	3.9154	0.928233	CmaCh05G000360	69.2441	26.7003	CmaCh05G000360	Plant invertase/pectin methylesterase inhibitor superfamily protein
CmaCh08G009660	135.982	1.16129	0.327821	3.54246	0.000396408	0.00381308	CmaCh08G009660	0.816468	0.886064	1.12689	0.56022	0.190992	0.495217	CmaCh08G009660	85.2305	37.5461	CmaCh08G009660	Plant invertase/pectin methylesterase inhibitor superfamily protein
CmaCh15G011540	312.58	1.7957	0.534285	3.36093	0.000776802	0.00654922	CmaCh15G011540	24.4465	33.3133	30.6366	7.54741	15.5148	2.4909	CmaCh15G011540	448.825	129.744	CmaCh15G011540	Plant invertase/pectin methylesterase inhibitor superfamily protein, putative
CmaCh04G012100	20.3266	6.25359	1.28119	4.88109	1.06e-06	2.59e-05	CmaCh04G012100	0.182892	0.527526	0.313697	0.0119516	0	0	CmaCh04G012100	30.1258	0.351572	CmaCh04G012100	Plant protein 1589 of Uncharacterized protein function
CmaCh04G002350	37.139	-4.19071	0.854793	-4.90261	9.46e-07	2.35e-05	CmaCh04G002350	0.216386	0.305827	0.41754	10.9376	0.560692	5.70635	CmaCh04G002350	6.67575	122.217	CmaCh04G002350	Plant protein 1589 of Uncharacterized protein function
CmaCh08G000290	20.135	3.69391	1.02951	3.58804	0.000333177	0.00331432	CmaCh08G000290	2.01529	1.54193	1.4251	0	0.407169	0	CmaCh08G000290	54.1533	4.42556	CmaCh08G000290	Plant protein of unknown function (DUF247)
CmaCh04G022320	1115.56	-1.37991	0.336856	-4.09642	4.2e-05	0.000602302	CmaCh04G022320	2.46882	1.50772	2.14168	3.95541	3.19914	8.75567	CmaCh04G022320	578.071	1503.25	CmaCh04G022320	Plant protein of unknown function (DUF639)
CmaCh09G006660	7.40403	2.74073	0.991873	2.76319	0.00572392	0.030999	CmaCh09G006660	0.620022	0.973665	0.531731	0.0945395	0.238011	0	CmaCh09G006660	23.7119	3.71005	CmaCh09G006660	Plant protein of unknown function (DUF641)
CmaCh01G012530	11.9782	2.52529	0.729469	3.46181	0.000536548	0.00486307	CmaCh01G012530	0.730065	1.17923	1.06438	0	0.420381	0.123217	CmaCh01G012530	31.3053	5.72273	CmaCh01G012530	Plant protein of unknown function (DUF641)
CmaCh20G003690	1246.99	1.03032	0.195948	5.25813	1.46e-07	4.63e-06	CmaCh20G003690	19.2647	12.9638	15.7895	6.5791	9.04774	7.89022	CmaCh20G003690	1470.3	720.088	CmaCh20G003690	Plant protein of unknown function (DUF641)
CmaCh04G028710	22.6366	1.9886	0.561599	3.54095	0.000398685	0.00382796	CmaCh04G028710	0.437021	0.668742	0.907386	0.105215	0.370842	0.0582302	CmaCh04G028710	33.6344	8.92652	CmaCh04G028710	Plant protein of unknown function (DUF827)
CmaCh09G006360	6.72348	4.23254	1.17011	3.61723	0.000297778	0.00301831	CmaCh09G006360	0.133452	0.186162	0.124853	0	0.027943	0	CmaCh09G006360	14.0788	0.885112	CmaCh09G006360	Plant protein of unknown function (DUF828) with plant pleckstrin homology-like region
CmaCh11G004250	14.1692	3.51658	0.765164	4.59585	4.31e-06	8.93e-05	CmaCh11G004250	0.454253	0.195661	0.532409	0	0.0697506	0.0383333	CmaCh11G004250	30.0066	2.7431	CmaCh11G004250	Plant protein of unknown function (DUF828) with plant pleckstrin homology-like region
CmaCh08G003420	132.21	1.03972	0.370523	2.80608	0.00501481	0.0279915	CmaCh08G003420	10.7881	10.6773	7.80062	5.41865	6.88185	2.0082	CmaCh08G003420	212.67	103.978	CmaCh08G003420	Plant protein of unknown function (DUF868)
CmaCh05G009590	7.93019	3.59009	0.91637	3.91773	8.94e-05	0.0011243	CmaCh05G009590	0.403808	0.343288	0.236946	0.0583312	0.0244756	0	CmaCh05G009590	17.793	1.49727	CmaCh05G009590	Plant protein of unknown function (DUF936)
CmaCh01G002040	203.652	1.15934	0.358116	3.23733	0.00120655	0.00927183	CmaCh01G002040	2.72543	2.25904	2.61852	1.15297	1.75813	0.510134	CmaCh01G002040	285.159	128.317	CmaCh01G002040	Plant protein of unknown function (DUF946)
CmaCh06G017010	1381.27	-1.00787	0.309959	-3.25163	0.00114745	0.0089355	CmaCh06G017010	4.71527	3.24207	4.28973	9.39281	4.27447	10.9493	CmaCh06G017010	1181.77	2375.36	CmaCh06G017010	Plant regulator RWP-RK family protein
CmaCh07G001480	352.299	-1.59244	0.51071	-3.11808	0.00182032	0.0127988	CmaCh07G001480	1.98981	1.6422	2.15488	3.36178	1.82318	12.2443	CmaCh07G001480	153.112	461.153	CmaCh07G001480	Plant self-incompatibility protein S1 family
CmaCh11G002730	47.1999	1.69707	0.413207	4.10708	4.01e-05	0.000580277	CmaCh11G002730	0.62208	0.32463	0.549911	0.148847	0.0661296	0.234212	CmaCh11G002730	60.0947	18.0365	CmaCh11G002730	Plant synaptotagmin
CmaCh08G006380	23.7588	1.63091	0.466179	3.49847	0.000467928	0.00435559	CmaCh08G006380	0.313423	0.316408	0.278391	0.0921664	0.1418	0.0661225	CmaCh08G006380	31.18	10.3023	CmaCh08G006380	Plant Tudor-like RNA-binding protein
CmaCh10G005720	24.6017	1.10954	0.427108	2.59781	0.00938213	0.0449128	CmaCh10G005720	0.434362	0.56433	0.421097	0.13822	0.195739	0.318737	CmaCh10G005720	28.8906	13.2814	CmaCh10G005720	Plant tudor-like RNA-binding protein
CmaCh16G011090	212.555	1.0541	0.192351	5.48008	4.25e-08	1.55e-06	CmaCh16G011090	1.91169	2.47359	2.43276	0.893277	1.0416	1.34436	CmaCh16G011090	254.924	122.609	CmaCh16G011090	Plant VAMP (Vesicle-associated membrane protein) family protein
CmaCh09G005440	225.463	5.0935	0.631904	8.06057	7.59e-16	1.07e-13	CmaCh09G005440	6.58482	12.4793	11.166	0.376515	0.430867	0.0947177	CmaCh09G005440	310.502	9.26573	CmaCh09G005440	Plant/F12B17-70 protein
CmaCh01G009700	2050.41	1.34336	0.347439	3.86646	0.000110429	0.00134007	CmaCh01G009700	97.3973	113.095	117.603	28.6108	68.734	32.0383	CmaCh01G009700	2995.53	1181.27	CmaCh01G009700	Plant/F1M20-13 protein
CmaCh09G011200	371.389	1.07065	0.314917	3.39979	0.000674367	0.00585315	CmaCh09G011200	11.0693	12.5494	13.6126	5.73221	8.8031	3.27819	CmaCh09G011200	342.525	163.883	CmaCh09G011200	Plant/F1M20-13 protein
CmaCh16G005830	259.818	1.00122	0.246692	4.05857	4.94e-05	0.000685482	CmaCh16G005830	10.5892	12.4635	11.5452	7.7727	5.76654	3.77528	CmaCh16G005830	323.939	162.115	CmaCh16G005830	Plant/F1M20-13 protein
CmaCh05G004550	2.2216	4.55858	1.51493	3.0091	0.00262023	0.0168751	CmaCh05G004550	0.181712	0.0880527	0.187004	0	0	0	CmaCh05G004550	4.82991	0	CmaCh05G004550	Plant/F4N2-9 protein, putative
CmaCh04G017100	318.259	3.72397	0.477044	7.80634	5.89e-15	7.95e-13	CmaCh04G017100	11.2606	7.05171	10.0702	0.330543	0.970866	0.863867	CmaCh04G017100	181.129	13.8182	CmaCh04G017100	Plant/F4N2-9 protein, putative
CmaCh13G010480	24.0466	3.83818	0.656075	5.85021	4.91e-09	2.26e-07	CmaCh13G010480	2.19575	1.824	2.90531	0.0573947	0.288992	0.158823	CmaCh13G010480	42.4195	3.09467	CmaCh13G010480	Plant-specific domain TIGR01570 family protein
CmaCh09G002100	83.2407	2.4234	0.538548	4.49989	6.8e-06	0.000131328	CmaCh09G002100	7.44666	10.0235	7.95152	1.26903	3.1949	0.36965	CmaCh09G002100	133.813	25.4427	CmaCh09G002100	Plant-specific domain TIGR01570 family protein
CmaCh11G002500	24.786	1.701	0.549841	3.09362	0.00197732	0.013643	CmaCh11G002500	2.10106	1.79667	1.3249	0.282674	1.06748	0.312888	CmaCh11G002500	32.4778	10.3419	CmaCh11G002500	Plant-specific domain TIGR01570 family protein
CmaCh18G010530	17.51	1.49882	0.513516	2.91874	0.00351454	0.0211972	CmaCh18G010530	1.59672	1.45074	1.48346	0.426063	0.689561	0.505288	CmaCh18G010530	26.1713	9.36263	CmaCh18G010530	Plant-specific domain TIGR01570 family protein
CmaCh18G000280	110.253	1.49446	0.272433	5.48561	4.12e-08	1.5e-06	CmaCh18G000280	5.38026	5.50393	5.89581	2.24235	1.72113	1.96745	CmaCh18G000280	107.867	38.1257	CmaCh18G000280	Plant-specific domain TIGR01570 family protein
CmaCh10G002590	17.4394	1.29335	0.472185	2.73907	0.00616126	0.0327385	CmaCh10G002590	1.73028	1.2976	1.58988	0.226139	0.711656	0.938663	CmaCh10G002590	28.7163	11.6691	CmaCh10G002590	Plant-specific domain TIGR01570 family protein
CmaCh07G013300	63.2363	1.01875	0.289867	3.51455	0.000440501	0.00415638	CmaCh07G013300	3.48167	2.54084	4.17304	1.84208	1.54586	1.62834	CmaCh07G013300	93.4024	45.9546	CmaCh07G013300	Plant-specific domain TIGR01570 family protein
CmaCh05G012870	578.074	2.12506	0.188197	11.2917	1.44e-29	8.4e-27	CmaCh05G012870	11.5157	15.3378	13.7635	3.31775	3.62684	2.40261	CmaCh05G012870	981.324	225.833	CmaCh05G012870	Plant-specific transcription factor YABBY family protein
CmaCh12G012020	295.987	1.93715	0.18609	10.4097	2.24e-25	9.03e-23	CmaCh12G012020	4.49857	6.11597	4.89806	1.35466	1.39667	1.30905	CmaCh12G012020	422.724	110.647	CmaCh12G012020	Plant-specific transcription factor YABBY family protein
CmaCh02G009710	4771.71	3.52921	0.293145	12.0391	2.21e-33	1.81e-30	CmaCh02G009710	122.07	142.656	172.516	17.4945	13.2285	7.16106	CmaCh02G009710	10078.5	873.239	CmaCh02G009710	Plasma membrane aluminum transporter
CmaCh04G027500	689.072	-1.65459	0.320142	-5.16829	2.36e-07	7.15e-06	CmaCh04G027500	0.845938	0.683197	0.946274	2.38233	1.48249	3.91075	CmaCh04G027500	129.319	406.207	CmaCh04G027500	Plasma membrane ATPase 1
CmaCh07G003350	36379.4	-1.25536	0.26031	-4.82257	1.42e-06	3.37e-05	CmaCh07G003350	327.38	257.605	335.617	933.135	437.747	826.773	CmaCh07G003350	14551.7	34737.8	CmaCh07G003350	Plastid-lipid-associated, chloroplastic
CmaCh03G005600	176.831	-1.38612	0.400615	-3.45998	0.000540215	0.00489123	CmaCh03G005600	1.18883	1.81114	1.94639	6.05605	2.42701	4.4461	CmaCh03G005600	70.3519	183.891	CmaCh03G005600	Plastid-lipid-associated, chloroplastic
CmaCh12G008080	11.3951	4.68419	1.04145	4.49774	6.87e-06	0.000132563	CmaCh12G008080	1.02864	1.26275	0.811593	0.0376429	0.0947692	0	CmaCh12G008080	28.9808	1.23668	CmaCh12G008080	PLATZ transcription factor family protein
CmaCh07G000280	4.75943	3.72318	1.22936	3.02855	0.0024573	0.0160745	CmaCh07G000280	0.228736	0.517248	0.392328	0.083705	0	0	CmaCh07G000280	9.56211	0.703144	CmaCh07G000280	PLATZ transcription factor family protein
CmaCh06G004200	26.4149	2.85423	0.556429	5.12955	2.9e-07	8.59e-06	CmaCh06G004200	1.25312	1.70783	1.10826	0.322437	0.180391	0.0660926	CmaCh06G004200	39.9322	5.58296	CmaCh06G004200	PLATZ transcription factor family protein
CmaCh14G002490	67.5914	2.56994	0.427481	6.01182	1.83e-09	9.27e-08	CmaCh14G002490	5.02947	7.88686	6.21831	1.34204	1.49629	0.424425	CmaCh14G002490	175.443	29.9158	CmaCh14G002490	PLATZ transcription factor family protein
CmaCh19G002320	993.316	-1.924	0.614025	-3.13342	0.00172783	0.0122903	CmaCh19G002320	8.79971	4.98016	7.14644	19.0896	3.72347	56.5378	CmaCh19G002320	241.26	914.837	CmaCh19G002320	PLATZ transcription factor family protein
CmaCh14G012940	319.554	-2.15695	0.693714	-3.10928	0.00187545	0.0131266	CmaCh14G012940	1.06365	0.557512	0.700752	2.82262	5.82448	1.70601	CmaCh14G012940	126.672	564.815	CmaCh14G012940	Pleiotropic drug resistance ABC transporter
CmaCh15G010590	314.053	1.60064	0.211279	7.57596	3.56e-14	4.27e-12	CmaCh15G010590	2.97559	2.93915	3.74024	0.86739	1.11706	1.20012	CmaCh15G010590	508.739	167.801	CmaCh15G010590	P-loop containing nucleoside triphosphate hydrolases superfamily protein
CmaCh02G010880	497.359	1.43639	0.20309	7.07267	1.52e-12	1.42e-10	CmaCh02G010880	3.41585	5.48978	4.57265	1.9512	1.66808	1.36668	CmaCh02G010880	908.28	335.996	CmaCh02G010880	P-loop containing nucleoside triphosphate hydrolases superfamily protein
CmaCh10G003990	52.5515	-2.86693	0.925736	-3.09693	0.00195538	0.0135058	CmaCh10G003990	0.28502	0.409222	0.543184	1.36172	0.0729414	7.58978	CmaCh10G003990	15.0156	109.508	CmaCh10G003990	P-loop containing nucleoside triphosphate hydrolases superfamily protein
CmaCh04G018810	117.253	1.05474	0.279566	3.77279	0.000161433	0.00182234	CmaCh04G018810	0.408707	0.298429	0.360111	0.230494	0.167639	0.115754	CmaCh04G018810	146.508	70.5447	CmaCh04G018810	P-loop containing nucleoside triphosphate hydrolases superfamily protein, putative
CmaCh18G006470	83.8466	2.34414	0.72976	3.2122	0.00131722	0.00992151	CmaCh18G006470	2.39795	3.46681	2.2342	0.162504	1.36372	0.0999294	CmaCh18G006470	105.131	21.1088	CmaCh18G006470	Pollen Ole e 1 allergen and extensin family protein, putative
CmaCh05G004850	2471.43	1.81511	0.466159	3.89375	9.87e-05	0.00122215	CmaCh05G004850	59.9417	85.9598	79.5969	12.4045	42.9084	8.79944	CmaCh05G004850	5451.64	1549.98	CmaCh05G004850	Pollen Ole e I family allergen
CmaCh06G016320	1449.63	1.53044	0.388878	3.93554	8.3e-05	0.00105985	CmaCh06G016320	4.49828	3.40146	7.142	2.61379	1.71511	0.879379	CmaCh06G016320	1331.28	460.961	CmaCh06G016320	Pollen protein Ole E I-like protein
CmaCh12G006320	45.6417	1.51033	0.375366	4.02363	5.73e-05	0.00077632	CmaCh12G006320	0.802406	1.03281	0.677391	0.240875	0.433159	0.222184	CmaCh12G006320	77.0136	27.4698	CmaCh12G006320	Pollen specific protein sf21
CmaCh05G001010	287.037	1.49871	0.50565	2.96393	0.0030374	0.0188843	CmaCh05G001010	3.47951	4.69329	4.47604	1.07215	3.00532	0.418011	CmaCh05G001010	402.33	142.991	CmaCh05G001010	Pollen specific protein sf21
CmaCh10G001330	52.7751	3.89808	0.586075	6.65116	2.91e-11	2.14e-09	CmaCh10G001330	1.07849	1.21579	1.5608	0.0205558	0.129377	0.113764	CmaCh10G001330	65.9346	4.5101	CmaCh10G001330	Polyamine aminopropyltransferase 2
CmaCh12G000050	545.385	1.55554	0.507112	3.06745	0.00215894	0.0145888	CmaCh12G000050	23.8334	16.813	22.221	4.82271	14.0709	2.52583	CmaCh12G000050	1081.59	368.504	CmaCh12G000050	Polygalacturonase non-catalytic subunit protein
CmaCh04G001090	53.8489	1.14276	0.300517	3.80263	0.00014317	0.00165321	CmaCh04G001090	2.73923	2.09582	2.47281	0.923275	1.16221	1.21662	CmaCh04G001090	58.4377	26.4054	CmaCh04G001090	Polyketide cyclase/dehydrase and lipid transport superfamily protein
CmaCh13G006550	12.5361	1.44607	0.556272	2.59958	0.0093338	0.0447446	CmaCh13G006550	0.344251	0.456754	0.29523	0.089984	0.198224	0.124502	CmaCh13G006550	17.1322	6.44993	CmaCh13G006550	Polyphenol oxidase
CmaCh01G011480	239.087	-1.0379	0.305019	-3.40275	0.000667116	0.00580174	CmaCh01G011480	3.43829	2.20051	3.15268	5.6383	3.81021	8.54023	CmaCh01G011480	156.233	319.677	CmaCh01G011480	Polyubiquitin 3
CmaCh18G004630	13.1454	2.89725	0.885443	3.27209	0.00106755	0.00845249	CmaCh18G004630	0.0675022	0.132396	0.0744299	0.00882221	0.0222107	0.00813764	CmaCh18G004630	10.9322	1.56098	CmaCh18G004630	Potassium channel in 2
CmaCh04G008260	59.0414	1.0622	0.358965	2.95907	0.00308568	0.0190939	CmaCh04G008260	1.15496	1.17878	1.04492	0.603792	0.774665	0.257049	CmaCh04G008260	102.3	49.5202	CmaCh04G008260	Potassium channel subfamily K member 10
CmaCh15G003260	17.6869	5.17406	1.02816	5.03234	4.85e-07	1.34e-05	CmaCh15G003260	0.147171	0.57448	0.52589	0.0224403	0	0.0103495	CmaCh15G003260	39.0905	1.02744	CmaCh15G003260	Potassium transporter
CmaCh01G006810	216.974	1.11575	0.303537	3.67582	0.00023709	0.00250085	CmaCh01G006810	2.55737	1.63094	2.32934	0.693829	0.781985	1.51812	CmaCh01G006810	284.022	130.467	CmaCh01G006810	Potassium transporter
CmaCh11G014180	243.56	-1.1174	0.373364	-2.9928	0.00276434	0.0175658	CmaCh11G014180	0.865445	0.637877	0.533235	1.16843	1.0644	2.16971	CmaCh11G014180	93.1432	201.353	CmaCh11G014180	Potassium transporter
CmaCh06G009140	27.5289	2.4162	0.498735	4.84465	1.27e-06	3.05e-05	CmaCh06G009140	0.0786851	0.0650255	0.0533566	0.016741	0.0126441	0.00772098	CmaCh06G009140	41.3854	7.79251	CmaCh06G009140	Potassium voltage-gated channel subfamily H member 2
CmaCh00G005050	9.25935	2.384	0.749973	3.17878	0.00147897	0.0108682	CmaCh00G005050	0.0569635	0.0299031	0.0268686	0.0052114	0.00656006	0.00961402	CmaCh00G005050	15.3456	2.88542	CmaCh00G005050	Potassium voltage-gated channel subfamily H member 2
CmaCh09G004740	75.6866	2.19921	0.471482	4.66445	3.09e-06	6.7e-05	CmaCh09G004740	1.33653	1.43418	1.26644	0.265071	0.54894	0.0788718	CmaCh09G004740	165.993	36.712	CmaCh09G004740	Potassium voltage-gated channel subfamily H member 5
CmaCh04G005290	623.566	-1.57529	0.178148	-8.84259	9.35e-19	1.93e-16	CmaCh04G005290	2.49096	2.57777	2.70109	7.77143	6.75837	8.6149	CmaCh04G005290	353.608	1053.33	CmaCh04G005290	Potassium voltage-gated channel subfamily H member 7
CmaCh17G008900	20.1511	4.65883	0.741484	6.28311	3.32e-10	1.95e-08	CmaCh17G008900	0.655029	1.53414	1.02988	0.0199755	0.10058	0.0184255	CmaCh17G008900	56.6559	2.44609	CmaCh17G008900	PPPDE thiol peptidase family protein, putative
CmaCh08G005950	74.3385	2.96283	0.417565	7.09549	1.29e-12	1.22e-10	CmaCh08G005950	3.67797	4.17773	4.04963	0.260505	0.300595	0.941138	CmaCh08G005950	192.806	24.3287	CmaCh08G005950	PPPDE thiol peptidase family protein, putative
CmaCh12G003580	235.241	1.47734	0.241858	6.1083	1.01e-09	5.3e-08	CmaCh12G003580	7.13054	8.34928	8.15354	2.7234	3.58764	2.21997	CmaCh12G003580	393.567	142.067	CmaCh12G003580	PPPDE thiol peptidase family protein, putative
CmaCh11G014680	11.1798	1.38986	0.543698	2.55631	0.0105788	0.0490406	CmaCh11G014680	0.234343	0.115659	0.267963	0.0952855	0.0599723	0.0769052	CmaCh11G014680	18.2407	6.85284	CmaCh11G014680	PQ-loop repeat family protein
CmaCh20G011250	3444.42	-2.09967	0.531777	-3.94842	7.87e-05	0.00101334	CmaCh20G011250	27.1425	15.0976	21.0073	44.4437	30.0734	196.538	CmaCh20G011250	1772.13	7594.68	CmaCh20G011250	PQ-loop repeat family protein / transmembrane family protein
CmaCh03G003210	12.3338	5.65806	1.13765	4.97348	6.58e-07	1.74e-05	CmaCh03G003210	1.68198	2.84618	3.22839	0.0732758	0.092239	0	CmaCh03G003210	37.2154	0.794128	CmaCh03G003210	PRA1 (Prenylated RAB acceptor) family protein
CmaCh01G000690	39.6558	2.06881	0.354534	5.83529	5.37e-09	2.44e-07	CmaCh01G000690	1.54343	1.6503	1.26772	0.437531	0.375518	0.256823	CmaCh01G000690	78.8686	18.913	CmaCh01G000690	PRA1 (Prenylated RAB acceptor) family protein
CmaCh02G017730	120.312	1.00015	0.221402	4.51736	6.26e-06	0.000122797	CmaCh02G017730	13.9407	13.3253	11.1989	5.32758	8.73853	5.36092	CmaCh02G017730	167.53	84.6125	CmaCh02G017730	PRA1 (Prenylated RAB acceptor) family protein
CmaCh20G008930	36.5096	-2.61834	0.724625	-3.61337	0.000302239	0.00305644	CmaCh20G008930	0.472915	0.763871	0.540763	7.49933	2.54157	0.897933	CmaCh20G008930	17.3331	106.666	CmaCh20G008930	Probable carboxylesterase 1
CmaCh11G005530	325.264	3.70684	0.29374	12.6194	1.65e-36	1.8e-33	CmaCh11G005530	3.56292	6.59351	4.12408	0.429947	0.226555	0.424253	CmaCh11G005530	502.125	38.001	CmaCh11G005530	Probable cyclic nucleotide-gated ion channel 5
CmaCh02G017650	23.5035	1.92553	0.422381	4.55876	5.15e-06	0.000104474	CmaCh02G017650	0.388934	0.54446	0.289077	0.118608	0.119442	0.0875233	CmaCh02G017650	36.236	9.6505	CmaCh02G017650	Probable myosin-binding protein 4
CmaCh07G001310	173.574	1.46403	0.422784	3.46284	0.000534504	0.00485647	CmaCh07G001310	1.66548	2.91844	1.78212	0.538185	1.33733	0.444847	CmaCh07G001310	320.216	116.716	CmaCh07G001310	Probable O-acetyltransferase CAS1
CmaCh20G006870	266.303	-1.72771	0.563665	-3.06514	0.00217569	0.0146624	CmaCh20G006870	0.602561	0.53206	0.70279	0.940822	0.619907	4.51536	CmaCh20G006870	87.8867	290.63	CmaCh20G006870	Probable protein kinase UbiB
CmaCh18G005680	274.718	3.95129	0.660701	5.98045	2.23e-09	1.1e-07	CmaCh18G005680	3.18829	4.00167	4.7399	0.0615696	0.64909	0.07099	CmaCh18G005680	544.971	35.7067	CmaCh18G005680	Probable receptor-like protein kinase
CmaCh13G004160	126.238	3.09797	0.555612	5.57577	2.46e-08	9.54e-07	CmaCh13G004160	1.27644	1.67028	1.84294	0.0886916	0.427969	0.0545396	CmaCh13G004160	227.834	27.1708	CmaCh13G004160	Probable receptor-like protein kinase
CmaCh20G004950	310.206	1.67152	0.279064	5.98973	2.1e-09	1.05e-07	CmaCh20G004950	4.17341	2.88718	3.63387	1.05126	1.46116	0.855208	CmaCh20G004950	515.022	162.178	CmaCh20G004950	Probable receptor-like protein kinase
CmaCh12G010920	9.38137	3.78301	0.909269	4.1605	3.18e-05	0.000481136	CmaCh12G010920	0.220287	0.23128	0.122797	0	0.0126844	0.0278842	CmaCh12G010920	20.0394	1.41543	CmaCh12G010920	Probable receptor-like serine/threonine-protein kinase
CmaCh07G009300	7.32612	3.40667	0.980445	3.47462	0.000511583	0.00468704	CmaCh07G009300	0.224178	0.506941	0.192255	0.0410185	0.0516338	0	CmaCh07G009300	15.8286	1.58826	CmaCh07G009300	Probable receptor-like serine/threonine-protein kinase
CmaCh07G001780	40.8588	1.20149	0.35496	3.38488	0.000712107	0.0061059	CmaCh07G001780	0.605115	0.477843	0.714994	0.209138	0.356176	0.226952	CmaCh07G001780	51.3818	22.6413	CmaCh07G001780	Probable receptor-like serine/threonine-protein kinase
CmaCh11G019620	321.122	1.16049	0.358313	3.23875	0.00120056	0.00924158	CmaCh11G019620	6.12461	8.68988	7.28568	2.54438	5.32058	2.05197	CmaCh11G019620	558.829	250.761	CmaCh11G019620	Probable receptor-like serine/threonine-protein kinase
CmaCh01G000950	268.183	1.13866	0.204612	5.56498	2.62e-08	1e-06	CmaCh01G000950	2.97224	2.56675	3.49088	1.10526	1.64426	1.36126	CmaCh01G000950	505.525	230.137	CmaCh01G000950	Probable receptor-like serine/threonine-protein kinase
CmaCh16G007420	289.057	-1.47603	0.364658	-4.0477	5.17e-05	0.000712055	CmaCh16G007420	1.3457	1.07736	1.22432	2.76203	1.73841	5.61877	CmaCh16G007420	119.781	332.317	CmaCh16G007420	Probable receptor-like serine/threonine-protein kinase
CmaCh04G017520	6.93995	-3.36112	1.04668	-3.21122	0.00132174	0.00994131	CmaCh04G017520	0.0340663	0.0137563	0	0.0934985	0.0784634	0.287478	CmaCh04G017520	1.07893	10.3655	CmaCh04G017520	Probable receptor-like serine/threonine-protein kinase
CmaCh09G004640	9.39445	2.48441	0.628125	3.95527	7.64e-05	0.000989064	CmaCh09G004640	0.656229	0.908543	0.96477	0.085766	0.269904	0.118666	CmaCh09G004640	20.7382	3.8888	CmaCh09G004640	Probable sugar phosphate/phosphate translocator
CmaCh02G015200	993.154	1.127	0.360847	3.1232	0.00178896	0.012636	CmaCh02G015200	58.7823	61.7704	71.2861	21.256	48.6941	17.9828	CmaCh02G015200	1532.56	702.477	CmaCh02G015200	Probable sugar phosphate/phosphate translocator
CmaCh05G013740	8.452	4.0823	1.0981	3.71759	0.000201135	0.00218218	CmaCh05G013740	0.588916	0.642088	0.176769	0.053878	0	0.0248486	CmaCh05G013740	18.3724	1.02744	CmaCh05G013740	Profilin
CmaCh12G011450	23.1189	1.15367	0.441111	2.61537	0.00891299	0.0432964	CmaCh12G011450	0.449985	0.551392	0.412522	0.170349	0.321651	0.15713	CmaCh12G011450	35.0167	16.0764	CmaCh12G011450	Prolyl 4-hydroxylase alpha-like protein
CmaCh11G015050	2692.84	-1.07692	0.388749	-2.77022	0.00560186	0.0304765	CmaCh11G015050	15.8357	8.71123	14.3126	28.7474	11.2069	41.9906	CmaCh11G015050	1259.86	2656.73	CmaCh11G015050	Protease HtpX-2-like protein
CmaCh06G001410	182.961	-5.02689	1.18484	-4.24266	2.21e-05	0.000352394	CmaCh06G001410	1.27464	0.571901	0.668024	3.95186	1.79411	76.0116	CmaCh06G001410	13.646	443.68	CmaCh06G001410	Protease inhibitor protein
CmaCh04G021560	1613.33	3.16233	0.908877	3.47938	0.000502569	0.00461898	CmaCh04G021560	39.048	50.4374	56.1347	1.14499	13.26	1.90106	CmaCh04G021560	894.259	100.136	CmaCh04G021560	Protease inhibitor/seed storage/lipid transfer family protein
CmaCh08G005630	375.339	1.54432	0.394477	3.91485	9.05e-05	0.00113506	CmaCh08G005630	17.0911	23.1008	28.5754	5.01098	13.7837	4.87893	CmaCh08G005630	521.072	179.382	CmaCh08G005630	Protease inhibitor/seed storage/lipid transfer protein family protein
CmaCh06G003330	35.9684	1.06165	0.391676	2.71053	0.00671755	0.0349418	CmaCh06G003330	0.827732	1.42612	1.39607	0.807749	0.476619	0.465669	CmaCh06G003330	50.8359	24.3745	CmaCh06G003330	Protein ALUMINUM SENSITIVE 3
CmaCh14G017550	182.468	1.04561	0.327151	3.1961	0.00139297	0.0103641	CmaCh14G017550	1.88487	1.80906	1.96007	0.949674	1.35274	0.453359	CmaCh14G017550	238.617	116.302	CmaCh14G017550	Protein argonaute
[truncated: 966 more rows]

## Sheet: Table S7
Table S7. Significant differentially expressed (padj < 0.05, |log2FoldChange| > 1) genes in the leaf vein compared with leaf mesophyll of C. maxima under NaCl stress
[truncated: 3,781 more rows]

## Sheet: Table S8
Table S8. Significant differentially expressed (padj < 0.05, |log2FoldChange| > 1) genes in the leaf vein compared with leaf mesophyll of C. moschata under Control
[truncated: 3,120 more rows]

[truncated: 11 more sheets: Table S9, Table S10, Table S11, Table S12, Table S13, Table S14, Table S15, Table S16, Table S17, Table S18, Table S19]
